# Supplementary material for: Comprehensive analysis of coding variants highlights genetic complexity in developmental and epileptic encephalopathy
Source: Nat Commun. 2019 Jun 7;10:2506. doi: 10.1038/s41467-019-10482-9 (PMC6555845; doi:10.1038/s41467-019-10482-9)
Supplement: Supplementary file 4 — Supplementary Data 1 [file 41467_2019_10482_MOESM4_ESM.xlsx]

## Sheet: Supplementary Data 1
Supplementary Data 1. LOF and CD missense URVs in 58EE/DEE genes in controls
Chr	Position	Ref	Alt	Gene	Transcript_ID	cDNA_change	Protein_change	Mutation_group	SnpEff_mutation_type	Note	SIFT_pred	Polyphen2_HDIV_pred	Polyphen2_HVAR_pred	LRT_pred	MutationTaster_pred	MutationAssessor_pred*	PROVEAN_pred
1	1720641	C	T	GNB1	ENST00000378609	c.767G>A	p.Arg256His	CD_missense	missense_variant	.	Deleterious(SIFT_score<=0.05)	Porobably_damaging	Porobably_damaging	Deleterious	Disease_causing	Medium	Deleterious
2	145147082	G	T	ZEB2	ENST00000303660	c.3581C>A	p.Ser1194*	LOF	stop_gained	In_last_exon	.	.	.	.	.	.	.
2	166179939	G	A	SCN2A	ENST00000283256	c.1945G>A	p.Asp649Asn	CD_missense	missense_variant	In_HGMD	Deleterious(SIFT_score<=0.05)	Porobably_damaging	Porobably_damaging	Deleterious	Disease_causing	Medium	Deleterious
2	166848089	G	A	SCN1A	ENST00000303395	c.5696C>T	p.Ser1899Phe	CD_missense	missense_variant	.	Deleterious(SIFT_score<=0.05)	Porobably_damaging	Porobably_damaging	Deleterious	Disease_causing	Medium	Deleterious
5	88057085	C	T	MEF2C	ENST00000340208	c.318+1G>A	.	LOF	splice_donor_variant&intron_variant	In_isoform_specific_exon	.	.	.	.	.	.	.
5	161530977	T	A	GABRG2	ENST00000414552	c.834T>A	p.Tyr278*	LOF	stop_gained	In_isoform_specific_exon	.	.	.	.	.	.	.
6	33419606	G	GGCCC	SYNGAP1	ENST00000418600	c.3955_3956insGCCC	p.Ala1319fs	LOF	frameshift_variant	In_last_exon	.	.	.	.	.	.	.
8	133142218	T	C	KCNQ3	ENST00000388996	c.1910A>G	p.Asp637Gly	CD_missense	missense_variant	.	Deleterious(SIFT_score<=0.05)	Porobably_damaging	Porobably_damaging	Deleterious	Disease_causing	Medium	Deleterious
9	130982272	C	T	DNM1	ENST00000372923	c.595C>T	.	CD_missense	missense_variant(protein_protein_contact)	.	Deleterious(SIFT_score<=0.05)	Porobably_damaging	Porobably_damaging	Deleterious	Disease_causing	High	Deleterious
9	131346163	C	T	SPTAN1	ENST00000358161	c.2108C>T	p.Ser703Leu	CD_missense	missense_variant	.	Deleterious(SIFT_score<=0.05)	Porobably_damaging	Porobably_damaging	Deleterious	Disease_causing	Medium	Deleterious
9	135781031	G	A	TSC1	ENST00000298552	c.1934C>T	p.Pro645Leu	CD_missense	missense_variant	.	Deleterious(SIFT_score<=0.05)	Porobably_damaging	Porobably_damaging	Deleterious	Disease_causing	Medium	Deleterious
9	135786057	CAG	C	TSC1	ENST00000298552	c.1162_1163delCT	p.Leu388fs	LOF	frameshift_variant	Incomplete_penetrance/unrecognized_phenotype?	.	.	.	.	.	.	.
9	138648756	T	C	KCNT1	ENST00000298480	c.578T>C	p.Leu193Pro	CD_missense	missense_variant	.	Deleterious(SIFT_score<=0.05)	Porobably_damaging	Porobably_damaging	Deleterious	Disease_causing	Medium	Deleterious
9	138650308	C	T	KCNT1	ENST00000298480	c.808C>T	p.Gln270*	LOF	stop_gained	Specific_association_with_missenses	.	.	.	.	.	.	.
9	138657476	TA	T	KCNT1	ENST00000298480	c.1208delA	p.Tyr403fs	LOF	frameshift_variant	Specific_association_with_missenses	.	.	.	.	.	.	.
9	140056908	A	AC	GRIN1	ENST00000371546	c.1870dupC	p.Leu624fs	LOF	frameshift_variant	Specific_association_with_missenses	.	.	.	.	.	.	.
11	17803215	A	G	KCNC1	ENST00000265969	c.1694-2A>G	.	LOF	splice_acceptor_variant&intron_variant	Specific_association_with_missenses	.	.	.	.	.	.	.
11	35308307	A	G	SLC1A2	ENST00000278379	c.1283T>C	p.Val428Ala	CD_missense	missense_variant	.	Deleterious(SIFT_score<=0.05)	Porobably_damaging	Porobably_damaging	Deleterious	Disease_causing	Medium	Deleterious
12	52163049	G	A	SCN8A	ENST00000354534	c.3302G>A	p.Gly1101Asp	CD_missense	missense_variant	.	Deleterious(SIFT_score<=0.05)	Porobably_damaging	Porobably_damaging	Deleterious	Disease_causing	Medium	Deleterious
14	67647644	G	A	GPHN	ENST00000543237	c.2339G>A	p.Gly780Glu	CD_missense	missense_variant	.	Deleterious(SIFT_score<=0.05)	Porobably_damaging	Porobably_damaging	Deleterious	Disease_causing	Medium	Deleterious
15	25605608	CTCCT	C	UBE3A	ENST00000397954	c.1680_1683delAGGA	p.Gly561fs	LOF	frameshift_variant	Imprinting_gene	.	.	.	.	.	.	.
15	25616495	G	A	UBE3A	ENST00000397954	c.835C>T	p.Arg279*	LOF	stop_gained	Imprinting_gene	.	.	.	.	.	.	.
16	2114324	G	A	TSC2	ENST00000219476	c.1495G>A	p.Asp499Asn	CD_missense	missense_variant	.	Deleterious(SIFT_score<=0.05)	Porobably_damaging	Porobably_damaging	Deleterious	Disease_causing	Medium	Deleterious
16	2127649	TGAAA	T	TSC2	ENST00000219476	c.2892_2895delAGAA	p.Lys964fs	LOF	frameshift_variant	In_isoform_specific_exon	.	.	.	.	.	.	.
16	56385408	T	A	GNAO1	ENST00000262493	c.836T>A	p.Ile279Asn	CD_missense	missense_variant	In HGMD, likely_somatic	Deleterious(SIFT_score<=0.05)	Porobably_damaging	Porobably_damaging	Deleterious	Disease_causing	High	Deleterious
19	13319659	C	A	CACNA1A	ENST00000360228	c.6691G>T	p.Glu2231*	LOF	stop_gained	Specific_association_with_missenses	.	.	.	.	.	.	.
19	13342669	G	A	CACNA1A	ENST00000360228	c.5255C>T	p.Ala1752Val	CD_missense	missense_variant	.	Deleterious(SIFT_score<=0.05)	Porobably_damaging	Porobably_damaging	Deleterious	Disease_causing	Medium	Deleterious
19	13346450	C	T	CACNA1A	ENST00000360228	c.5045G>A	p.Trp1682*	LOF	stop_gained	Specific_association_with_missenses	.	.	.	.	.	.	.
19	13423557	C	T	CACNA1A	ENST00000360228	c.1594G>A	p.Glu532Lys	CD_missense	missense_variant	In_HGMD	Deleterious(SIFT_score<=0.05)	Porobably_damaging	Porobably_damaging	Deleterious	Disease_causing	High	Deleterious
19	48917723	C	T	GRIN2D	ENST00000263269	c.1294C>T	p.Leu432Phe	CD_missense	missense_variant	.	Deleterious(SIFT_score<=0.05)	Porobably_damaging	Porobably_damaging	Deleterious	Disease_causing	Medium	Deleterious
20	47991190	G	A	KCNB1	ENST00000371741	c.907C>T	p.Arg303*	LOF	stop_gained	Specific_association_with_missenses	.	.	.	.	.	.	.
20	62122019	G	A	EEF1A2	ENST00000217182	c.842C>T	p.Ala281Val	CD_missense	missense_variant	.	Deleterious(SIFT_score<=0.05)	Porobably_damaging	Porobably_damaging	Deleterious	Disease_causing	Medium	Deleterious
21	44837640	G	A	SIK1	ENST00000270162	c.1759C>T	p.Arg587Trp	CD_missense	missense_variant	.	Deleterious(SIFT_score<=0.05)	Porobably_damaging	Porobably_damaging	Deleterious	Disease_causing	Medium	Deleterious
21	44838404	AG	A	SIK1	ENST00000270162	c.1479delC	p.Ser494fs	LOF	frameshift_variant	Specific_association_with_missenses	.	.	.	.	.	.	.
21	44841173	G	A	SIK1	ENST00000270162	c.574C>T	p.Pro192Ser	CD_missense	missense_variant	.	Deleterious(SIFT_score<=0.05)	Porobably_damaging	Porobably_damaging	Deleterious	Disease_causing	High	Deleterious
X	47464720	C	A	SYN1	ENST00000295987	c.586G>T	p.Gly196*	LOF	stop_gained	Incomplete_penetrance/unrecognized_phenotype?	.	.	.	.	.	.	.
X	48932510	T	A	WDR45	ENST00000322995	c.1068A>T	p.Arg356Ser	CD_missense	missense_variant	.	Deleterious(SIFT_score<=0.05)	Porobably_damaging	Porobably_damaging	Deleterious	Disease_causing	Medium	Deleterious
X	62875466	T	C	ARHGEF9	ENST00000253401	c.1208A>G	p.His403Arg	CD_missense	missense_variant	.	Deleterious(SIFT_score<=0.05)	Porobably_damaging	Porobably_damaging	Deleterious	Disease_causing	Medium	Deleterious
X	99661885	C	A	PCDH19	ENST00000373034	c.1711G>T	p.Gly571Cys	CD_missense	missense_variant	.	Deleterious(SIFT_score<=0.05)	Porobably_damaging	Porobably_damaging	Deleterious	Disease_causing	Medium	Deleterious
*By default, High and Medium variants are considered as functional in the MutationAssessor prediction.
