# Supplementary material for: Comprehensive analysis of coding variants highlights genetic complexity in developmental and epileptic encephalopathy
Source: Nat Commun. 2019 Jun 7;10:2506. doi: 10.1038/s41467-019-10482-9 (PMC6555845; doi:10.1038/s41467-019-10482-9)
Supplement: Supplementary file 5 — Supplementary Data 2 [file 41467_2019_10482_MOESM5_ESM.xlsx]

## Sheet: Supplementary Data 2
Supplementary Data 2. List of 116 pURVs in 58EE/DEE genes
Chr	Position	Ref	Alt	Gene	Transcript_ID	cDNA_change	Protein_change	Mutation_group	SnpEff_mutation_type	Inheritance_pattern	EE/DEE_Phenotype_in_our_cohort	Phenotype_in_HGMD	SIFT_pred	Polyphen2_HDIV_pred	Polyphen2_HVAR_pred	LRT_pred	MutationTaster_pred	MutationAssessor_pred*	PROVEAN_pred
1	1736004	A	G	GNB1	ENST00000378609	c.284T>C	p.Leu95Pro	CD_missense	missense_variant	de_novo	Infantile_spasm	Neurodevelopmental_delay_and_hypotonia_of_the_extremities_with_horizontal_and_vertical_nystagmus	Deleterious(SIFT_score<=0.05)	Porobably_damaging	Porobably_damaging	Deleterious	Disease_causing	Medium	Deleterious
1	1737960	G	A	GNB1	ENST00000378609	c.221C>T	p.Ser74Leu	CD_missense	missense_variant	de_novo	Infantile_spasm	NA	Deleterious(SIFT_score<=0.05)	Porobably_damaging	Porobably_damaging	Deleterious	Disease_causing	High	Deleterious
1	43396436	C	T	SLC2A1	ENST00000426263	c.377G>A	p.Arg126His	CD_missense	missense_variant	de_novo	Unspecified_EE/DEE	Glucose_transporter_1_deficiency_syndrome	Deleterious(SIFT_score<=0.05)	Porobably_damaging	Porobably_damaging	Deleterious	Disease_causing	High	Deleterious
1	245020931	A	G	HNRNPU	ENST00000283179	c.1583T>C	p.Leu528Pro	CD_missense	missense_variant	de_novo	Unspecified_EE/DEE	NA	Deleterious(SIFT_score<=0.05)	Porobably_damaging	Porobably_damaging	Deleterious	Disease_causing	Medium	Deleterious
1	245027402	A	AGC	HNRNPU	ENST00000283179	c.206_207dupGC	p.Ser70fs	Null	frameshift_variant	de_novo	Lennox-Gastaut_syndrome	NA	.	.	.	.	.	.	.
2	166164439	G	T	SCN2A	ENST00000283256	c.468G>T	p.Lys156Asn	CD_missense	missense_variant	de_novo	Ohtahara_syndrome	NA	Deleterious(SIFT_score<=0.05)	Porobably_damaging	Porobably_damaging	Deleterious	Disease_causing	Medium	Deleterious
2	166166923	C	T	SCN2A	ENST00000283256	c.788C>T	p.Ala263Val	CD_missense	missense_variant	de_novo	Unspecified_EE/DEE	Neonatal_epilepsy_late-onset_ataxia_myoclonus_&_pain	Deleterious(SIFT_score<=0.05)	Porobably_damaging	Porobably_damaging	Deleterious	Disease_causing	High	Deleterious
2	166198897	A	G	SCN2A	ENST00000283256	c.2480A>G	p.Asp827Gly	CD_missense	missense_variant	de_novo	Infantile_spasm	NA	Deleterious(SIFT_score<=0.05)	Porobably_damaging	Porobably_damaging	Deleterious	Disease_causing	High	Deleterious
2	166198955	G	C	SCN2A	ENST00000283256	c.2538G>C	p.Leu846Phe	CD_missense	missense_variant	de_novo	Unspecified_EE/DEE	NA	Deleterious(SIFT_score<=0.05)	Porobably_damaging	Porobably_damaging	Deleterious	Disease_causing	Medium	Deleterious
2	166198975	G	A	SCN2A	ENST00000283256	c.2558G>A	p.Arg853Gln	CD_missense	missense_variant	de_novo	Unspecified_EE/DEE	West_syndrome	Deleterious(SIFT_score<=0.05)	Porobably_damaging	Porobably_damaging	Deleterious	Disease_causing	High	Deleterious
2	166201129	A	C	SCN2A	ENST00000283256	c.2627A>C	p.Asn876Thr	CD_missense	missense_variant	de_novo	Ohtahara_syndrome	Ohtahara_syndrome	Deleterious(SIFT_score<=0.05)	Porobably_damaging	Porobably_damaging	Deleterious	Disease_causing	Medium	Deleterious
2	166229746	TA	T	SCN2A	ENST00000283256	c.3862delA	p.Ser1288fs	Null	frameshift_variant	de_novo	Unspecified_EE/DEE	NA	.	.	.	.	.	.	.
2	166229841	G	C	SCN2A	ENST00000283256	c.3956G>C	p.Arg1319Pro	CD_missense	missense_variant	de_novo	Migrating_partial_seizures_of_infancy	Autism_spectrum_disorder	Deleterious(SIFT_score<=0.05)	Porobably_damaging	Porobably_damaging	Deleterious	Disease_causing	High	Deleterious
2	166229852	A	G	SCN2A	ENST00000283256	c.3967A>G	p.Met1323Val	CD_missense	missense_variant	de_novo	Ohtahara_syndrome	Ohtahara_syndrome	Deleterious(SIFT_score<=0.05)	Porobably_damaging	Porobably_damaging	Deleterious	Disease_causing	Medium	Deleterious
2	166245229	G	T	SCN2A	ENST00000283256	c.4913G>T	p.Arg1638Leu	CD_missense	missense_variant	de_novo	Unspecified_EE/DEE	NA	Deleterious(SIFT_score<=0.05)	Porobably_damaging	Porobably_damaging	Deleterious	Disease_causing	High	Deleterious
2	166245292	C	T	SCN2A	ENST00000283256	c.4976C>T	p.Ala1659Val	CD_missense	missense_variant	de_novo	Ohtahara_syndrome	NA	Deleterious(SIFT_score<=0.05)	Porobably_damaging	Porobably_damaging	Deleterious	Disease_causing	High	Deleterious
2	166848437	G	T	SCN1A	ENST00000303395	c.5348C>A	p.Ala1783Glu	CD_missense	missense_variant	de_novo	Dravet_syndrome	NA	Deleterious(SIFT_score<=0.05)	Porobably_damaging	Porobably_damaging	Deleterious	Disease_causing	High	Deleterious
2	166848461	A	G	SCN1A	ENST00000303395	c.5324T>C	p.Leu1775Pro	CD_missense	missense_variant	de_novo	Dravet_syndrome	NA	Deleterious(SIFT_score<=0.05)	Porobably_damaging	Porobably_damaging	Deleterious	Disease_causing	High	Deleterious
2	166852575	G	A	SCN1A	ENST00000303395	c.4529C>T	p.Ala1510Val	CD_missense	missense_variant	de_novo	Lennox-Gastaut_syndrome	NA	Deleterious(SIFT_score<=0.05)	Porobably_damaging	Porobably_damaging	Deleterious	Disease_causing	Medium	Deleterious
2	166854576	A	C	SCN1A	ENST00000303395	c.4448T>G	p.Ile1483Arg	CD_missense	missense_variant	de_novo	Migrating_partial_seizures_of_infancy	NA	Deleterious(SIFT_score<=0.05)	Porobably_damaging	Porobably_damaging	Deleterious	Disease_causing	High	Deleterious
2	166859056	C	A	SCN1A	ENST00000303395	c.4210G>T	p.Glu1404*	Null	stop_gained	de_novo	Dravet_syndrome	NA	.	.	.	.	.	.	.
2	166868768	G	A	SCN1A	ENST00000303395	c.3730C>T	p.Gln1244*	Null	stop_gained	de_novo	Dravet_syndrome	Dravet_syndrome	.	.	.	.	.	.	.
2	166895949	A	G	SCN1A	ENST00000303395	c.2573T>C	p.Leu858Pro	CD_missense	missense_variant	de_novo	Unspecified_EE/DEE	NA	Deleterious(SIFT_score<=0.05)	Porobably_damaging	Porobably_damaging	Deleterious	Disease_causing	High	Deleterious
2	166903279	C	T	SCN1A	ENST00000303395	c.1377+1G>A	.	Null	splice_donor_variant&intron_variant	de_novo	Migrating_partial_seizures_of_infancy	Dravet_syndrome	.	.	.	.	.	.	.
2	166903297	G	A	SCN1A	ENST00000303395	c.1360C>T	p.Gln454*	Null	stop_gained	de_novo	Dravet_syndrome	NA	.	.	.	.	.	.	.
2	166903393	C	A	SCN1A	ENST00000303395	c.1264G>T	p.Val422Leu	CD_missense	missense_variant	de_novo	Unspecified_EE/DEE	Epileptic_encephalopathy_infantile	Deleterious(SIFT_score<=0.05)	Porobably_damaging	Porobably_damaging	Deleterious	Disease_causing	Medium	Deleterious
2	166904157	A	G	SCN1A	ENST00000303395	c.1150T>C	p.Trp384Arg	CD_missense	missense_variant	de_novo	Dravet_syndrome	Dravet_syndrome_C	Deleterious(SIFT_score<=0.05)	Porobably_damaging	Porobably_damaging	Deleterious	Disease_causing	High	Deleterious
2	166904186	G	A	SCN1A	ENST00000303395	c.1121C>T	p.Ser374Phe	CD_missense	missense_variant	de_novo	Dravet_syndrome	NA	Deleterious(SIFT_score<=0.05)	Porobably_damaging	Porobably_damaging	Deleterious	Disease_causing	High	Deleterious
3	11067159	C	G	SLC6A1	ENST00000287766	c.739C>G	p.Pro247Ala	CD_missense	missense_variant	de_novo	Doose_syndrome	NA	Deleterious(SIFT_score<=0.05)	Porobably_damaging	Porobably_damaging	Deleterious	Disease_causing	High	Deleterious
5	139494035	AG	A	PURA	ENST00000331327	c.271delG	p.Val91fs	Null	frameshift_variant	de_novo	Unspecified_EE/DEE	NA	.	.	.	.	.	.	.
5	161520971	G	A	GABRG2	ENST00000414552	c.245G>A	p.Arg82Gln	CD_missense	missense_variant	de_novo	Unspecified_EE/DEE	Epilepsy_childhood_absence_with_febrile_seizures	Deleterious(SIFT_score<=0.05)	Porobably_damaging	Porobably_damaging	Deleterious	Disease_causing	High	Deleterious
5	161569208	A	G	GABRG2	ENST00000414552	c.928A>G	p.Arg310Gly	CD_missense	missense_variant	de_novo	Unspecified_EE/DEE	NA	Deleterious(SIFT_score<=0.05)	Porobably_damaging	Porobably_damaging	Deleterious	Disease_causing	High	Deleterious
6	33406600	ACC	A	SYNGAP1	ENST00000418600	c.1582_1583delCC	p.Pro528fs	Null	frameshift_variant	de_novo	Infantile_spasm	NA	.	.	.	.	.	.	.
6	33408690	C	T	SYNGAP1	ENST00000418600	c.1861C>T	p.Arg621*	Null	stop_gained	de_novo	Unspecified_EE/DEE	NA	.	.	.	.	.	.	.
6	33411142	GGCCA	G	SYNGAP1	ENST00000418600	c.2815_2818delCCAG	p.Pro939fs	Null	frameshift_variant	de_novo	Unspecified_EE/DEE	NA	.	.	.	.	.	.	.
6	33414384	G	GA	SYNGAP1	ENST00000418600	c.3618dupA	p.Glu1207fs	Null	frameshift_variant	de_novo	Dravet_syndrome	NA	.	.	.	.	.	.	.
8	133187784	C	G	KCNQ3	ENST00000388996	c.849G>C	p.Glu283Asp	CD_missense	missense_variant	de_novo	Unspecified_EE/DEE	NA	Deleterious(SIFT_score<=0.05)	Porobably_damaging	Porobably_damaging	Deleterious	Disease_causing	Medium	Deleterious
8	133192493	G	A	KCNQ3	ENST00000388996	c.688C>T	p.Arg230Cys	CD_missense	missense_variant	de_novo	Infantile_spasm	Intellectual_disability_nonsyndromic	Deleterious(SIFT_score<=0.05)	Porobably_damaging	Porobably_damaging	Deleterious	Disease_causing	High	Deleterious
9	130416073	C	A	STXBP1	ENST00000373302	c.167C>A	p.Thr56Lys	CD_missense	missense_variant&splice_region_variant	de_novo	Ohtahara_syndrome	NA	Deleterious(SIFT_score<=0.05)	Porobably_damaging	Porobably_damaging	Deleterious	Disease_causing	High	Deleterious
9	130422331	A	G	STXBP1	ENST00000373302	c.269A>G	p.Asp90Gly	CD_missense	missense_variant	de_novo	Ohtahara_syndrome	NA	Deleterious(SIFT_score<=0.05)	Porobably_damaging	Porobably_damaging	Deleterious	Disease_causing	High	Deleterious
9	130425484	G	T	STXBP1	ENST00000373302	c.430G>T	p.Val144Phe	CD_missense	missense_variant&splice_region_variant	de_novo	Unspecified_EE/DEE	NA	Deleterious(SIFT_score<=0.05)	Porobably_damaging	Porobably_damaging	Deleterious	Disease_causing	High	Deleterious
9	130425614	C	T	STXBP1	ENST00000373302	c.560C>T	p.Pro187Leu	CD_missense	missense_variant	de_novo	Unspecified_EE/DEE	NA	Deleterious(SIFT_score<=0.05)	Porobably_damaging	Porobably_damaging	Deleterious	Disease_causing	High	Deleterious
9	130425623	G	A	STXBP1	ENST00000373302	c.569G>A	p.Arg190Gln	CD_missense	missense_variant	de_novo	Unspecified_EE/DEE	Seizures	Deleterious(SIFT_score<=0.05)	Porobably_damaging	Porobably_damaging	Deleterious	Disease_causing	High	Deleterious
9	130428485	G	A	STXBP1	ENST00000373302	c.704G>A	p.Arg235Gln	CD_missense	missense_variant	de_novo	Ohtahara_syndrome	STXBP1_encephalopathy	Deleterious(SIFT_score<=0.05)	Porobably_damaging	Porobably_damaging	Deleterious	Disease_causing	High	Deleterious
9	130428494	AC	A	STXBP1	ENST00000373302	c.717delC	p.Ser240fs	Null	frameshift_variant	de_novo	Ohtahara_syndrome	NA	.	.	.	.	.	.	.
9	130430438	C	A	STXBP1	ENST00000373302	c.874C>A	p.Arg292Ser	CD_missense	missense_variant	de_novo	Ohtahara_syndrome	NA	Deleterious(SIFT_score<=0.05)	Porobably_damaging	Porobably_damaging	Deleterious	Disease_causing	High	Deleterious
9	130438188	C	T	STXBP1	ENST00000373302	c.1216C>T	p.Arg406Cys	CD_missense	missense_variant	de_novo	Early_myoclonic_encephalopathy	Epileptic_encephalopathy_early_onset	Deleterious(SIFT_score<=0.05)	Porobably_damaging	Porobably_damaging	Deleterious	Disease_causing	High	Deleterious
9	130444723	GCGAGTAC	G	STXBP1	ENST00000373302	c.1589_1595delAGTACCG	p.Glu530fs	Null	frameshift_variant	de_novo	Ohtahara_syndrome	NA	.	.	.	.	.	.	.
9	130444784	G	T	STXBP1	ENST00000373302	c.1647G>T	p.Glu549Asp	CD_missense	missense_variant	de_novo	Unspecified_EE/DEE	NA	Deleterious(SIFT_score<=0.05)	Porobably_damaging	Porobably_damaging	Deleterious	Disease_causing	High	Deleterious
9	130444788	C	G	STXBP1	ENST00000373302	c.1651C>G	p.Arg551Gly	CD_missense	missense_variant	de_novo	Ohtahara_syndrome	Intellectual_disability	Deleterious(SIFT_score<=0.05)	Porobably_damaging	Porobably_damaging	Deleterious	Disease_causing	High	Deleterious
9	130444788	C	T	STXBP1	ENST00000373302	c.1651C>T	p.Arg551Cys	CD_missense	missense_variant	de_novo	Unspecified_EE/DEE	Autism	Deleterious(SIFT_score<=0.05)	Porobably_damaging	Porobably_damaging	Deleterious	Disease_causing	High	Deleterious
9	130444835	G	GA	STXBP1	ENST00000373302	c.1699dupA	p.Ile567fs	Null	frameshift_variant&splice_region_variant	de_novo	Infantile_spasm	NA	.	.	.	.	.	.	.
9	130965876	G	A	DNM1	ENST00000372923	c.127G>A	p.Gly43Ser	CD_missense	missense_variant	de_novo	Lennox-Gastaut_syndrome	Lennox-Gastaut_syndrome	Deleterious(SIFT_score<=0.05)	Porobably_damaging	Porobably_damaging	Deleterious	Disease_causing	High	Deleterious
9	140057101	G	A	GRIN1	ENST00000371546	c.1986G>A	p.Met662Ile	CD_missense	missense_variant	de_novo	Unspecified_EE/DEE	Epileptic_encephalopathy_early_onset_with_involuntary_movements_developmental_delay_&_intellectual_disability	Deleterious(SIFT_score<=0.05)	Porobably_damaging	Porobably_damaging	Deleterious	Disease_causing	Medium	Deleterious
9	140058120	G	C	GRIN1	ENST00000371546	c.2506G>C	p.Gly836Arg	CD_missense	missense_variant&splice_region_variant	de_novo	Unspecified_EE/DEE	Epileptic_encephalopathy_early_onset_with_involuntary_movements_developmental_delay_&_intellectual_disability	Deleterious(SIFT_score<=0.05)	Porobably_damaging	Porobably_damaging	Deleterious	Disease_causing	High	Deleterious
12	52156453	T	C	SCN8A	ENST00000354534	c.2537T>C	p.Phe846Ser	CD_missense	missense_variant	de_novo	Migrating_partial_seizures_of_infancy	Migrating_partial_seizures_of_infancy	Deleterious(SIFT_score<=0.05)	Porobably_damaging	Porobably_damaging	Deleterious	Disease_causing	High	Deleterious
12	52159657	G	T	SCN8A	ENST00000354534	c.2747G>T	p.Arg916Leu	CD_missense	missense_variant	de_novo	Ohtahara_syndrome	NA	Deleterious(SIFT_score<=0.05)	Porobably_damaging	Porobably_damaging	Deleterious	Disease_causing	High	Deleterious
12	52200120	G	A	SCN8A	ENST00000354534	c.4850G>A	p.Arg1617Gln	CD_missense	missense_variant	de_novo	Dravet_syndrome	Intellectual_disability_nonsyndromic	Deleterious(SIFT_score<=0.05)	Porobably_damaging	Porobably_damaging	Deleterious	Disease_causing	High	Deleterious
12	52200243	T	A	SCN8A	ENST00000354534	c.4973T>A	p.Leu1658His	CD_missense	missense_variant	de_novo	Unspecified_EE/DEE	NA	Deleterious(SIFT_score<=0.05)	Porobably_damaging	Porobably_damaging	Deleterious	Disease_causing	High	Deleterious
15	93489337	C	A	CHD2	ENST00000394196	c.1268C>A	p.Ser423*	Null	stop_gained	de_novo	Unspecified_EE/DEE	NA	.	.	.	.	.	.	.
16	9892289	A	T	GRIN2A	ENST00000330684	c.2201T>A	p.Val734Asp	CD_missense	missense_variant	de_novo	Unspecified_EE/DEE	NA	Deleterious(SIFT_score<=0.05)	Porobably_damaging	Porobably_damaging	Deleterious	Disease_causing	Medium	Deleterious
16	56226265	G	C	GNAO1	ENST00000262493	c.118G>C	p.Gly40Arg	CD_missense	missense_variant&splice_region_variant	de_novo	Infantile_spasm	Encephalopathy	Deleterious(SIFT_score<=0.05)	Porobably_damaging	Porobably_damaging	Deleterious	Disease_causing	High	Deleterious
16	56368697	A	G	GNAO1	ENST00000262493	c.521A>G	p.Asp174Gly	CD_missense	missense_variant	de_novo	Unspecified_EE/DEE	Epileptic_encephalopathy	Deleterious(SIFT_score<=0.05)	Porobably_damaging	Porobably_damaging	Deleterious	Disease_causing	High	Deleterious
16	56385380	A	G	GNAO1	ENST00000262493	c.808A>G	p.Asn270Asp	CD_missense	missense_variant	de_novo	Infantile_spasm	NA	Deleterious(SIFT_score<=0.05)	Porobably_damaging	Porobably_damaging	Deleterious	Disease_causing	High	Deleterious
19	13414398	C	T	CACNA1A	ENST00000360228	c.2134G>A	p.Ala712Thr	CD_missense	missense_variant	de_novo	Unspecified_EE/DEE	Lennox-Gastaut_syndrome	Deleterious(SIFT_score<=0.05)	Porobably_damaging	Porobably_damaging	Deleterious	Disease_causing	Medium	Deleterious
19	42474436	C	T	ATP1A3	ENST00000441343	c.2443G>A	p.Glu815Lys	CD_missense	missense_variant	de_novo	Unspecified_EE/DEE	Alternating_hemiplegia_of_childhood	Deleterious(SIFT_score<=0.05)	Porobably_damaging	Porobably_damaging	Deleterious	Disease_causing	High	Deleterious
19	42474692	G	A	ATP1A3	ENST00000441343	c.2266C>T	p.Arg756Cys	CD_missense	missense_variant&splice_region_variant	de_novo	Unspecified_EE/DEE	Alternating_hemiplegia_of_childhood_with_paralysis_&_choreoathetosis	Deleterious(SIFT_score<=0.05)	Porobably_damaging	Porobably_damaging	Deleterious	Disease_causing	High	Deleterious
20	47990896	C	T	KCNB1	ENST00000371741	c.1201G>A	p.Gly401Arg	CD_missense	missense_variant	de_novo	Unspecified_EE/DEE	Epilepsy_infantile	Deleterious(SIFT_score<=0.05)	Porobably_damaging	Porobably_damaging	Deleterious	Disease_causing	High	Deleterious
20	47991468	G	T	KCNB1	ENST00000371741	c.629C>A	p.Thr210Lys	CD_missense	missense_variant	de_novo	Infantile_spasm	NA	Deleterious(SIFT_score<=0.05)	Porobably_damaging	Porobably_damaging	Deleterious	Disease_causing	High	Deleterious
20	62044884	G	C	KCNQ2	ENST00000354587	c.1598C>G	p.Pro533Arg	CD_missense	missense_variant	de_novo	Unspecified_EE/DEE	NA	Deleterious(SIFT_score<=0.05)	Porobably_damaging	Porobably_damaging	Deleterious	Disease_causing	Medium	Deleterious
20	62044888	G	A	KCNQ2	ENST00000354587	c.1594C>T	p.Arg532Trp	CD_missense	missense_variant	de_novo	Unspecified_EE/DEE	Epileptic_encephalopathy_neonatal	Deleterious(SIFT_score<=0.05)	Porobably_damaging	Porobably_damaging	Deleterious	Disease_causing	Medium	Deleterious
20	62044908	C	A	KCNQ2	ENST00000354587	c.1574G>T	p.Arg525Leu	CD_missense	missense_variant	de_novo	Ohtahara_syndrome	Ohtahara_syndrome	Deleterious(SIFT_score<=0.05)	Porobably_damaging	Porobably_damaging	Deleterious	Disease_causing	Medium	Deleterious
20	62070021	T	A	KCNQ2	ENST00000354587	c.980A>T	p.Lys327Met	CD_missense	missense_variant	de_novo	Unspecified_EE/DEE	NA	Deleterious(SIFT_score<=0.05)	Porobably_damaging	Porobably_damaging	Deleterious	Disease_causing	Medium	Deleterious
20	62070977	C	T	KCNQ2	ENST00000354587	c.901G>A	p.Gly301Ser	CD_missense	missense_variant	de_novo	Unspecified_EE/DEE	Epileptic_encephalopathy_early-onset	Deleterious(SIFT_score<=0.05)	Porobably_damaging	Porobably_damaging	Deleterious	Disease_causing	Medium	Deleterious
20	62071010	C	T	KCNQ2	ENST00000354587	c.868G>A	p.Gly290Ser	CD_missense	missense_variant	de_novo	Unspecified_EE/DEE	Epileptic_encephalopathy_early-onset	Deleterious(SIFT_score<=0.05)	Porobably_damaging	Porobably_damaging	Deleterious	Disease_causing	Medium	Deleterious
20	62071024	G	T	KCNQ2	ENST00000354587	c.854C>A	p.Pro285His	CD_missense	missense_variant	de_novo(mother_mosaic)	Ohtahara_syndrome	Ohtahara_syndrome	Deleterious(SIFT_score<=0.05)	Porobably_damaging	Porobably_damaging	Deleterious	Disease_causing	High	Deleterious
20	62071057	G	A	KCNQ2	ENST00000354587	c.821C>T	p.Thr274Met	CD_missense	missense_variant	de_novo	Ohtahara_syndrome	Epileptic_encephalopathy_neonatal	Deleterious(SIFT_score<=0.05)	Porobably_damaging	Porobably_damaging	Deleterious	Disease_causing	High	Deleterious
X	15349698	G	A	PIGA	ENST00000333590	c.355C>T	p.Arg119Trp	CD_missense	missense_variant	Hemizygous	Infantile_spasm	Epileptic_encephalopathy_early-onset	Deleterious(SIFT_score<=0.05)	Porobably_damaging	Porobably_damaging	Deleterious	Disease_causing	Medium	Deleterious
X	15349706	A	G	PIGA	ENST00000333590	c.347T>C	p.Ile116Thr	CD_missense	missense_variant	Hemizygous	Infantile_spasm	NA	Deleterious(SIFT_score<=0.05)	Porobably_damaging	Porobably_damaging	Deleterious	Disease_causing	Medium	Deleterious
X	15349812	G	A	PIGA	ENST00000333590	c.241C>T	p.Arg81Cys	CD_missense	missense_variant	Hemizygous	Migrating_partial_seizures_of_infancy	NA	Deleterious(SIFT_score<=0.05)	Porobably_damaging	Porobably_damaging	Deleterious	Disease_causing	Medium	Deleterious
X	18525280	G	A	CDKL5	ENST00000379989	c.64G>A	p.Gly22Arg	CD_missense	missense_variant&splice_region_variant	de_novo	Infantile_spasm	NA	Deleterious(SIFT_score<=0.05)	Porobably_damaging	Porobably_damaging	Deleterious	Disease_causing	High	Deleterious
X	18528938	A	G	CDKL5	ENST00000379989	c.65-2A>G	.	Null	splice_acceptor_variant&intron_variant	de_novo	Infantile_spasm	West_syndrome	.	.	.	.	.	.	.
X	18593506	G	A	CDKL5	ENST00000379989	c.178G>A	.	Null	protein_protein_contact	de_novo	Unspecified_EE/DEE	NA	.	.	.	.	.	.	.
X	18593611	G	T	CDKL5	ENST00000379989	c.282+1G>T	.	Null	splice_donor_variant&intron_variant	de_novo	Infantile_spasm	NA	.	.	.	.	.	.	.
X	18600022	G	GA	CDKL5	ENST00000379989	c.419dupA	p.Asn140fs	Null	frameshift_variant	de_novo	Unspecified_EE/DEE	NA	.	.	.	.	.	.	.
X	18602447	G	C	CDKL5	ENST00000379989	c.528G>C	p.Trp176Cys	CD_missense	missense_variant	de_novo	Infantile_spasm	NA	Deleterious(SIFT_score<=0.05)	Porobably_damaging	Porobably_damaging	Deleterious	Disease_causing	Medium	Deleterious
X	18602451	C	T	CDKL5	ENST00000379989	c.532C>T	p.Arg178Trp	CD_missense	missense_variant	de_novo	Infantile_spasm	Encephalopathy_with_early_epilepsy	Deleterious(SIFT_score<=0.05)	Porobably_damaging	Porobably_damaging	Deleterious	Disease_causing	High	Deleterious
X	18602467	T	A	CDKL5	ENST00000379989	c.548T>A	p.Leu183*	Null	stop_gained	de_novo	Infantile_spasm	NA	.	.	.	.	.	.	.
X	18606107	GGT	G	CDKL5	ENST00000379989	c.590_591delTG	p.Val197fs	Null	frameshift_variant	de_novo	Infantile_spasm	NA	.	.	.	.	.	.	.
X	18622336	CA	C	CDKL5	ENST00000379989	c.1295delA	p.Lys432fs	Null	frameshift_variant	de_novo	Unspecified_EE/DEE	NA	.	.	.	.	.	.	.
X	18622434	C	T	CDKL5	ENST00000379989	c.1390C>T	p.Gln464*	Null	stop_gained	de_novo	Infantile_spasm	Infantile_spasms	.	.	.	.	.	.	.
X	18622632	CCAACCCCCACCAGA	C	CDKL5	ENST00000379989	c.1591_1604delACCCCCACCAGACA	p.Thr531fs	Null	frameshift_variant	de_novo	Infantile_spasm	West_syndrome	.	.	.	.	.	.	.
X	18622903	TGAGAGCCAAGGGCTTG	T	CDKL5	ENST00000379989	c.1862_1877delGAGCCAAGGGCTTGGA	p.Arg621fs	Null	frameshift_variant	de_novo	Infantile_spasm	NA	.	.	.	.	.	.	.
X	18627003	TCTTC	T	CDKL5	ENST00000379989	c.2023_2026delTTCC	p.Phe675fs	Null	frameshift_variant	de_novo	Infantile_spasm	NA	.	.	.	.	.	.	.
X	18627033	G	A	CDKL5	ENST00000379989	c.2046+1G>A	.	Null	splice_donor_variant&intron_variant	de_novo	Infantile_spasm	Rett_syndrome	.	.	.	.	.	.	.
X	18646572	C	T	CDKL5	ENST00000379989	c.2578C>T	p.Gln860*	Null	stop_gained	de_novo	Infantile_spasm	NA	.	.	.	.	.	.	.
X	18646653	AGCAACAT	A	CDKL5	ENST00000379989	c.2660_2666delGCAACAT	p.Ser887fs	Null	frameshift_variant	de_novo	Infantile_spasm	NA	.	.	.	.	.	.	.
X	25022916	C	CGG	ARX	ENST00000379044	c.1558_1559dupCC	p.Ala521fs	Null	frameshift_variant	Hemizygous(de_novo)	Ohtahara_syndrome	NA	.	.	.	.	.	.	.
X	48762235	GC	G	SLC35A2	ENST00000452555	c.1034delG	p.Gly345fs	Null	frameshift_variant	de_novo	Infantile_spasm	Epileptic_encephalopathy_early_onset	.	.	.	.	.	.	.
X	48932884	C	T	WDR45	ENST00000322995	c.917G>A	p.Trp306*	Null	stop_gained	de_novo	Infantile_spasm	NA	.	.	.	.	.	.	.
X	48934400	C	T	WDR45	ENST00000322995	c.245G>A	p.Trp82*	Null	stop_gained	de_novo	Infantile_spasm	West_syndrome	.	.	.	.	.	.	.
X	48935407	C	T	WDR45	ENST00000322995	c.131-1G>A	.	Null	splice_acceptor_variant&intron_variant	de_novo	Infantile_spasm	West_syndrome	.	.	.	.	.	.	.
X	53276190	G	A	IQSEC2	ENST00000396435	c.2710C>T	p.Arg904*	Null	stop_gained	Hemizygous	Unspecified_EE/DEE	Abnormality_of_the_nervous_system	.	.	.	.	.	.	.
X	53280140	G	A	IQSEC2	ENST00000396435	c.1618C>T	p.Gln540*	Null	stop_gained	Hemizygous(de_novo)	Unspecified_EE/DEE	Epileptic_encephalopathy_and_development_delay	.	.	.	.	.	.	.
X	53432185	C	A	SMC1A	ENST00000322213	c.2050G>T	p.Glu684*	Null	stop_gained	de_novo	Unspecified_EE/DEE	NA	.	.	.	.	.	.	.
X	62893969	TA	T	ARHGEF9	ENST00000253401	c.872delT	p.Leu291fs	Null	frameshift_variant	Hemizygous(de_novo)	Unspecified_EE/DEE	NA	.	.	.	.	.	.	.
X	62898258	CTG	C	ARHGEF9	ENST00000253401	c.754_755delCA	p.Gln252fs	Null	frameshift_variant	Hemizygous	Infantile_spasm	NA	.	.	.	.	.	.	.
X	73962593	T	TC	KIAA2022	ENST00000055682	c.1798dupG	p.Asp600fs	Null	frameshift_variant	de_novo	Unspecified_EE/DEE	NA	.	.	.	.	.	.	.
X	73962714	T	A	KIAA2022	ENST00000055682	c.1678A>T	p.Lys560*	Null	stop_gained	de_novo	Unspecified_EE/DEE	NA	.	.	.	.	.	.	.
X	73962951	G	A	KIAA2022	ENST00000055682	c.1441C>T	p.Arg481*	Null	stop_gained	de_novo	Unspecified_EE/DEE	Intellectual_disability_&_intractable_epilepsy	.	.	.	.	.	.	.
X	99662527	C	CCA	PCDH19	ENST00000373034	c.1067_1068dupTG	p.Glu357fs	Null	frameshift_variant	Heterozygous(de_novo)	Migrating_partial_seizures_of_infancy	NA	.	.	.	.	.	.	.
X	99662638	C	T	PCDH19	ENST00000373034	c.958G>A	p.Asp320Asn	CD_missense	missense_variant	Heterozygous(paternally_inherited)	Unspecified_EE/DEE	NA	Deleterious(SIFT_score<=0.05)	Porobably_damaging	Porobably_damaging	Deleterious	Disease_causing	Medium	Deleterious
X	99663225	T	C	PCDH19	ENST00000373034	c.371A>G	p.Asp124Gly	CD_missense	missense_variant	Heterozygous(de_novo)	Unspecified_EE/DEE	NA	Deleterious(SIFT_score<=0.05)	Porobably_damaging	Porobably_damaging	Deleterious	Disease_causing	High	Deleterious
X	153296129	GGAGCA	G	MECP2	ENST00000453960	c.1181_1185delTGCTC	p.Leu394fs	Null	frameshift_variant	de_novo	Unspecified_EE/DEE	NA	.	.	.	.	.	.	.
X	153296161	G	C	MECP2	ENST00000453960	c.1154C>G	p.Ser385*	Null	stop_gained	de_novo	Unspecified_EE/DEE	Rett_syndrome	.	.	.	.	.	.	.
X	153296470	CG	C	MECP2	ENST00000453960	c.844delC	p.Arg282fs	Null	frameshift_variant	de_novo	Infantile_spasm	Rett_syndrome	.	.	.	.	.	.	.
*By default, High and Medium variants are considered as functional in the MutationAssessor prediction.
