# Supplementary material for: Comprehensive analysis of coding variants highlights genetic complexity in developmental and epileptic encephalopathy
Source: Nat Commun. 2019 Jun 7;10:2506. doi: 10.1038/s41467-019-10482-9 (PMC6555845; doi:10.1038/s41467-019-10482-9)
Supplement: Supplementary file 6 — Supplementary Data 3 [file 41467_2019_10482_MOESM6_ESM.xlsx]

## Sheet: Supplementary Data 3
Supplementary Data 3. Results of enrichment analysis of various types of URVs corrected for multiple testing
Variant_type	Geneset	Case_group (number of case individuals)	Uncorrected_P*	Bonferroni-corrected_P*	Benjamini-Hochberg- corrected_P*	Odds_ratio
CD_missense	58EE/DEE	All(743)	4.37e-26	2.8842e-24	2.8842e-24	13.2752
MODERATE	58EE/DEE	All(743)	3.69e-24	2.4354e-22	1.2177e-22	2.60116
Null	58EE/DEE	All(743)	5.82e-18	3.8412e-16	1.2804e-16	11.5671
Other_MODERATE	58EE/DEE	All(743)	4.21e-07	2.7786e-05	6.9465e-06	1.69911
dURV(null+CD_missense)	non58EE/DEE	All(743)	9.49661e-06	0.000626776	0.0001254	1.06588
Null	All	All(743)	1.68e-05	0.0011088	0.0001848	1.08919
CD_missense	All	All(743)	6.43e-05	0.0042438	0.000606257	1.08769
CD_missense	pLI>0.9	All(743)	7.74e-05	0.0051084	0.00063855	1.18532
dURV(null+CD_missense)	non58EE/DEE	dURV_non_carriers(605)	0.000161732	0.0106743	0.00118603	1.06134
dURV(null+CD_missense)	non58EE/DEE	pURV_carriers(116)	0.000215092	0.0141961	0.00141961	1.12499
dURV(null+CD_missense)	non58EE/DEE	pURV_missense_carriers(71)	0.000321381	0.0212111	0.00192829	1.15323
Null	non58EE/DEE	All(743)	0.000392232	0.0258873	0.00215728	1.07332
Null	pLI>0.9	All(743)	0.000778461	0.0513784	0.00395219	1.23205
MODERATE	pLI>0.9	All(743)	0.00102746	0.0678123	0.00484374	1.04845
dURV(null+CD_missense)	non58EE/DEE	dURV_carriers(138)	0.00227235	0.149975	0.00999834	1.09476
Null	non58EE/DEE	dURV_non_carriers(605)	0.00284912	0.188042	0.0117526	1.07
dURV(null+CD_missense)	non58EE/DEE	pURV_unknown_carriers(73)	0.00376128	0.248244	0.0146026	1.1216
MODERATE	All	All(743)	0.00413968	0.273219	0.0151788	1.0192
CD_missense	non58EE/DEE	All(743)	0.00542804	0.35825	0.0188553	1.06078
Null	non58EE/DEE	pURV_carriers(116)	0.00591625	0.390472	0.0195236	1.13085
MODERATE	non58EE/DEE	dURV_non_carriers(605)	0.00808	0.53328	0.0253943	1.01916
CD_missense	non58EE/DEE	pURV_carriers(116)	0.0106864	0.705299	0.0309915	1.12811
dURV(null+CD_missense)	non58EE/DEE	pURV_nonDEE_carriers(10)	0.0108001	0.712803	0.0309915	1.29464
Null	non58EE/DEE	dURV_carriers(138)	0.0130172	0.859132	0.0357972	1.10805
Synonymous	pLI>0.9	All(743)	0.0138879	0.916603	0.0366641	1.05128
CD_missense	non58EE/DEE	dURV_non_carriers(605)	0.017402	1	0.0441742	1.05646
FCDHS_synonymous	All	All(743)	0.0251173	1	0.061398	1.04948
MODERATE	non58EE/DEE	All(743)	0.0287805	1	0.0678397	1.01465
FCDHS_synonymous	pLI>0.9	All(743)	0.0320004	1	0.0728286	1.10108
FCDHS_synonymous	non58EE/DEE	All(743)	0.034097	1	0.0743385	1.04701
Other_MODERATE	pLI>0.9	All(743)	0.0349165	1	0.0743385	1.0328
Synonymous	All	All(743)	0.0366714	1	0.0756349	1.02183
Other_MODERATE	non58EE/DEE	dURV_non_carriers(605)	0.041582	1	0.083164	1.01566
Synonymous	non58EE/DEE	All(743)	0.0460309	1	0.0893541	1.02092
CD_missense	non58EE/DEE	dURV_carriers(138)	0.0612	1	0.115406	1.08602
FCDHS_synonymous	non58EE/DEE	dURV_non_carriers(605)	0.0688981	1	0.126313	1.04365
Synonymous	non58EE/DEE	dURV_non_carriers(605)	0.0839395	1	0.149469	1.01974
Other_MODERATE	All	All(743)	0.0860577	1	0.149469	1.01218
FCDHS_synonymous	58EE/DEE	All(743)	0.0932827	1	0.157863	1.53898
Other_synonymous	pLI>0.9	All(743)	0.122647	1	0.202368	1.03708
Synonymous	58EE/DEE	All(743)	0.13002	1	0.2093	1.24724
dURV(null+CD_missense)	non58EE/DEE	pURV_LOF_carriers(45)	0.138334	1	0.217383	1.08032
SR_synonymous	pLI>0.9	All(743)	0.146644	1	0.225082	1.18618
Other_MODERATE	non58EE/DEE	All(743)	0.160549	1	0.240823	1.00998
FCDHS_synonymous	non58EE/DEE	pURV_carriers(116)	0.167889	1	0.245804	1.06755
FCDHS_synonymous	non58EE/DEE	dURV_carriers(138)	0.171318	1	0.245804	1.06151
dURV(null+CD_missense)	non58EE/DEE	pURV_DEE_carriers(33)	0.183653	1	0.257896	1.08417
Synonymous	non58EE/DEE	dURV_carriers(138)	0.215186	1	0.295881	1.02674
Non-coding	All	All(743)	0.265803	1	0.358021	1.01231
Other_synonymous	All	All(743)	0.277514	1	0.366318	1.01336
Synonymous	non58EE/DEE	pURV_carriers(116)	0.285669	1	0.369689	1.02507
Other_synonymous	non58EE/DEE	All(743)	0.295802	1	0.375441	1.0129
Other_MODERATE	non58EE/DEE	dURV_carriers(138)	0.324738	1	0.40439	0.985515
Other_synonymous	non58EE/DEE	dURV_non_carriers(605)	0.349649	1	0.427348	1.01255
Other_MODERATE	non58EE/DEE	pURV_carriers(116)	0.382255	1	0.453381	0.986085
SR_synonymous	All	All(743)	0.387791	1	0.453381	1.05776
SR_synonymous	non58EE/DEE	All(743)	0.391556	1	0.453381	1.05732
SR_synonymous	non58EE/DEE	dURV_carriers(138)	0.427152	1	0.486069	1.10964
SR_synonymous	non58EE/DEE	pURV_carriers(116)	0.468556	1	0.524147	1.10877
Other_synonymous	58EE/DEE	All(743)	0.50682	1	0.557502	1.12719
SR_synonymous	non58EE/DEE	dURV_non_carriers(605)	0.548904	1	0.593896	1.04303
Other_synonymous	non58EE/DEE	dURV_carriers(138)	0.56803	1	0.604677	1.01475
Other_synonymous	non58EE/DEE	pURV_carriers(116)	0.695266	1	0.728374	1.011
MODERATE	non58EE/DEE	dURV_carriers(138)	0.718986	1	0.741454	0.994982
SR_synonymous	58EE/DEE	All(743)	0.896591	1	0.910385	1.16288
MODERATE	non58EE/DEE	pURV_carriers(116)	0.964991	1	0.964991	0.999338
*Bold face indicates P < 0.05.
