# Supplementary material for: Comprehensive analysis of coding variants highlights genetic complexity in developmental and epileptic encephalopathy
Source: Nat Commun. 2019 Jun 7;10:2506. doi: 10.1038/s41467-019-10482-9 (PMC6555845; doi:10.1038/s41467-019-10482-9)
Supplement: Supplementary file 8 — Supplementary Data 5 [file 41467_2019_10482_MOESM8_ESM.xlsx]

## Sheet: Supplementary Data 5
Supplementary Data 5. Nominally significant SNPs in exome-wide association study
Chr	Position	MajorAllele	MinorAllele	MAF	MAF_case	MAF_cont	P	OR	SnpEff_annotation	SnpEff_classification	Gene	GeneID	TranscriptID	cDNA_change	Protein_change
5	64447777	C	T	0.3652	0.3197	0.3795	2.546e-05	0.7623	splice_region_variant&intron_variant	LOW	ADAMTS6	ENSG00000049192	ENST00000381055	c.3245-5G>A	.
3	140281723	C	T	0.1087	0.1353	0.1004	7.145e-05	1.439	synonymous_variant	LOW	CLSTN2	ENSG00000158258	ENST00000458420	c.2283C>T	p.Ser761Ser
4	100266371	A	G	0.01045	0.02019	0.007396	7.495e-05	2.706	synonymous_variant	LOW	ADH1C	ENSG00000248144	ENST00000515683	c.312T>C	p.Cys104Cys
11	1888007	G	A	0.05824	0.07806	0.05201	0.0001201	1.574	synonymous_variant	LOW	LSP1	ENSG00000130592	ENST00000381775	c.303G>A	p.Gly101Gly
19	4101062	T	G	0.4619	0.4185	0.4755	0.0001527	0.7902	synonymous_variant	LOW	MAP2K2	ENSG00000126934	ENST00000262948	c.660A>C	p.Ile220Ile
5	139260428	T	C	0.142	0.1727	0.1323	0.0001628	1.356	sequence_feature	LOW	NRG2	ENSG00000158458	ENST00000289422	c.991+13A>G	.
6	42044945	A	G	0.1338	0.1622	0.1249	0.0001915	1.372	synonymous_variant	LOW	TAF8	ENSG00000137413	ENST00000372982	c.1010A>G	p.Gly337Gly
1	155658184	C	A	0.01785	0.02961	0.01416	0.0001937	2.095	synonymous_variant	LOW	YY1AP1	ENSG00000163374	ENST00000368339	c.72G>T	p.Val24Val
4	87696461	G	A	0.02782	0.04105	0.02367	0.0002465	1.829	synonymous_variant	LOW	PTPN13	ENSG00000163629	ENST00000436978	c.5661G>A	p.Pro1887Pro
10	70940302	C	A	0.03072	0.01615	0.03529	0.0002537	0.4457	synonymous_variant	LOW	SUPV3L1	ENSG00000156502	ENST00000359655	c.255C>A	p.Thr85Thr
1	34238283	T	C	0.2712	0.308	0.2596	0.0002589	1.275	missense_variant	MODERATE	CSMD2	ENSG00000121904	ENST00000373381	c.1733A>G	p.His578Arg
3	113323798	T	A	0.02766	0.04172	0.02325	0.0003038	1.783	missense_variant	MODERATE	SIDT1	ENSG00000072858	ENST00000393830	c.1379T>A	p.Ile460Asn
20	50803444	C	T	0.1184	0.1447	0.1101	0.0003454	1.371	synonymous_variant	LOW	ZFP64	ENSG00000020256	ENST00000216923	c.213G>A	p.Ser71Ser
3	185635498	A	AT	0.01048	0.01892	0.007832	0.0003942	2.483	3_prime_UTR_variant	MODIFIER	TRA2B	ENSG00000136527	ENST00000453386	c.*4dupA	.
11	1018419	G	A	0.01061	0.0175	0.008453	0.0004288	2.501	missense_variant	MODERATE	MUC6	ENSG00000184956	ENST00000421673	c.4382C>T	p.Thr1461Ile
2	179188986	C	T	0.02287	0.03441	0.01925	0.0004539	1.882	missense_variant	MODERATE	OSBPL6	ENSG00000079156	ENST00000392505	c.185C>T	p.Pro62Leu
7	135261888	A	G	0.01833	0.02933	0.01482	0.0004822	2.03	intron_variant	MODIFIER	NUP205	ENSG00000155561	ENST00000285968	c.648+12A>G	.
2	47635523	CT	C	0.0273	0.01377	0.0315	0.0004855	0.4282	splice_region_variant&intron_variant	LOW	MSH2	ENSG00000095002	ENST00000233146	c.212-4delT	.
11	33106616	C	T	0.2461	0.2793	0.2356	0.0005144	1.269	stop_gained	HIGH	TCP11L1	ENSG00000176148	ENST00000527661	c.1738C>T	p.Gln580*
14	30047580	T	C	0.4122	0.3747	0.4238	0.0005158	0.8047	intron_variant	MODIFIER	PRKD1	ENSG00000184304	ENST00000415220	c.2459-14A>G	.
19	8997517	C	T	0.05856	0.04576	0.06258	0.0005437	0.6031	synonymous_variant	LOW	MUC16	ENSG00000181143	ENST00000397910	c.40905G>A	p.Val13635Val
19	33617583	C	T	0.08189	0.1036	0.07505	0.0005446	1.426	synonymous_variant	LOW	GPATCH1	ENSG00000076650	ENST00000170564	c.2709C>T	p.Ser903Ser
4	755129	C	T	0.1801	0.2086	0.1712	0.0005762	1.296	synonymous_variant	LOW	PCGF3	ENSG00000185619	ENST00000362003	c.525C>T	p.Arg175Arg
18	28991061	T	G	0.2034	0.1712	0.2135	0.0005896	0.7645	intron_variant	MODIFIER	RP11-534N16.1	ENSG00000266729	ENST00000581856	n.95+15735A>C	.
11	1248595	G	A	0.0108	0.01884	0.008263	0.0005983	2.383	missense_variant	MODERATE	MUC5B	ENSG00000117983	ENST00000447027	c.634G>A	p.Gly212Ser
9	37020622	A	C	0.481	0.4435	0.4928	0.0006093	0.8113	sequence_feature	LOW	PAX5	ENSG00000196092	ENST00000358127	c.212+11T>G	.
8	3351195	C	A	0.1243	0.09892	0.1323	0.0006102	0.7145	synonymous_variant	LOW	CSMD1	ENSG00000183117	ENST00000520002	c.1401G>T	p.Leu467Leu
13	98828892	T	C	0.05484	0.07268	0.04924	0.0006105	1.517	missense_variant	MODERATE	RNF113B	ENSG00000139797	ENST00000267291	c.599A>G	p.Lys200Arg
2	120128323	C	T	0.02075	0.03163	0.01733	0.0006212	1.895	synonymous_variant	LOW	DBI	ENSG00000155368	ENST00000542275	c.318C>T	p.Pro106Pro
5	118500288	G	A	0.06984	0.09017	0.06345	0.0007074	1.449	missense_variant	MODERATE	DMXL1	ENSG00000172869	ENST00000539542	c.4789G>A	p.Asp1597Asn
1	38357078	A	G	0.04236	0.05803	0.03745	0.0008671	1.563	missense_variant	MODERATE	INPP5B	ENSG00000204084	ENST00000373023	c.821T>C	p.Met274Thr
3	154878158	GA	G	0.09082	0.1122	0.08415	0.0008724	1.388	sequence_feature	LOW	MME	ENSG00000196549	ENST00000360490	c.1602-20delA	.
1	231830295	G	A	0.2567	0.2894	0.2464	0.0009724	1.246	missense_variant	MODERATE	DISC1	ENSG00000162946	ENST00000439617	c.791G>A	p.Arg264Gln
16	50827518	C	T	0.08108	0.06124	0.08732	0.0009763	0.6711	synonymous_variant	LOW	CYLD	ENSG00000083799	ENST00000311559	c.2412C>T	p.Asp804Asp
3	179287631	T	C	0.01867	0.02894	0.01544	0.0009969	1.926	synonymous_variant	LOW	ACTL6A	ENSG00000136518	ENST00000429709	c.45T>C	p.Val15Val
1	150958836	A	G	0.04519	0.06057	0.04036	0.0009986	1.561	missense_variant	MODERATE	ANXA9	ENSG00000143412	ENST00000368947	c.497A>G	p.Asp166Gly
14	60616912	G	GGCAA	0.0213	0.03356	0.01737	0.001039	1.791	splice_region_variant&intron_variant	LOW	DHRS7	ENSG00000100612	ENST00000554101	c.616-8_616-7insTTGC	.
1	200183433	G	C	0.01223	0.02095	0.009524	0.001064	2.172	non_coding_exon_variant	MODIFIER	FAM58BP	ENSG00000233827	ENST00000424019	n.778G>C	.
1	156354347	TC	T	0.4768	0.4394	0.4886	0.00113	0.8229	frameshift_variant	HIGH	RHBG	ENSG00000132677	ENST00000368246	c.1268delC	p.Pro423fs
15	90764219	A	G	0.4311	0.4684	0.4194	0.001164	1.215	synonymous_variant	LOW	SEMA4B	ENSG00000185033	ENST00000332496	c.489A>G	p.Met163Met
9	130580661	A	ATGGG	0.01096	0.01889	0.008467	0.001168	2.268	splice_region_variant&intron_variant	LOW	ENG	ENSG00000106991	ENST00000373203	c.1429-9_1429-6dupCCCA	.
14	92088016	A	G	0.02847	0.01548	0.03256	0.001186	0.4799	synonymous_variant	LOW	CATSPERB	ENSG00000133962	ENST00000256343	c.2196T>C	p.Ile732Ile
6	36652339	G	C	0.3541	0.3903	0.3427	0.001238	1.216	intron_variant	MODIFIER	CDKN1A	ENSG00000124762	ENST00000448526	c.547+16G>C	.
2	88882942	T	A	0.2737	0.2432	0.2832	0.00124	0.799	splice_region_variant&intron_variant	LOW	EIF2AK3	ENSG00000172071	ENST00000303236	c.1763+6A>T	.
7	2623351	G	A	0.1522	0.1798	0.1435	0.001241	1.298	splice_region_variant&intron_variant	LOW	IQCE	ENSG00000106012	ENST00000402050	c.774+8G>A	.
X	153207025	T	C	0.04271	0.02576	0.0479	0.001253	0.5111	missense_variant	MODERATE	RENBP	ENSG00000102032	ENST00000393700	c.851A>G	p.Asp284Gly
1	986963	C	T	0.02324	0.03437	0.01974	0.001272	1.778	missense_variant	MODERATE	AGRN	ENSG00000188157	ENST00000379370	c.5501C>T	p.Pro1834Leu
22	36694954	C	G	0.1174	0.1416	0.11	0.001279	1.335	sequence_feature	LOW	MYH9	ENSG00000100345	ENST00000216181	c.3100+11G>C	.
16	28515228	A	C	0.1046	0.08143	0.1118	0.0013	0.7099	missense_variant	MODERATE	IL27	ENSG00000197272	ENST00000356897	c.175T>G	p.Ser59Ala
18	21293962	C	T	0.0111	0.01884	0.008664	0.00131	2.241	missense_variant	MODERATE	LAMA3	ENSG00000053747	ENST00000313654	c.373C>T	p.Arg125Cys
16	2331461	G	A	0.01691	0.02624	0.01398	0.001328	1.952	missense_variant	MODERATE	ABCA3	ENSG00000167972	ENST00000301732	c.4085C>T	p.Ala1362Val
9	117050998	A	G	0.4493	0.4132	0.4607	0.001329	0.8215	synonymous_variant	LOW	COL27A1	ENSG00000196739	ENST00000356083	c.4061A>G	p.Arg1354Arg
16	89346163	G	A	0.06225	0.0802	0.05658	0.001419	1.458	missense_variant	MODERATE	ANKRD11	ENSG00000167522	ENST00000301030	c.6787C>T	p.Pro2263Ser
11	5068297	G	A	0.1118	0.1346	0.1046	0.001421	1.333	missense_variant	MODERATE	OR52J3	ENSG00000205495	ENST00000380370	c.542G>A	p.Cys181Tyr
1	180165699	A	C	0.2868	0.3197	0.2765	0.001454	1.23	missense_variant	MODERATE	QSOX1	ENSG00000116260	ENST00000367602	c.1771A>C	p.Asn591His
19	4510615	G	A	0.0169	0.02624	0.01396	0.001494	1.923	synonymous_variant	LOW	PLIN4	ENSG00000167676	ENST00000301286	c.3315C>T	p.Asp1105Asp
2	113674728	C	T	0.03137	0.04441	0.02727	0.001552	1.634	synonymous_variant	LOW	IL37	ENSG00000125571	ENST00000263326	c.168C>T	p.Asn56Asn
8	43047468	C	T	0.01845	0.02879	0.01512	0.001574	1.896	synonymous_variant	LOW	HGSNAT	ENSG00000165102	ENST00000458501	c.1356C>T	p.Gly452Gly
5	90002035	C	T	0.06793	0.0498	0.07364	0.00158	0.6564	sequence_feature	LOW	GPR98	ENSG00000164199	ENST00000405460	c.8567-13C>T	.
2	208478055	A	G	0.3241	0.3573	0.3136	0.001602	1.225	synonymous_variant	LOW	METTL21A	ENSG00000144401	ENST00000272839	c.426T>C	p.Thr142Thr
1	4772717	G	A	0.3275	0.36	0.3173	0.00161	1.22	missense_variant	MODERATE	AJAP1	ENSG00000196581	ENST00000378190	c.787G>A	p.Gly263Arg
12	32480499	G	C	0.01048	0.01754	0.008263	0.001613	2.263	synonymous_variant	LOW	BICD1	ENSG00000151746	ENST00000281474	c.1110G>C	p.Arg370Arg
7	123254647	G	A	0.06483	0.04845	0.06998	0.001635	0.6564	missense_variant	MODERATE	ASB15	ENSG00000146809	ENST00000275699	c.91G>A	p.Ala31Thr
17	80356089	G	A	0.01142	0.01952	0.008879	0.001662	2.132	missense_variant	MODERATE	OGFOD3	ENSG00000181396	ENST00000329197	c.806C>T	p.Thr269Met
17	3808498	C	A	0.3333	0.3007	0.3435	0.001782	0.8165	sequence_feature	LOW	P2RX1	ENSG00000108405	ENST00000225538	c.285+16G>T	.
14	65406343	G	A	0.01496	0.02355	0.01226	0.001797	1.991	missense_variant	MODERATE	GPX2	ENSG00000176153	ENST00000389614	c.436C>T	p.Arg146Cys
3	49151697	C	T	0.0271	0.03841	0.02354	0.001821	1.678	synonymous_variant	LOW	USP19	ENSG00000172046	ENST00000434032	c.2307G>A	p.Pro769Pro
5	33954511	C	T	0.2657	0.2355	0.2752	0.00183	0.8074	synonymous_variant	LOW	SLC45A2	ENSG00000164175	ENST00000296589	c.987G>A	p.Thr329Thr
19	652238	A	G	0.1045	0.1255	0.09792	0.001844	1.342	synonymous_variant	LOW	RNF126	ENSG00000070423	ENST00000292363	c.193T>C	p.Leu65Leu
6	32063370	G	C	0.0311	0.04321	0.0273	0.001876	1.642	intron_variant	MODIFIER	TNXB	ENSG00000168477	ENST00000375244	c.2242+18C>G	.
5	179290845	G	T	0.2079	0.2355	0.1993	0.001886	1.252	synonymous_variant	LOW	TBC1D9B	ENSG00000197226	ENST00000356834	c.3356C>A	p.Lys1119Lys
6	128561306	AG	A	0.3245	0.3567	0.3144	0.00191	1.219	intron_variant	MODIFIER	PTPRK	ENSG00000152894	ENST00000368207	c.578-12delC	.
1	208390155	C	T	0.09443	0.1144	0.08816	0.001916	1.355	synonymous_variant	LOW	PLXNA2	ENSG00000076356	ENST00000367033	c.1113G>A	p.Leu371Leu
6	2955802	T	C	0.2808	0.2497	0.2906	0.001943	0.8112	missense_variant	MODERATE	SERPINB6	ENSG00000124570	ENST00000335686	c.268A>G	p.Met90Val
3	9974809	G	A	0.04279	0.02826	0.04736	0.001952	0.5918	synonymous_variant	LOW	IL17RC	ENSG00000163702	ENST00000295981	c.1908G>A	p.Ala636Ala
16	81242148	G	GTT	0.1662	0.1406	0.1742	0.001955	0.7695	frameshift_variant	HIGH	PKD1L2	ENSG00000166473	ENST00000525539	c.706_707dupAA	p.Asn236fs
8	107754473	G	A	0.384	0.3493	0.395	0.001969	0.8254	synonymous_variant	LOW	OXR1	ENSG00000164830	ENST00000442977	c.2343G>A	p.Glu781Glu
5	60839907	C	A	0.0743	0.09354	0.06826	0.001983	1.392	synonymous_variant	LOW	ZSWIM6	ENSG00000130449	ENST00000252744	c.3411C>A	p.Pro1137Pro
X	27999146	C	T	0.09134	0.1153	0.08401	0.00201	1.419	synonymous_variant	LOW	DCAF8L1	ENSG00000226372	ENST00000441525	c.306G>A	p.Glu102Glu
11	117982538	C	A	0.01448	0.02288	0.01184	0.002015	1.981	synonymous_variant	LOW	TMPRSS4	ENSG00000137648	ENST00000437212	c.666C>A	p.Ile222Ile
2	29256374	C	T	0.1741	0.2005	0.1658	0.002082	1.262	missense_variant	MODERATE	FAM179A	ENSG00000189350	ENST00000379558	c.2170C>T	p.Arg724Cys
1	62579823	A	G	0.223	0.1938	0.2321	0.002083	0.7922	synonymous_variant	LOW	INADL	ENSG00000132849	ENST00000371158	c.4560A>G	p.Glu1520Glu
1	156347253	G	T	0.01046	0.01817	0.008037	0.002085	2.206	missense_variant	MODERATE	RHBG	ENSG00000132677	ENST00000368246	c.349G>T	p.Gly117Cys
2	29446231	C	T	0.03507	0.04778	0.03108	0.00209	1.586	synonymous_variant	LOW	ALK	ENSG00000171094	ENST00000389048	c.3336G>A	p.Pro1112Pro
3	21462754	G	A	0.1042	0.1252	0.09759	0.002105	1.332	synonymous_variant	LOW	ZNF385D	ENSG00000151789	ENST00000281523	c.1140C>T	p.Pro380Pro
3	134079064	C	T	0.1532	0.1285	0.161	0.002109	0.7644	synonymous_variant	LOW	AMOTL2	ENSG00000114019	ENST00000514516	c.1941G>A	p.Thr647Thr
5	179267949	C	T	0.07145	0.0902	0.06555	0.002111	1.414	synonymous_variant	LOW	C5orf45	ENSG00000161010	ENST00000292586	c.460G>A	p.Arg154Arg
5	32088213	C	T	0.01833	0.02759	0.01543	0.002124	1.858	synonymous_variant	LOW	PDZD2	ENSG00000133401	ENST00000282493	c.4659C>T	p.Gly1553Gly
5	76264719	C	G	0.04345	0.02961	0.0478	0.002145	0.5967	3_prime_UTR_variant	MODIFIER	CRHBP	ENSG00000145708	ENST00000274368	c.*9C>G	.
7	57188526	T	C	0.4883	0.4539	0.4991	0.002146	0.8269	missense_variant	MODERATE	ZNF479	ENSG00000185177	ENST00000331162	c.596A>G	p.His199Arg
17	47921418	TCACTCACCTCC	T	0.03763	0.05047	0.0336	0.002154	1.567	frameshift_variant&splice_donor_variant&splice_region_variant&intron_variant	HIGH	TAC4	ENSG00000176358	ENST00000334568	c.214_217+7delGGAGGTGAGTG	p.Gly72fs
9	139734994	G	A	0.03748	0.05075	0.03329	0.002232	1.568	3_prime_UTR_variant	MODIFIER	RABL6	ENSG00000196642	ENST00000371663	c.*20G>A	.
2	152112190	A	G	0.03185	0.04374	0.02812	0.002269	1.61	missense_variant	MODERATE	RBM43	ENSG00000184898	ENST00000331426	c.71T>C	p.Val24Ala
22	36710183	T	C	0.2235	0.1958	0.2322	0.002289	0.7965	splice_region_variant&intron_variant	LOW	MYH9	ENSG00000100345	ENST00000216181	c.1554+7A>G	.
2	30862980	C	T	0.1856	0.212	0.1773	0.002309	1.257	splice_region_variant&intron_variant	LOW	LCLAT1	ENSG00000172954	ENST00000309052	c.743-3C>T	.
19	35836530	G	A	0.1697	0.1952	0.1617	0.002313	1.263	missense_variant	MODERATE	CD22	ENSG00000012124	ENST00000085219	c.2234G>A	p.Gly745Asp
21	46058034	G	A	0.03659	0.02294	0.04087	0.002322	0.5602	missense_variant	MODERATE	KRTAP10-10	ENSG00000221859	ENST00000380095	c.700G>A	p.Val234Met
6	137814509	A	G	0.09958	0.07913	0.106	0.002328	0.7167	missense_variant	MODERATE	OLIG3	ENSG00000177468	ENST00000367734	c.799T>C	p.Ser267Pro
19	58722917	A	T	0.02477	0.03634	0.02114	0.002337	1.694	upstream_gene_variant	MODIFIER	RPS15AP36	ENSG00000213013	ENST00000492022	n.-4629A>T	.
16	84209590	G	A	0.01657	0.02624	0.01353	0.002352	1.865	missense_variant	MODERATE	DNAAF1	ENSG00000154099	ENST00000378553	c.1750G>A	p.Asp584Asn
2	223918080	G	C	0.02526	0.03639	0.02177	0.002379	1.69	3_prime_UTR_variant	MODIFIER	KCNE4	ENSG00000152049	ENST00000281830	c.*19G>C	.
17	293292	G	C	0.02945	0.04038	0.02602	0.002394	1.64	splice_region_variant&intron_variant	LOW	FAM101B	ENSG00000183688	ENST00000329099	c.105-7C>G	.
9	139564474	C	G	0.1545	0.1795	0.1466	0.00241	1.274	upstream_gene_variant	MODIFIER	MIR126	ENSG00000199161	ENST00000362291	n.-580C>G	.
16	81941319	T	C	0.03185	0.04441	0.02791	0.002442	1.603	synonymous_variant	LOW	PLCG2	ENSG00000197943	ENST00000359376	c.1497T>C	p.Ala499Ala
3	158525166	A	G	0.07011	0.0872	0.06476	0.002444	1.409	intron_variant	MODIFIER	MFSD1	ENSG00000118855	ENST00000415822	c.520-19A>G	.
12	22001088	G	A	0.0119	0.004038	0.01437	0.002457	0.2722	synonymous_variant	LOW	ABCC9	ENSG00000069431	ENST00000261200	c.2862C>T	p.Asp954Asp
1	16235995	G	A	0.01496	0.02355	0.01226	0.002459	1.933	sequence_feature	LOW	SPEN	ENSG00000065526	ENST00000375759	c.1042+19G>A	.
17	8161149	C	T	0.2	0.1723	0.2087	0.002498	0.7906	missense_variant	MODERATE	PFAS	ENSG00000178921	ENST00000314666	c.1100C>T	p.Pro367Leu
12	6105387	A	G	0.1818	0.1543	0.1905	0.002512	0.7776	splice_region_variant&synonymous_variant	LOW	VWF	ENSG00000110799	ENST00000261405	c.5844T>C	p.Cys1948Cys
1	161748124	A	G	0.02605	0.0362	0.02287	0.002688	1.658	sequence_feature	LOW	ATF6	ENSG00000118217	ENST00000367942	c.159+14A>G	.
5	878551	A	G	0.03747	0.05182	0.03297	0.002698	1.557	missense_variant	MODERATE	BRD9	ENSG00000028310	ENST00000467963	c.1190T>C	p.Val397Ala
20	4158164	C	A	0.01351	0.02153	0.01099	0.002709	1.965	synonymous_variant	LOW	SMOX	ENSG00000088826	ENST00000305958	c.375C>A	p.Thr125Thr
11	7687715	C	T	0.1611	0.1357	0.169	0.002734	0.77	synonymous_variant	LOW	CYB5R2	ENSG00000166394	ENST00000299498	c.625G>A	p.Asn209Asn
3	168806987	G	A	0.059	0.07529	0.05394	0.002737	1.456	intron_variant	MODIFIER	MECOM	ENSG00000085276	ENST00000494292	c.3375-16C>T	.
19	45015202	AG	A	0.03556	0.02221	0.03976	0.00275	0.5642	non_coding_exon_variant	MODIFIER	CEACAM20	ENSG00000176395	ENST00000454753	n.1902delC	.
12	11286164	G	A	0.04569	0.06057	0.04101	0.002795	1.505	missense_variant	MODERATE	TAS2R30	ENSG00000256188	ENST00000539585	c.680C>T	p.Ala227Val
X	150907240	T	C	0.07067	0.09116	0.06442	0.0028	1.456	sequence_feature	LOW	CNGA2	ENSG00000183862	ENST00000329903	c.111-19T>C	.
8	144801243	T	C	0.4968	0.5316	0.4858	0.002817	1.199	synonymous_variant	LOW	MAPK15	ENSG00000181085	ENST00000338033	c.498T>C	p.Pro166Pro
13	30805627	G	A	0.03465	0.04739	0.03067	0.002908	1.572	intron_variant	MODIFIER	KATNAL1	ENSG00000102781	ENST00000380615	c.727-18C>T	.
10	72629536	C	T	0.01866	0.009421	0.02156	0.002919	0.4224	sequence_feature	LOW	SGPL1	ENSG00000166224	ENST00000373202	c.705-13C>T	.
19	52725338	T	C	0.04169	0.05442	0.03773	0.002921	1.518	sequence_feature	LOW	PPP2R1A	ENSG00000105568	ENST00000322088	c.1519-14T>C	.
5	149602280	T	C	0.158	0.1825	0.1503	0.00302	1.269	splice_region_variant&intron_variant	LOW	CAMK2A	ENSG00000070808	ENST00000398376	c.1467-4A>G	.
9	71628207	G	C	0.2395	0.2113	0.2483	0.003054	0.8054	missense_variant	MODERATE	PRKACG	ENSG00000165059	ENST00000377276	c.802C>G	p.His268Asp
2	120387515	C	A	0.01882	0.02826	0.01586	0.003099	1.804	missense_variant	MODERATE	PCDP1	ENSG00000163075	ENST00000413369	c.1715C>A	p.Ser572Tyr
8	131921956	G	A	0.2285	0.2019	0.2369	0.0031	0.8023	splice_region_variant&synonymous_variant	LOW	ADCY8	ENSG00000155897	ENST00000286355	c.1638C>T	p.Pro546Pro
1	151263631	C	A	0.01223	0.02019	0.009725	0.003105	2.001	synonymous_variant	LOW	ZNF687	ENSG00000143373	ENST00000324048	c.3660C>A	p.Arg1220Arg
2	133542574	C	T	0.2385	0.2638	0.2306	0.003114	1.226	missense_variant	MODERATE	NCKAP5	ENSG00000176771	ENST00000317721	c.1810G>A	p.Val604Met
12	12630665	TGCACGCTGG	T	0.1257	0.1045	0.1324	0.003135	0.7483	disruptive_inframe_deletion	MODERATE	DUSP16	ENSG00000111266	ENST00000228862	c.1091_1099delCCAGCGTGC	p.Pro364_Val366del
16	20441053	G	C	0.4291	0.4615	0.419	0.003146	1.198	synonymous_variant	LOW	ACSM5	ENSG00000183549	ENST00000331849	c.1055G>C	p.Pro352Pro
15	69341293	C	T	0.01545	0.006512	0.01823	0.003192	0.3543	splice_region_variant&intron_variant	LOW	NOX5	ENSG00000255346	ENST00000388866	c.1900-6C>T	.
7	100238661	G	A	0.01496	0.02288	0.01247	0.003209	1.906	missense_variant	MODERATE	TFR2	ENSG00000106327	ENST00000223051	c.224C>T	p.Ala75Val
4	184367558	TCTG	T	0.2908	0.2618	0.2999	0.003235	0.82	disruptive_inframe_deletion	MODERATE	CDKN2AIP	ENSG00000168564	ENST00000504169	c.723_725delTGC	p.Ala242del
1	201844057	T	C	0.03427	0.04643	0.03044	0.003269	1.557	synonymous_variant	LOW	IPO9	ENSG00000198700	ENST00000361565	c.2931T>C	p.Ser977Ser
1	48241061	G	A	0.05287	0.03777	0.05758	0.003293	0.6361	missense_variant	MODERATE	TRABD2B	ENSG00000269113	ENST00000606738	c.1130C>T	p.Pro377Leu
3	151094010	G	A	0.01463	0.02288	0.01205	0.003296	1.912	splice_region_variant&intron_variant	LOW	MED12L	ENSG00000144893	ENST00000474524	c.3948+8G>A	.
20	60511860	C	T	0.2492	0.2779	0.2402	0.003357	1.217	synonymous_variant	LOW	CDH4	ENSG00000179242	ENST00000360469	c.2610C>T	p.Tyr870Tyr
1	45476570	C	T	0.06883	0.08546	0.06361	0.003385	1.388	synonymous_variant	LOW	HECTD3	ENSG00000126107	ENST00000372172	c.360G>A	p.Lys120Lys
6	43230989	G	A	0.01258	0.02022	0.01017	0.003418	1.997	synonymous_variant	LOW	TTBK1	ENSG00000146216	ENST00000259750	c.1887G>A	p.Thr629Thr
16	56504721	T	A	0.02435	0.03505	0.02107	0.003492	1.696	intron_variant	MODIFIER	OGFOD1	ENSG00000087263	ENST00000566157	c.1285+18T>A	.
X	88008713	T	C	0.04932	0.06593	0.04425	0.003495	1.549	synonymous_variant	LOW	CPXCR1	ENSG00000147183	ENST00000276127	c.298T>C	p.Leu100Leu
17	76497295	C	T	0.01367	0.005384	0.01628	0.003508	0.3362	synonymous_variant	LOW	DNAH17	ENSG00000187775	ENST00000389840	c.5412G>A	p.Pro1804Pro
9	137690318	T	A	0.2548	0.2833	0.2459	0.003519	1.215	sequence_feature	LOW	COL5A1	ENSG00000130635	ENST00000371817	c.2952+11T>A	.
20	34022085	C	A	0.02042	0.01144	0.02325	0.003532	0.4611	missense_variant	MODERATE	GDF5	ENSG00000125965	ENST00000374369	c.1128G>T	p.Gln376His
5	129520338	G	A	0.05307	0.06729	0.04861	0.003535	1.439	synonymous_variant	LOW	CHSY3	ENSG00000198108	ENST00000305031	c.1503G>A	p.Gln501Gln
21	41151203	G	A	0.03659	0.04919	0.03263	0.00358	1.535	missense_variant	MODERATE	IGSF5	ENSG00000183067	ENST00000380588	c.905G>A	p.Arg302His
4	100356179	C	T	0.2406	0.2672	0.2322	0.003605	1.221	splice_region_variant&intron_variant	LOW	ADH7	ENSG00000196344	ENST00000476959	c.78+5G>A	.
2	234602191	A	G	0.2446	0.218	0.253	0.003626	0.8114	missense_variant	MODERATE	UGT1A6	ENSG00000167165	ENST00000305139	c.541A>G	p.Thr181Ala
19	8615041	C	T	0.03558	0.02313	0.03948	0.00363	0.5758	splice_region_variant&intron_variant	LOW	MYO1F	ENSG00000142347	ENST00000338257	c.1101+3G>A	.
14	50895475	TA	T	0.05699	0.04373	0.06111	0.003641	0.6435	splice_region_variant&intron_variant	LOW	MAP4K5	ENSG00000012983	ENST00000013125	c.2234-4delT	.
6	37615018	C	T	0.0103	0.003365	0.01248	0.003645	0.2551	synonymous_variant	LOW	MDGA1	ENSG00000112139	ENST00000505425	c.1977G>A	p.Val659Val
14	75356674	C	T	0.01994	0.01077	0.02282	0.003653	0.4558	sequence_feature	LOW	DLST	ENSG00000119689	ENST00000334220	c.330+19C>T	.
17	74383082	G	A	0.01271	0.004711	0.01522	0.003721	0.3142	missense_variant	MODERATE	SPHK1	ENSG00000176170	ENST00000323374	c.828G>A	p.Met276Ile
16	68293545	G	C	0.01165	0.00406	0.01404	0.003738	0.2915	synonymous_variant	LOW	PLA2G15	ENSG00000103066	ENST00000219345	c.1224G>C	p.Val408Val
12	57602881	A	T	0.02497	0.03567	0.0216	0.003789	1.649	missense_variant	MODERATE	LRP1	ENSG00000123384	ENST00000243077	c.12161A>T	p.Tyr4054Phe
3	59738064	A	T	0.1897	0.1642	0.1977	0.003795	0.7928	intron_variant	MODIFIER	FHIT	ENSG00000189283	ENST00000341848	c.349-17T>A	.
3	44362703	A	G	0.01299	0.02058	0.01063	0.003807	1.986	intron_variant	MODIFIER	TOPAZ1	ENSG00000173769	ENST00000309765	c.4471+20A>G	.
7	51258790	A	G	0.05759	0.07335	0.05264	0.003815	1.412	intron_variant	MODIFIER	COBL	ENSG00000106078	ENST00000395542	c.457-15T>C	.
15	41794188	C	T	0.01276	0.02027	0.0104	0.003829	1.97	splice_region_variant&intron_variant	LOW	ITPKA	ENSG00000137825	ENST00000260386	c.804-7C>T	.
6	32713565	C	T	0.03795	0.02423	0.04227	0.003842	0.5801	splice_region_variant&intron_variant	LOW	HLA-DQA2	ENSG00000237541	ENST00000374940	c.332-3C>T	.
12	113867072	G	C	0.01878	0.009763	0.02177	0.003877	0.435	missense_variant	MODERATE	SDSL	ENSG00000139410	ENST00000345635	c.322G>C	p.Gly108Arg
17	18702220	C	T	0.2662	0.2409	0.2741	0.003912	0.8186	synonymous_variant	LOW	TVP23B	ENSG00000171928	ENST00000307767	c.426C>T	p.Ala142Ala
20	62714783	G	C	0.3226	0.3526	0.3132	0.003961	1.201	synonymous_variant	LOW	C20orf201	ENSG00000171695	ENST00000308906	c.678C>G	p.Ala226Ala
1	225394927	GT	G	0.1191	0.09837	0.1255	0.003971	0.7531	intron_variant	MODIFIER	DNAH14	ENSG00000185842	ENST00000430092	c.6373+12delT	.
3	129034578	G	A	0.3004	0.3291	0.2914	0.004003	1.201	synonymous_variant	LOW	H1FX	ENSG00000184897	ENST00000333762	c.168C>T	p.Ile56Ile
9	109687680	C	T	0.01962	0.02894	0.01669	0.004181	1.751	missense_variant	MODERATE	ZNF462	ENSG00000148143	ENST00000457913	c.1487C>T	p.Thr496Met
1	86173298	T	C	0.4421	0.4078	0.4529	0.004193	0.8402	intron_variant	MODIFIER	ZNHIT6	ENSG00000117174	ENST00000370574	c.656+14A>G	.
12	51386066	A	G	0.09717	0.1157	0.09133	0.004196	1.314	synonymous_variant	LOW	SLC11A2	ENSG00000110911	ENST00000394904	c.1341T>C	p.Ile447Ile
4	3494847	A	G	0.4955	0.5277	0.4854	0.004238	1.184	synonymous_variant	LOW	DOK7	ENSG00000175920	ENST00000389653	c.1134A>G	p.Ala378Ala
19	8999530	C	T	0.06162	0.04374	0.06723	0.004242	0.6608	missense_variant	MODERATE	MUC16	ENSG00000181143	ENST00000397910	c.40645G>A	p.Ala13549Thr
2	10126416	A	G	0.4343	0.4644	0.425	0.004248	1.192	splice_region_variant&intron_variant	LOW	GRHL1	ENSG00000134317	ENST00000324907	c.1269+6A>G	.
16	27692843	T	C	0.01014	0.003365	0.01226	0.004328	0.2613	missense_variant	MODERATE	KIAA0556	ENSG00000047578	ENST00000261588	c.932T>C	p.Met311Thr
1	231856586	G	A	0.02317	0.01346	0.02622	0.004357	0.4976	intron_variant	MODIFIER	TSNAX-DISC1	ENSG00000270106	ENST00000602956	c.*978+18816G>A	.
14	71215729	G	A	0.3253	0.2951	0.3351	0.004375	0.8288	splice_region_variant&intron_variant	LOW	MAP3K9	ENSG00000006432	ENST00000555993	c.1151-8C>T	.
14	94187832	C	T	0.3616	0.3923	0.3519	0.004476	1.194	synonymous_variant	LOW	PRIMA1	ENSG00000175785	ENST00000393140	c.420G>A	p.Ser140Ser
19	8999395	T	C	0.0579	0.07201	0.05347	0.004489	1.426	missense_variant	MODERATE	MUC16	ENSG00000181143	ENST00000397910	c.40780A>G	p.Asn13594Asp
18	47404154	C	T	0.01533	0.007442	0.0178	0.0045	0.3971	synonymous_variant	LOW	MYO5B	ENSG00000167306	ENST00000285039	c.3375G>A	p.Glu1125Glu
1	3786189	G	A	0.08171	0.06436	0.08717	0.004576	0.718	synonymous_variant	LOW	DFFB	ENSG00000169598	ENST00000378209	c.531G>A	p.Thr177Thr
12	70066647	A	G	0.02401	0.03437	0.02075	0.004587	1.645	sequence_feature	LOW	BEST3	ENSG00000127325	ENST00000330891	c.948+18T>C	.
6	31914935	G	A	0.2728	0.2443	0.2817	0.004664	0.8196	synonymous_variant	LOW	CFB	ENSG00000244255	ENST00000456570	c.1956G>A	p.Arg652Arg
12	66696410	C	T	0.2116	0.1851	0.2199	0.004693	0.8048	synonymous_variant	LOW	HELB	ENSG00000127311	ENST00000247815	c.27C>T	p.Arg9Arg
19	38202523	T	C	0.01722	0.008748	0.01988	0.004798	0.4291	5_prime_UTR_variant	MODIFIER	CTD-2528L19.4	ENSG00000267552	ENST00000586606	c.-4A>G	.
1	151867560	A	G	0.0346	0.04643	0.03088	0.004813	1.541	synonymous_variant	LOW	THEM4	ENSG00000159445	ENST00000368814	c.210T>C	p.Asp70Asp
12	119568596	G	A	0.04265	0.05518	0.03871	0.004825	1.484	missense_variant	MODERATE	SRRM4	ENSG00000139767	ENST00000267260	c.728G>A	p.Ser243Asn
12	6887020	C	T	0.1679	0.144	0.1754	0.004839	0.7905	synonymous_variant	LOW	LAG3	ENSG00000089692	ENST00000203629	c.1364C>T	p.Ile455Ile
16	1020874	C	T	0.0232	0.03297	0.02013	0.004869	1.652	missense_variant	MODERATE	LMF1	ENSG00000103227	ENST00000262301	c.107G>A	p.Gly36Asp
21	38117308	C	A	0.03281	0.04441	0.02916	0.004892	1.542	missense_variant	MODERATE	SIM2	ENSG00000159263	ENST00000290399	c.1447C>A	p.Leu483Met
2	152476028	C	G	0.2483	0.2197	0.2573	0.004919	0.8161	missense_variant	MODERATE	NEB	ENSG00000183091	ENST00000397345	c.10809G>C	p.Trp3603Cys
22	29885580	AAGGCCAAGTCCCCAGAGAAGGAAG	A	0.02011	0.0249	0.0186	0.004969	1.806	disruptive_inframe_deletion	MODERATE	NEFH	ENSG00000100285	ENST00000310624	c.1965_1988delAGAGAAGGAAGAGGCCAAGTCCCC	p.Glu656_Pro663del
7	56129553	G	A	0.02317	0.03297	0.02008	0.004975	1.662	upstream_gene_variant	MODIFIER	SUMF2	ENSG00000129103	ENST00000342190	c.-2395G>A	.
5	156479443	CTTG	C	0.1145	0.1346	0.1082	0.004975	1.285	disruptive_inframe_deletion	MODERATE	HAVCR1	ENSG00000113249	ENST00000425854	c.599_601delCAA	p.Thr200del
11	7712523	G	A	0.152	0.1736	0.1452	0.004987	1.255	missense_variant	MODERATE	OVCH2	ENSG00000183378	ENST00000534193	c.1628C>T	p.Thr543Ile
19	8999381	C	A	0.02027	0.02894	0.01755	0.005031	1.722	intron_variant	MODIFIER	MUC16	ENSG00000181143	ENST00000397910	c.40783+11G>T	.
16	21049196	C	A	0.01833	0.02624	0.01585	0.005058	1.769	missense_variant	MODERATE	DNAH3	ENSG00000158486	ENST00000261383	c.4837G>T	p.Ala1613Ser
17	3422077	G	A	0.2475	0.2194	0.2563	0.005063	0.8176	synonymous_variant	LOW	TRPV3	ENSG00000167723	ENST00000301365	c.1878C>T	p.Ser626Ser
22	23915574	G	A	0.04084	0.05299	0.03696	0.00508	1.501	missense_variant	MODERATE	IGLL1	ENSG00000128322	ENST00000330377	c.521C>T	p.Ala174Val
16	81241100	C	G	0.1659	0.1425	0.1736	0.005093	0.7853	synonymous_variant	LOW	PKD1L2	ENSG00000166473	ENST00000525539	c.901G>C	p.Pro301Pro
1	2704254	T	C	0.02162	0.01213	0.02461	0.005097	0.4865	missense_variant	MODERATE	TTC34	ENSG00000215912	ENST00000401095	c.107A>G	p.His36Arg
2	71191937	T	G	0.0386	0.0498	0.03508	0.005126	1.508	synonymous_variant	LOW	ATP6V1B1	ENSG00000116039	ENST00000234396	c.1320T>G	p.Ser440Ser
2	219082200	C	T	0.01882	0.009421	0.02177	0.005145	0.4476	synonymous_variant	LOW	ARPC2	ENSG00000163466	ENST00000295685	c.7C>T	p.Leu3Leu
22	36889801	C	T	0.01319	0.02086	0.01078	0.005226	1.921	synonymous_variant	LOW	FOXRED2	ENSG00000100350	ENST00000216187	c.1674G>A	p.Thr558Thr
2	44173344	T	C	0.01431	0.02153	0.01205	0.005269	1.883	synonymous_variant	LOW	LRPPRC	ENSG00000138095	ENST00000260665	c.2118A>G	p.Glu706Glu
11	3249253	G	A	0.01546	0.02355	0.01291	0.005302	1.826	synonymous_variant	LOW	MRGPRE	ENSG00000184350	ENST00000389832	c.777C>T	p.Ala259Ala
4	189060983	G	C	0.02639	0.01615	0.02961	0.005366	0.5347	missense_variant	MODERATE	TRIML1	ENSG00000184108	ENST00000332517	c.271G>C	p.Glu91Gln
1	240256822	C	A	0.3784	0.4092	0.3687	0.005385	1.182	synonymous_variant	LOW	FMN2	ENSG00000155816	ENST00000319653	c.1413C>A	p.Ala471Ala
12	123028739	A	G	0.02323	0.03315	0.02013	0.005463	1.634	missense_variant	MODERATE	KNTC1	ENSG00000184445	ENST00000333479	c.592A>G	p.Thr198Ala
14	23883195	G	A	0.03426	0.02221	0.03804	0.005479	0.5854	sequence_feature	LOW	MYH7	ENSG00000092054	ENST00000355349	c.5655+21C>T	.
2	31414959	A	G	0.06821	0.05182	0.07336	0.005479	0.694	missense_variant	MODERATE	CAPN14	ENSG00000214711	ENST00000403897	c.1120T>C	p.Phe374Leu
1	203743800	T	C	0.01052	0.01722	0.008423	0.005488	2.069	synonymous_variant	LOW	LAX1	ENSG00000122188	ENST00000442561	c.1188T>C	p.Pro396Pro
12	46318636	C	G	0.04505	0.05787	0.04101	0.00549	1.45	missense_variant	MODERATE	SCAF11	ENSG00000139218	ENST00000369367	c.3781G>C	p.Val1261Leu
19	9012819	T	A	0.05947	0.07056	0.056	0.005498	1.421	synonymous_variant	LOW	MUC16	ENSG00000181143	ENST00000397910	c.38625A>T	p.Pro12875Pro
17	79060287	C	T	0.02382	0.03297	0.02095	0.005524	1.648	synonymous_variant	LOW	BAIAP2	ENSG00000175866	ENST00000575245	c.495C>T	p.Asp165Asp
2	179556738	C	T	0.0275	0.03836	0.02409	0.005618	1.593	splice_region_variant&intron_variant	LOW	TTN	ENSG00000155657	ENST00000589042	c.31762+5G>A	.
12	119540063	G	T	0.03603	0.02436	0.03969	0.005634	0.5977	missense_variant	MODERATE	SRRM4	ENSG00000139767	ENST00000267260	c.154G>T	p.Val52Phe
3	45153708	G	A	0.03522	0.02355	0.03888	0.00571	0.5964	synonymous_variant	LOW	CDCP1	ENSG00000163814	ENST00000296129	c.522C>T	p.Ile174Ile
11	60609972	A	G	0.1416	0.1635	0.1347	0.005759	1.261	synonymous_variant	LOW	CCDC86	ENSG00000110104	ENST00000227520	c.375A>G	p.Pro125Pro
7	23775477	G	T	0.02429	0.01413	0.02748	0.005767	0.5215	missense_variant	MODERATE	STK31	ENSG00000196335	ENST00000355870	c.804G>T	p.Lys268Asn
1	43232424	C	G	0.01095	0.004038	0.01312	0.005779	0.3045	synonymous_variant	LOW	LEPRE1	ENSG00000117385	ENST00000236040	c.219G>C	p.Leu73Leu
17	6597480	G	A	0.01271	0.01952	0.01057	0.005786	1.935	synonymous_variant	LOW	SLC13A5	ENSG00000141485	ENST00000433363	c.1092C>T	p.Ala364Ala
1	160393905	A	G	0.3966	0.4273	0.3869	0.005789	1.183	synonymous_variant	LOW	VANGL2	ENSG00000162738	ENST00000368061	c.1137A>G	p.Lys379Lys
2	107460348	T	A	0.0222	0.01279	0.02516	0.005801	0.5007	missense_variant	MODERATE	ST6GAL2	ENSG00000144057	ENST00000361686	c.86A>T	p.Tyr29Phe
7	32909182	G	A	0.1967	0.2214	0.1889	0.005801	1.226	synonymous_variant	LOW	KBTBD2	ENSG00000170852	ENST00000304056	c.1647C>T	p.Tyr549Tyr
6	157743852	G	A	0.02921	0.04008	0.02583	0.005938	1.564	sequence_feature	LOW	TMEM242	ENSG00000215712	ENST00000400788	c.89-15C>T	.
8	27880826	C	T	0.1857	0.1622	0.1931	0.005965	0.7999	3_prime_UTR_variant	MODIFIER	NUGGC	ENSG00000189233	ENST00000341513	c.*8G>A	.
14	68193731	G	A	0.1062	0.1272	0.09967	0.005969	1.306	missense_variant	MODERATE	RDH12	ENSG00000139988	ENST00000267502	c.482G>A	p.Arg161Gln
5	67589182	T	C	0.01849	0.009421	0.02134	0.006064	0.4558	synonymous_variant	LOW	PIK3R1	ENSG00000145675	ENST00000396611	c.1170T>C	p.Tyr390Tyr
5	145464103	G	A	0.03427	0.04645	0.0305	0.006099	1.509	synonymous_variant	LOW	PLAC8L1	ENSG00000173261	ENST00000311450	c.426C>T	p.His142His
2	25022598	A	G	0.2092	0.2345	0.2013	0.006219	1.216	missense_variant	MODERATE	CENPO	ENSG00000138092	ENST00000260662	c.101A>G	p.Gln34Arg
11	2683177	C	T	0.03169	0.02086	0.0351	0.006222	0.5835	sequence_feature	LOW	KCNQ1	ENSG00000053918	ENST00000155840	c.1394-14C>T	.
9	4604171	G	C	0.0227	0.03129	0.02001	0.00625	1.661	splice_region_variant&intron_variant	LOW	SPATA6L	ENSG00000106686	ENST00000454239	c.*1+8C>G	.
14	51716467	A	G	0.2329	0.2063	0.2411	0.006275	0.8156	synonymous_variant	LOW	TMX1	ENSG00000139921	ENST00000457354	c.648A>G	p.Pro216Pro
11	87032287	G	C	0.1491	0.1279	0.1557	0.00628	0.7856	missense_variant	MODERATE	TMEM135	ENSG00000166575	ENST00000305494	c.1289G>C	p.Gly430Ala
2	44190783	T	C	0.02622	0.03634	0.02304	0.006291	1.6	missense_variant	MODERATE	LRPPRC	ENSG00000138095	ENST00000260665	c.1432A>G	p.Thr478Ala
17	61995102	C	A	0.02237	0.01346	0.02517	0.006318	0.5147	sequence_feature	LOW	GH1	ENSG00000259384	ENST00000323322	c.456+18G>T	.
12	66700273	G	A	0.08366	0.1016	0.07801	0.006332	1.317	synonymous_variant	LOW	HELB	ENSG00000127311	ENST00000247815	c.756G>A	p.Pro252Pro
X	13624615	G	A	0.01396	0.004596	0.01682	0.00634	0.278	missense_variant	MODERATE	EGFL6	ENSG00000198759	ENST00000380602	c.638G>A	p.Gly213Glu
2	231940295	CT	C	0.05908	0.04558	0.0633	0.006346	0.6761	intron_variant	MODIFIER	PSMD1	ENSG00000173692	ENST00000308696	c.942+21delT	.
1	109377158	A	G	0.0178	0.02531	0.01545	0.00636	1.77	splice_region_variant&intron_variant	LOW	AKNAD1	ENSG00000162641	ENST00000370001	c.1665-8T>C	.
4	2632766	C	T	0.06087	0.04723	0.06515	0.006377	0.687	missense_variant	MODERATE	FAM193A	ENSG00000125386	ENST00000324666	c.35C>T	p.Ala12Val
11	20178575	G	A	0.03589	0.04778	0.03215	0.006403	1.501	splice_region_variant&intron_variant	LOW	DBX1	ENSG00000109851	ENST00000227256	c.672+8C>T	.
2	234627608	T	G	0.1367	0.1583	0.13	0.00641	1.259	missense_variant	MODERATE	UGT1A4	ENSG00000244474	ENST00000373409	c.142T>G	p.Leu48Val
6	131184770	T	G	0.2737	0.3022	0.2648	0.006419	1.198	splice_region_variant&intron_variant	LOW	EPB41L2	ENSG00000079819	ENST00000337057	c.2910+8A>C	.
14	34269167	G	C	0.02171	0.01279	0.02451	0.006459	0.503	missense_variant	MODERATE	NPAS3	ENSG00000151322	ENST00000551492	c.1669G>C	p.Ala557Pro
16	2821525	G	A	0.05838	0.07268	0.05389	0.006489	1.387	missense_variant	MODERATE	TCEB2	ENSG00000103363	ENST00000262306	c.434C>T	p.Thr145Met
11	108464209	T	C	0.476	0.5061	0.4666	0.00653	1.178	missense_variant	MODERATE	EXPH5	ENSG00000110723	ENST00000265843	c.55A>G	p.Arg19Gly
1	36752152	C	T	0.06883	0.08412	0.06403	0.00653	1.362	synonymous_variant	LOW	THRAP3	ENSG00000054118	ENST00000354618	c.321C>T	p.Tyr107Tyr
13	99358401	C	G	0.03791	0.05014	0.0341	0.006539	1.495	missense_variant	MODERATE	SLC15A1	ENSG00000088386	ENST00000376503	c.1256G>C	p.Gly419Ala
12	56117700	C	G	0.01335	0.006057	0.01564	0.006546	0.379	synonymous_variant	LOW	RDH5	ENSG00000135437	ENST00000257895	c.600C>G	p.Val200Val
12	50344976	G	A	0.3677	0.3381	0.3771	0.006557	0.8423	splice_region_variant&intron_variant	LOW	AQP2	ENSG00000167580	ENST00000199280	c.360+3G>A	.
2	71036482	T	C	0.2242	0.2514	0.2159	0.006569	1.215	missense_variant	MODERATE	CLEC4F	ENSG00000152672	ENST00000272367	c.1691A>G	p.Lys564Arg
1	151104950	A	G	0.1008	0.08277	0.1064	0.006572	0.7466	3_prime_UTR_variant	MODIFIER	SEMA6C	ENSG00000143434	ENST00000368913	c.*10T>C	.
14	70925161	A	G	0.01045	0.01682	0.008453	0.00664	2.028	missense_variant	MODERATE	ADAM21	ENSG00000139985	ENST00000267499	c.945A>G	p.Ile315Met
2	208489101	C	A	0.1922	0.1691	0.1994	0.006679	0.8064	5_prime_UTR_variant	MODIFIER	METTL21A	ENSG00000144401	ENST00000272839	c.-2G>T	.
12	80900348	T	G	0.06471	0.05047	0.06919	0.00668	0.697	missense_variant&splice_region_variant	MODERATE	PTPRQ	ENSG00000139304	ENST00000266688	c.2444T>G	p.Val815Gly
1	237586384	T	C	0.1688	0.1911	0.1618	0.006683	1.236	splice_region_variant&intron_variant	LOW	RYR2	ENSG00000198626	ENST00000360064	c.843-8T>C	.
1	150471157	T	A	0.1948	0.1729	0.2016	0.006689	0.8077	intron_variant	MODIFIER	TARS2	ENSG00000143374	ENST00000369064	c.1401+17T>A	.
22	29957570	G	A	0.217	0.1918	0.2249	0.006692	0.818	synonymous_variant	LOW	NIPSNAP1	ENSG00000184117	ENST00000216121	c.504C>T	p.Leu168Leu
1	60506762	G	A	0.1104	0.1312	0.1038	0.006745	1.277	synonymous_variant	LOW	C1orf87	ENSG00000162598	ENST00000371201	c.384C>T	p.Thr128Thr
11	113283484	G	C	0.03555	0.04643	0.03214	0.006796	1.509	missense_variant	MODERATE	DRD2	ENSG00000149295	ENST00000355319	c.938C>G	p.Ser313Cys
2	26750769	G	A	0.362	0.3345	0.3706	0.006913	0.8432	missense_variant	MODERATE	OTOF	ENSG00000115155	ENST00000272371	c.158C>T	p.Ala53Val
5	82835765	G	C	0.0423	0.05518	0.03825	0.006946	1.453	missense_variant	MODERATE	VCAN	ENSG00000038427	ENST00000265077	c.6943G>C	p.Val2315Leu
11	1029220	C	T	0.0222	0.01359	0.0249	0.006971	0.5177	splice_region_variant&intron_variant	LOW	MUC6	ENSG00000184956	ENST00000421673	c.1275+8G>A	.
17	44061025	C	T	0.1499	0.1703	0.1435	0.006976	1.242	synonymous_variant	LOW	MAPT	ENSG00000186868	ENST00000344290	c.855C>T	p.Asp285Asp
2	20202929	C	T	0.07079	0.05585	0.07548	0.00698	0.7128	synonymous_variant	LOW	MATN3	ENSG00000132031	ENST00000407540	c.909G>A	p.Thr303Thr
19	39820242	G	A	0.03088	0.01952	0.03445	0.007069	0.5738	synonymous_variant	LOW	GMFG	ENSG00000130755	ENST00000597595	c.225C>T	p.Tyr75Tyr
11	70332246	C	T	0.01415	0.02221	0.01162	0.007115	1.825	synonymous_variant	LOW	SHANK2	ENSG00000162105	ENST00000338508	c.4155G>A	p.Ala1385Ala
21	30365162	C	G	0.01689	0.0249	0.01437	0.007163	1.751	missense_variant	MODERATE	LTN1	ENSG00000198862	ENST00000389194	c.103G>C	p.Gly35Arg
3	47036565	G	A	0.1478	0.1685	0.1413	0.007187	1.242	missense_variant	MODERATE	NBEAL2	ENSG00000160796	ENST00000450053	c.1340G>A	p.Arg447His
17	3422073	C	T	0.2892	0.3156	0.2809	0.007246	1.194	missense_variant	MODERATE	TRPV3	ENSG00000167723	ENST00000301365	c.1882G>A	p.Ala628Thr
20	43944958	G	T	0.01194	0.004736	0.01419	0.007279	0.3452	synonymous_variant	LOW	RBPJL	ENSG00000124232	ENST00000343694	c.1152G>T	p.Pro384Pro
1	60466814	C	T	0.3699	0.3405	0.3791	0.007337	0.8454	synonymous_variant	LOW	C1orf87	ENSG00000162598	ENST00000371201	c.1207G>A	p.Lys403Lys
17	74733060	G	A	0.01158	0.01817	0.00951	0.007352	1.95	synonymous_variant	LOW	SRSF2	ENSG00000161547	ENST00000359995	c.183C>T	p.Arg61Arg
1	14105298	G	A	0.4796	0.5108	0.4698	0.007359	1.173	synonymous_variant	LOW	PRDM2	ENSG00000116731	ENST00000235372	c.1008G>A	p.Glu336Glu
11	125280225	G	A	0.1735	0.1514	0.1805	0.007442	0.8017	splice_region_variant&intron_variant	LOW	PKNOX2	ENSG00000165495	ENST00000298282	c.718+4G>A	.
18	40613840	A	G	0.1981	0.1738	0.2056	0.007527	0.81	splice_region_variant&intron_variant	LOW	RIT2	ENSG00000152214	ENST00000326695	c.104-8T>C	.
10	18828669	GTTTT	G	0.02713	0.01766	0.03008	0.00754	0.5573	3_prime_UTR_variant	MODIFIER	CACNB2	ENSG00000165995	ENST00000324631	c.*32_*35delTTTT	.
9	712757	C	T	0.05468	0.04105	0.05896	0.00762	0.6815	missense_variant	MODERATE	KANK1	ENSG00000107104	ENST00000382297	c.1991C>T	p.Ala664Val
14	68264381	CA	C	0.06401	0.07873	0.05938	0.007621	1.363	splice_region_variant&intron_variant	LOW	ZFYVE26	ENSG00000072121	ENST00000347230	c.2332+7delT	.
1	150241230	G	T	0.3261	0.2986	0.3348	0.00763	0.8383	5_prime_UTR_variant	MODIFIER	APH1A	ENSG00000117362	ENST00000369109	c.-20C>A	.
11	119050596	C	T	0.01078	0.0175	0.008664	0.007639	1.982	synonymous_variant	LOW	NLRX1	ENSG00000160703	ENST00000292199	c.1866C>T	p.Leu622Leu
4	6325086	A	G	0.0732	0.0572	0.07822	0.007662	0.7164	synonymous_variant	LOW	PPP2R2C	ENSG00000074211	ENST00000335585	c.1287T>C	p.Ile429Ile
7	75441108	T	C	0.1645	0.1878	0.1572	0.007719	1.232	3_prime_UTR_variant	MODIFIER	CCL24	ENSG00000106178	ENST00000222902	c.*6A>G	.
7	55268916	C	T	0.3483	0.319	0.3576	0.007746	0.8425	synonymous_variant	LOW	EGFR	ENSG00000146648	ENST00000275493	c.2982C>T	p.Asp994Asp
15	75932172	G	A	0.01112	0.01752	0.00911	0.007763	1.966	missense_variant	MODERATE	IMP3	ENSG00000177971	ENST00000314852	c.338C>T	p.Thr113Ile
7	23313171	T	C	0.389	0.4179	0.38	0.007771	1.175	synonymous_variant	LOW	GPNMB	ENSG00000136235	ENST00000381990	c.1497T>C	p.Ser499Ser
12	14577681	G	A	0.01238	0.005384	0.01458	0.007815	0.3667	missense_variant	MODERATE	ATF7IP	ENSG00000171681	ENST00000544627	c.856G>A	p.Glu286Lys
6	31112823	T	C	0.1176	0.1386	0.1109	0.007831	1.285	missense_variant	MODERATE	CCHCR1	ENSG00000204536	ENST00000396268	c.1904A>G	p.Lys635Arg
13	111980537	T	C	0.263	0.29	0.2545	0.007846	1.191	synonymous_variant	LOW	TEX29	ENSG00000153495	ENST00000283547	c.66T>C	p.Asp22Asp
5	147261610	G	A	0.1104	0.1289	0.1046	0.007874	1.276	synonymous_variant	LOW	SCGB3A2	ENSG00000164265	ENST00000296694	c.279G>A	p.Val93Val
4	42025301	C	T	0.01432	0.02221	0.01184	0.007911	1.807	sequence_feature	LOW	SLC30A9	ENSG00000014824	ENST00000264451	c.528-18C>T	.
18	25532304	T	C	0.01608	0.008075	0.0186	0.007921	0.4402	missense_variant	MODERATE	CDH2	ENSG00000170558	ENST00000269141	c.2534A>G	p.Asn845Ser
7	88964196	A	T	0.3176	0.3459	0.3087	0.008056	1.182	synonymous_variant	LOW	ZNF804B	ENSG00000182348	ENST00000333190	c.1900A>T	p.Phe634Phe
18	2724930	A	T	0.2262	0.2011	0.2341	0.008081	0.8238	missense_variant	MODERATE	SMCHD1	ENSG00000101596	ENST00000320876	c.2637A>T	p.Lys879Asn
19	11598600	C	T	0.02385	0.01482	0.02668	0.008084	0.537	synonymous_variant	LOW	ZNF653	ENSG00000161914	ENST00000293771	c.678G>A	p.Thr226Thr
11	64138805	T	C	0.2473	0.2221	0.2553	0.008194	0.8284	synonymous_variant	LOW	RPS6KA4	ENSG00000162302	ENST00000334205	c.2172T>C	p.Asn724Asn
1	13183115	G	A	0.01656	0.02624	0.01352	0.008199	1.755	non_coding_exon_variant	MODIFIER	HNRNPCP5	ENSG00000179412	ENST00000449855	n.1001C>T	.
14	60581906	A	G	0.1185	0.09825	0.1249	0.008245	0.7706	missense_variant	MODERATE	PCNXL4	ENSG00000126773	ENST00000404681	c.1084A>G	p.Ile362Val
13	50204880	G	A	0.2197	0.1965	0.227	0.008257	0.8199	synonymous_variant	LOW	ARL11	ENSG00000152213	ENST00000282026	c.297G>A	p.Ser99Ser
5	140182777	G	T	0.01062	0.01682	0.008668	0.008258	1.984	synonymous_variant	LOW	PCDHA3	ENSG00000255408	ENST00000522353	c.1995G>T	p.Val665Val
19	14951889	A	G	0.2273	0.2524	0.2195	0.008291	1.206	synonymous_variant	LOW	OR7A10	ENSG00000127515	ENST00000248058	c.801T>C	p.Asn267Asn
5	82837505	G	C	0.01045	0.01682	0.008453	0.008311	1.97	missense_variant	MODERATE	VCAN	ENSG00000038427	ENST00000265077	c.8683G>C	p.Asp2895His
3	150804818	G	A	0.01242	0.01884	0.0104	0.008319	1.884	splice_region_variant&intron_variant	LOW	MED12L	ENSG00000144893	ENST00000474524	c.99+6G>A	.
5	102890560	G	GA	0.4545	0.4256	0.4634	0.008349	0.8495	splice_region_variant&intron_variant	LOW	NUDT12	ENSG00000112874	ENST00000230792	c.965-7dupT	.
19	2290499	C	T	0.3965	0.3689	0.4052	0.008363	0.8495	missense_variant	MODERATE	LINGO3	ENSG00000220008	ENST00000404279	c.1277G>A	p.Arg426His
12	66725202	C	T	0.1993	0.2221	0.1921	0.008411	1.213	missense_variant	MODERATE	HELB	ENSG00000127311	ENST00000247815	c.2939C>T	p.Thr980Ile
17	7808437	G	A	0.01496	0.007402	0.01733	0.008454	0.4262	synonymous_variant	LOW	CHD3	ENSG00000170004	ENST00000380358	c.4269G>A	p.Ser1423Ser
16	4743793	G	A	0.02968	0.01954	0.03287	0.008533	0.585	synonymous_variant	LOW	NUDT16L1	ENSG00000168101	ENST00000405142	c.66G>A	p.Pro22Pro
11	111154904	C	T	0.03329	0.04307	0.03022	0.008589	1.509	synonymous_variant	LOW	C11orf53	ENSG00000150750	ENST00000280325	c.111C>T	p.Ser37Ser
8	124138891	G	A	0.03168	0.0424	0.02832	0.008624	1.508	synonymous_variant	LOW	TBC1D31	ENSG00000156787	ENST00000287380	c.1848G>A	p.Thr616Thr
11	71185582	G	A	0.06934	0.08345	0.0649	0.008649	1.346	sequence_feature	LOW	NADSYN1	ENSG00000172890	ENST00000319023	c.798+10G>A	.
11	125769354	T	C	0.3736	0.3452	0.3825	0.00867	0.8519	missense_variant	MODERATE	HYLS1	ENSG00000198331	ENST00000356438	c.91T>C	p.Cys31Arg
16	30510571	T	C	0.3352	0.3607	0.3271	0.00867	1.179	sequence_feature	LOW	ITGAL	ENSG00000005844	ENST00000356798	c.1993+16T>C	.
8	6793581	A	G	0.3972	0.3674	0.4066	0.008673	0.8513	synonymous_variant	LOW	DEFA4	ENSG00000164821	ENST00000297435	c.255T>C	p.Gly85Gly
1	157514091	C	T	0.07366	0.05787	0.07861	0.008692	0.7226	missense_variant	MODERATE	FCRL5	ENSG00000143297	ENST00000356953	c.805G>A	p.Val269Ile
1	16356501	A	G	0.2824	0.3089	0.2742	0.008701	1.189	synonymous_variant	LOW	CLCNKA	ENSG00000186510	ENST00000331433	c.1339A>G	p.Ala447Ala
19	13065125	C	T	0.02157	0.03096	0.01862	0.008704	1.621	missense_variant	MODERATE	GADD45GIP1	ENSG00000179271	ENST00000316939	c.566G>A	p.Arg189His
6	144869823	A	G	0.01046	0.01682	0.008464	0.008721	1.985	missense_variant	MODERATE	UTRN	ENSG00000152818	ENST00000367545	c.6643A>G	p.Ile2215Val
X	13337059	T	C	0.1154	0.09332	0.1221	0.008731	0.736	synonymous_variant	LOW	ATXN3L	ENSG00000123594	ENST00000380622	c.995A>G	p.Gly332Gly
6	139564178	C	T	0.01238	0.006057	0.01437	0.008734	0.3903	missense_variant	MODERATE	TXLNB	ENSG00000164440	ENST00000358430	c.1540G>A	p.Glu514Lys
19	8999446	T	C	0.03506	0.04509	0.03191	0.008759	1.499	missense_variant	MODERATE	MUC16	ENSG00000181143	ENST00000397910	c.40729A>G	p.Ser13577Gly
11	130286827	A	T	0.02219	0.01346	0.02494	0.008763	0.5253	splice_region_variant&intron_variant	LOW	ADAMTS8	ENSG00000134917	ENST00000257359	c.1096+8T>A	.
11	104877803	A	G	0.2692	0.2456	0.2766	0.008809	0.8338	splice_region_variant&intron_variant	LOW	CASP5	ENSG00000137757	ENST00000393141	c.472+7T>C	.
6	160114168	T	C	0.3728	0.4013	0.3637	0.008812	1.182	intron_variant	MODIFIER	SOD2	ENSG00000112096	ENST00000367055	c.23+9A>G	.
7	141752215	A	C	0.01149	0.01801	0.009492	0.008824	1.961	missense_variant	MODERATE	MGAM	ENSG00000257335	ENST00000475668	c.2927A>C	p.Glu976Ala
1	39782063	G	A	0.03515	0.04656	0.03157	0.008859	1.491	splice_region_variant&synonymous_variant	LOW	MACF1	ENSG00000127603	ENST00000567887	c.3561G>A	p.Lys1187Lys
5	87502324	G	GA	0.04824	0.06109	0.04429	0.008862	1.448	intron_variant	MODIFIER	TMEM161B	ENSG00000164180	ENST00000514135	c.599-9_599-8insT	.
7	15433724	CAA	C	0.02237	0.031	0.01966	0.008865	1.618	intron_variant	MODIFIER	AGMO	ENSG00000187546	ENST00000342526	c.676+12_676+13delTT	.
8	52233408	C	T	0.1319	0.1131	0.1378	0.008892	0.7836	missense_variant	MODERATE	PXDNL	ENSG00000147485	ENST00000356297	c.4196G>A	p.Arg1399Lys
7	82544987	G	A	0.3303	0.3553	0.3225	0.008918	1.179	synonymous_variant	LOW	PCLO	ENSG00000186472	ENST00000333891	c.12315C>T	p.His4105His
10	97174352	T	C	0.1211	0.1406	0.1149	0.008942	1.26	intron_variant	MODIFIER	SORBS1	ENSG00000095637	ENST00000607232	c.346-3818A>G	.
5	176836532	A	G	0.3462	0.3176	0.3552	0.00898	0.8461	5_prime_UTR_variant	MODIFIER	F12	ENSG00000131187	ENST00000253496	c.-4T>C	.
12	53899429	A	T	0.01786	0.02557	0.01543	0.00899	1.704	splice_region_variant&intron_variant	LOW	TARBP2	ENSG00000139546	ENST00000266987	c.742-4A>T	.
11	66833471	G	C	0.02689	0.03634	0.02392	0.009011	1.563	sequence_feature	LOW	RHOD	ENSG00000173156	ENST00000308831	c.220+17G>C	.
8	120575184	G	A	0.01947	0.01146	0.02199	0.009018	0.499	synonymous_variant	LOW	ENPP2	ENSG00000136960	ENST00000259486	c.2490C>T	p.Phe830Phe
19	49878082	C	T	0.01626	0.02355	0.01397	0.009037	1.756	missense_variant	MODERATE	DKKL1	ENSG00000104901	ENST00000221498	c.526C>T	p.Arg176Trp
21	33949071	C	G	0.0283	0.03836	0.02515	0.009055	1.542	3_prime_UTR_variant	MODIFIER	TCP10L	ENSG00000242220	ENST00000300258	c.*13G>C	.
19	50665984	C	G	0.02495	0.03432	0.02201	0.009093	1.59	intron_variant	MODIFIER	IZUMO2	ENSG00000161652	ENST00000600293	c.268+12G>C	.
8	28321247	C	T	0.03412	0.04484	0.03073	0.009108	1.497	missense_variant	MODERATE	FBXO16	ENSG00000214050	ENST00000521548	c.224G>A	p.Arg75Gln
6	106968998	C	T	0.01126	0.0175	0.009298	0.009111	1.934	synonymous_variant	LOW	AIM1	ENSG00000112297	ENST00000369066	c.2691C>T	p.Pro897Pro
18	34378445	G	A	0.04858	0.03586	0.05256	0.009284	0.6645	synonymous_variant	LOW	TPGS2	ENSG00000134779	ENST00000590842	c.624C>T	p.Ala208Ala
3	119338471	C	A	0.02107	0.01279	0.02368	0.0093	0.5205	synonymous_variant	LOW	PLA1A	ENSG00000144837	ENST00000273371	c.984C>A	p.Leu328Leu
16	81242194	C	T	0.1469	0.1265	0.1533	0.0093	0.7935	synonymous_variant	LOW	PKD1L2	ENSG00000166473	ENST00000525539	c.662G>A	p.Glu221Glu
19	55378083	T	C	0.1445	0.1231	0.1512	0.009325	0.7914	missense_variant	MODERATE	KIR3DL1	ENSG00000167633	ENST00000402254	c.1265T>C	p.Leu422Pro
10	91371446	G	A	0.4677	0.4381	0.4769	0.00938	0.8548	splice_region_variant&intron_variant	LOW	PANK1	ENSG00000152782	ENST00000307534	c.1056+7C>T	.
17	505129	A	C	0.2214	0.245	0.214	0.009457	1.202	missense_variant	MODERATE	VPS53	ENSG00000141252	ENST00000437048	c.1124T>G	p.Leu375Arg
5	149495395	T	C	0.1176	0.1	0.1231	0.009487	0.7763	synonymous_variant	LOW	PDGFRB	ENSG00000113721	ENST00000261799	c.3252A>G	p.Pro1084Pro
7	111487098	C	T	0.1878	0.212	0.1803	0.009495	1.212	missense_variant	MODERATE	DOCK4	ENSG00000128512	ENST00000445943	c.2519G>A	p.Arg840His
12	8995966	G	A	0.07456	0.09017	0.06964	0.00951	1.322	sequence_feature	LOW	A2ML1	ENSG00000166535	ENST00000299698	c.1476+9G>A	.
21	47549363	G	C	0.01015	0.01615	0.008263	0.009607	1.981	sequence_feature	LOW	COL6A2	ENSG00000142173	ENST00000300527	c.2462-2505G>C	.
9	137734163	C	T	0.2098	0.2345	0.202	0.009624	1.203	3_prime_UTR_variant	MODIFIER	COL5A1	ENSG00000130635	ENST00000371817	c.*14C>T	.
5	150925728	C	G	0.04471	0.03365	0.04818	0.009629	0.6609	missense_variant	MODERATE	FAT2	ENSG00000086570	ENST00000261800	c.4960G>C	p.Asp1654His
6	152777051	T	C	0.04241	0.03032	0.04623	0.009669	0.647	synonymous_variant	LOW	SYNE1	ENSG00000131018	ENST00000265368	c.2697A>G	p.Arg899Arg
2	73226090	A	G	0.4379	0.4669	0.4288	0.009715	1.168	synonymous_variant	LOW	SFXN5	ENSG00000144040	ENST00000272433	c.522T>C	p.Ala174Ala
2	172926211	T	G	0.024	0.01484	0.02687	0.009751	0.5478	sequence_feature	LOW	METAP1D	ENSG00000172878	ENST00000315796	c.41-15T>G	.
10	81146091	G	A	0.1338	0.1151	0.1397	0.009775	0.7872	3_prime_UTR_variant	MODIFIER	ZCCHC24	ENSG00000165424	ENST00000372336	c.*10C>T	.
9	131825927	TG	T	0.04073	0.05335	0.03676	0.009786	1.445	intron_variant	MODIFIER	FAM73B	ENSG00000148343	ENST00000358369	c.1170+24delG	.
10	95454667	C	T	0.01174	0.005391	0.01374	0.009838	0.378	missense_variant	MODERATE	FRA10AC1	ENSG00000148690	ENST00000359204	c.247G>A	p.Asp83Asn
17	80280865	G	A	0.4255	0.4502	0.4177	0.009922	1.172	synonymous_variant	LOW	SECTM1	ENSG00000141574	ENST00000269389	c.426C>T	p.Pro142Pro
4	5894586	G	A	0.04125	0.05345	0.03744	0.009935	1.44	synonymous_variant	LOW	CRMP1	ENSG00000072832	ENST00000324989	c.111C>T	p.Ala37Ala
7	143013290	C	G	0.02108	0.02961	0.0184	0.009946	1.637	5_prime_UTR_variant	MODIFIER	CLCN1	ENSG00000188037	ENST00000343257	c.-16C>G	.
4	71468396	A	G	0.01421	0.02149	0.01196	0.01	1.816	sequence_feature	LOW	AMBN	ENSG00000178522	ENST00000322937	c.570+17A>G	.
4	79372992	T	C	0.02026	0.02894	0.01754	0.01001	1.637	missense_variant	MODERATE	FRAS1	ENSG00000138759	ENST00000264895	c.6530T>C	p.Val2177Ala
18	675307	A	G	0.1981	0.2208	0.1909	0.01001	1.213	downstream_gene_variant	MODIFIER	TYMS	ENSG00000176890	ENST00000323274	c.*2310A>G	.
1	109366286	C	T	0.1334	0.1144	0.1393	0.01011	0.7897	missense_variant	MODERATE	AKNAD1	ENSG00000162641	ENST00000370001	c.1961G>A	p.Cys654Tyr
2	163291981	G	A	0.1118	0.09421	0.1173	0.01012	0.7727	synonymous_variant	LOW	KCNH7	ENSG00000184611	ENST00000332142	c.1681C>T	p.Leu561Leu
20	34214173	G	A	0.02124	0.01279	0.02389	0.01014	0.5234	missense_variant	MODERATE	CPNE1	ENSG00000214078	ENST00000317677	c.1619C>T	p.Pro540Leu
7	158718995	C	T	0.1037	0.08614	0.1093	0.01014	0.7637	splice_region_variant&intron_variant	LOW	WDR60	ENSG00000126870	ENST00000407559	c.2371+4C>T	.
16	70698492	C	T	0.1956	0.2197	0.1882	0.01017	1.216	5_prime_UTR_variant	MODIFIER	FLJ00418	ENSG00000268927	ENST00000597002	c.-200C>T	.
10	67726514	A	C	0.4074	0.3816	0.4155	0.01025	0.8539	intron_variant	MODIFIER	CTNNA3	ENSG00000183230	ENST00000373744	c.2266-10T>G	.
1	247053366	A	G	0.01532	0.0226	0.01307	0.01035	1.769	splice_region_variant&intron_variant	LOW	AHCTF1	ENSG00000153207	ENST00000366508	c.2156-5T>C	.
1	223156406	CT	C	0.05514	0.0692	0.05072	0.01037	1.386	splice_region_variant&intron_variant	LOW	DISP1	ENSG00000154309	ENST00000284476	c.510-4delT	.
11	6524126	A	G	0.04585	0.05787	0.04207	0.01038	1.416	missense_variant	MODERATE	DNHD1	ENSG00000179532	ENST00000254579	c.890A>G	p.Tyr297Cys
2	235950284	A	C	0.4809	0.5087	0.4721	0.01042	1.168	synonymous_variant	LOW	SH3BP4	ENSG00000130147	ENST00000344528	c.871A>C	p.Arg291Arg
12	25242595	G	C	0.09538	0.1105	0.09075	0.01043	1.297	synonymous_variant	LOW	LRMP	ENSG00000118308	ENST00000354454	c.421G>C	p.Leu141Leu
7	14025766	A	T	0.3584	0.3863	0.3497	0.01046	1.172	intron_variant	MODIFIER	ETV1	ENSG00000006468	ENST00000405358	c.223+497T>A	.
20	9401928	G	A	0.1859	0.2069	0.1794	0.01046	1.22	intron_variant	MODIFIER	PLCB4	ENSG00000101333	ENST00000334005	c.2119-16G>A	.
5	178771082	C	T	0.04231	0.05384	0.03869	0.01048	1.43	missense_variant	MODERATE	ADAMTS2	ENSG00000087116	ENST00000251582	c.220G>A	p.Val74Met
12	120527791	G	A	0.01818	0.02557	0.01586	0.01048	1.692	synonymous_variant	LOW	CCDC64	ENSG00000135127	ENST00000397558	c.1476G>A	p.Arg492Arg
9	7013909	A	G	0.05132	0.03903	0.05518	0.01049	0.6806	missense_variant	MODERATE	KDM4C	ENSG00000107077	ENST00000381309	c.2090A>G	p.Asn697Ser
1	89325702	G	A	0.03522	0.02423	0.03867	0.01051	0.6195	splice_region_variant&intron_variant	LOW	GTF2B	ENSG00000137947	ENST00000370500	c.406-8C>T	.
7	27570892	A	G	0.1008	0.1178	0.09552	0.01052	1.274	synonymous_variant	LOW	HIBADH	ENSG00000106049	ENST00000265395	c.771T>C	p.Tyr257Tyr
7	91646406	G	A	0.01808	0.02564	0.0157	0.01052	1.653	missense_variant	MODERATE	AKAP9	ENSG00000127914	ENST00000359028	c.3863G>A	p.Arg1288Gln
16	88502208	A	T	0.06123	0.07604	0.05657	0.01055	1.35	missense_variant	MODERATE	ZNF469	ENSG00000225614	ENST00000565624	c.8330A>T	p.Asp2777Val
10	72536929	G	A	0.01962	0.02692	0.01733	0.01056	1.667	missense_variant	MODERATE	TBATA	ENSG00000166220	ENST00000299290	c.670C>T	p.Leu224Phe
3	107097080	CAAATG	C	0.02332	0.03163	0.02071	0.0106	1.597	frameshift_variant	HIGH	CCDC54	ENSG00000138483	ENST00000261058	c.650_654delTGAAA	p.Met217fs
9	116136198	C	T	0.3924	0.3674	0.4003	0.01062	0.8528	missense_variant	MODERATE	HDHD3	ENSG00000119431	ENST00000238379	c.437G>A	p.Gly146Glu
6	143091769	G	A	0.06867	0.08412	0.06382	0.01066	1.325	synonymous_variant	LOW	HIVEP2	ENSG00000010818	ENST00000012134	c.4107C>T	p.Val1369Val
21	45876821	C	T	0.01271	0.01884	0.01078	0.01066	1.853	synonymous_variant	LOW	LRRC3	ENSG00000160233	ENST00000291592	c.294C>T	p.Asn98Asn
17	7751436	T	G	0.01789	0.01012	0.02033	0.01074	0.4903	synonymous_variant	LOW	KDM6B	ENSG00000132510	ENST00000254846	c.1830T>G	p.Pro610Pro
19	38877168	A	G	0.05631	0.06999	0.05201	0.01074	1.372	missense_variant	MODERATE	GGN	ENSG00000179168	ENST00000334928	c.734T>C	p.Ile245Thr
4	166021811	G	C	0.3261	0.352	0.318	0.01076	1.177	synonymous_variant	LOW	TMEM192	ENSG00000170088	ENST00000306480	c.408C>G	p.Leu136Leu
1	43663277	C	T	0.01383	0.006729	0.01606	0.01077	0.4201	synonymous_variant	LOW	WDR65	ENSG00000243710	ENST00000372492	c.1176C>T	p.Ile392Ile
6	37606305	G	A	0.2884	0.3149	0.2801	0.01077	1.181	splice_region_variant&intron_variant	LOW	MDGA1	ENSG00000112139	ENST00000505425	c.2667+8C>T	.
10	72517837	C	T	0.3425	0.3146	0.3512	0.0108	0.8492	synonymous_variant	LOW	ADAMTS14	ENSG00000138316	ENST00000373208	c.3066C>T	p.Pro1022Pro
6	42232475	G	A	0.1522	0.1723	0.1459	0.01084	1.229	synonymous_variant	LOW	TRERF1	ENSG00000124496	ENST00000541110	c.1602C>T	p.His534His
2	100199339	T	C	0.01802	0.0249	0.01586	0.01084	1.697	missense_variant	MODERATE	AFF3	ENSG00000144218	ENST00000356421	c.2789A>G	p.Asn930Ser
3	69244162	A	G	0.3807	0.3526	0.3896	0.01094	0.8487	intron_variant	MODIFIER	FRMD4B	ENSG00000114541	ENST00000398540	c.1488+11T>C	.
15	81625336	G	A	0.1206	0.1016	0.1266	0.01098	0.7844	synonymous_variant	LOW	TMC3	ENSG00000188869	ENST00000558726	c.2730C>T	p.Phe910Phe
2	86371648	G	A	0.01046	0.004038	0.01247	0.0111	0.3335	synonymous_variant	LOW	IMMT	ENSG00000132305	ENST00000410111	c.2020C>T	p.Leu674Leu
1	185703947	G	C	0.01721	0.0249	0.01479	0.01111	1.683	synonymous_variant	LOW	HMCN1	ENSG00000143341	ENST00000271588	c.36G>C	p.Leu12Leu
4	169433327	G	A	0.2225	0.2483	0.2144	0.01112	1.196	missense_variant	MODERATE	PALLD	ENSG00000129116	ENST00000505667	c.672G>A	p.Met224Ile
11	12183846	C	T	0.1275	0.1083	0.1336	0.01117	0.7845	synonymous_variant	LOW	MICAL2	ENSG00000133816	ENST00000256194	c.144C>T	p.Asn48Asn
12	93966827	G	C	0.02211	0.01379	0.02474	0.01123	0.5258	upstream_gene_variant	MODIFIER	SOCS2-AS1	ENSG00000246985	ENST00000499137	n.-1283C>G	.
21	46605015	C	T	0.01076	0.017	0.008855	0.01128	1.944	intron_variant	MODIFIER	ADARB1	ENSG00000197381	ENST00000360697	c.1685+9C>T	.
1	231903010	C	T	0.2312	0.2066	0.2389	0.01133	0.8298	synonymous_variant	LOW	DISC1	ENSG00000162946	ENST00000439617	c.1393C>T	p.Leu465Leu
17	5037195	G	A	0.02847	0.04038	0.02474	0.01134	1.529	missense_variant	MODERATE	USP6	ENSG00000129204	ENST00000250066	c.398G>A	p.Arg133Lys
17	78082424	C	CA	0.01225	0.005384	0.01441	0.01134	0.3866	intron_variant	MODIFIER	GAA	ENSG00000171298	ENST00000302262	c.1194+19dupA	.
15	93595736	G	A	0.01529	0.008075	0.01755	0.01134	0.4543	splice_region_variant&synonymous_variant	LOW	RGMA	ENSG00000182175	ENST00000557301	c.156C>T	p.Ala52Ala
11	121367626	T	C	0.3419	0.3681	0.3336	0.01136	1.172	synonymous_variant	LOW	SORL1	ENSG00000137642	ENST00000260197	c.807T>C	p.His269His
13	101289911	G	A	0.02509	0.03365	0.0224	0.01136	1.558	synonymous_variant	LOW	TMTC4	ENSG00000125247	ENST00000342624	c.880C>T	p.Leu294Leu
15	23052632	C	T	0.2323	0.2557	0.2249	0.01137	1.192	synonymous_variant	LOW	NIPA1	ENSG00000170113	ENST00000337435	c.441G>A	p.Thr147Thr
7	331219	C	T	0.08549	0.1021	0.08027	0.01147	1.303	upstream_gene_variant	MODIFIER	WI2-2373I1.2	ENSG00000248767	ENST00000510017	n.-91C>T	.
10	102988345	G	A	0.05822	0.04374	0.06276	0.01151	0.7	synonymous_variant	LOW	LBX1	ENSG00000138136	ENST00000370193	c.228C>T	p.Arg76Arg
6	31239376	C	T	0.127	0.1474	0.1206	0.01151	1.256	missense_variant&splice_region_variant	MODERATE	HLA-C	ENSG00000204525	ENST00000383329	c.343G>A	p.Gly115Arg
6	150059923	T	A	0.01481	0.02156	0.0127	0.01151	1.753	sequence_feature	LOW	NUP43	ENSG00000120253	ENST00000340413	c.503-9A>T	.
15	68628163	C	T	0.07587	0.09017	0.07137	0.01155	1.313	missense_variant	MODERATE	ITGA11	ENSG00000137809	ENST00000423218	c.1297G>A	p.Val433Met
2	120704164	AT	A	0.1605	0.1821	0.1539	0.01158	1.222	sequence_feature	LOW	PTPN4	ENSG00000088179	ENST00000263708	c.1656+15delT	.
21	37692589	T	A	0.4819	0.5131	0.4719	0.01161	1.167	synonymous_variant	LOW	MORC3	ENSG00000159256	ENST00000400485	c.27T>A	p.Ile9Ile
21	43838492	C	G	0.01576	0.02288	0.01352	0.01161	1.737	sequence_feature	LOW	UBASH3A	ENSG00000160185	ENST00000319294	c.838-18C>G	.
7	131195726	G	C	0.01769	0.01009	0.02008	0.01164	0.4914	synonymous_variant	LOW	PODXL	ENSG00000128567	ENST00000541194	c.573C>G	p.Pro191Pro
11	120823608	G	A	0.2911	0.3176	0.2828	0.01164	1.176	synonymous_variant	LOW	GRIK4	ENSG00000149403	ENST00000438375	c.1635G>A	p.Pro545Pro
2	216878008	G	C	0.2743	0.2476	0.2827	0.01166	0.8403	synonymous_variant	LOW	MREG	ENSG00000118242	ENST00000263268	c.43C>G	p.Gly15Gly
13	52345637	G	C	0.1873	0.21	0.1801	0.01166	1.203	intron_variant	MODIFIER	DHRS12	ENSG00000102796	ENST00000444610	c.706+320C>G	.
4	88363087	A	G	0.0685	0.05456	0.07293	0.01171	0.7208	sequence_feature	LOW	NUDT9	ENSG00000170502	ENST00000302174	c.530+20A>G	.
22	46759949	G	A	0.01052	0.01619	0.008727	0.01174	1.939	synonymous_variant	LOW	CELSR1	ENSG00000075275	ENST00000262738	c.8979C>T	p.Asn2993Asn
5	33998768	C	A	0.09958	0.1157	0.0945	0.01178	1.277	missense_variant	MODERATE	AMACR	ENSG00000242110	ENST00000382085	c.717G>T	p.Gln239His
13	41515371	C	T	0.07028	0.05518	0.07502	0.01183	0.7276	synonymous_variant	LOW	ELF1	ENSG00000120690	ENST00000239882	c.942G>A	p.Ser314Ser
1	2339936	G	A	0.02771	0.03769	0.02457	0.01184	1.521	synonymous_variant	LOW	PEX10	ENSG00000157911	ENST00000288774	c.555C>T	p.His185His
9	137711997	G	C	0.3857	0.3607	0.3935	0.01185	0.8546	synonymous_variant	LOW	COL5A1	ENSG00000130635	ENST00000371817	c.4482G>C	p.Pro1494Pro
10	100017532	G	A	0.02428	0.01548	0.02705	0.01189	0.5614	missense_variant	MODERATE	LOXL4	ENSG00000138131	ENST00000260702	c.1135C>T	p.Arg379Cys
1	76269460	G	A	0.05405	0.06729	0.04989	0.0119	1.373	missense_variant	MODERATE	MSH4	ENSG00000057468	ENST00000263187	c.289G>A	p.Ala97Thr
3	113004421	C	T	0.0491	0.06124	0.04528	0.01194	1.382	sequence_feature	LOW	BOC	ENSG00000144857	ENST00000273395	c.3160+9C>T	.
16	82182354	G	A	0.3233	0.352	0.3142	0.01195	1.172	synonymous_variant	LOW	MPHOSPH6	ENSG00000135698	ENST00000258169	c.465C>T	p.Phe155Phe
5	138717709	G	A	0.03485	0.04533	0.03157	0.012	1.464	synonymous_variant	LOW	SLC23A1	ENSG00000170482	ENST00000353963	c.180C>T	p.Ile60Ile
17	75494746	G	A	0.121	0.1402	0.1152	0.01201	1.27	3_prime_UTR_variant	MODIFIER	SEPT9	ENSG00000184640	ENST00000427177	c.*6G>A	.
1	24122634	C	T	0.01142	0.0175	0.00951	0.01203	1.881	splice_region_variant&intron_variant	LOW	GALE	ENSG00000117308	ENST00000374497	c.988+7G>A	.
6	11770334	TA	T	0.4461	0.4175	0.455	0.01204	0.8589	intron_variant	MODIFIER	ADTRP	ENSG00000111863	ENST00000379413	c.154-1719delT	.
8	23563908	A	G	0.2473	0.2705	0.2401	0.01204	1.189	synonymous_variant	LOW	NKX2-6	ENSG00000180053	ENST00000325017	c.204T>C	p.Asp68Asp
19	34712618	G	A	0.03909	0.0498	0.03573	0.01206	1.437	missense_variant	MODERATE	LSM14A	ENSG00000257103	ENST00000433627	c.1343G>A	p.Arg448Gln
1	248112554	T	C	0.03974	0.02624	0.04397	0.01207	0.6331	missense_variant	MODERATE	OR2L8	ENSG00000196936	ENST00000357191	c.395T>C	p.Leu132Pro
7	33573737	C	T	0.04326	0.05518	0.03952	0.01209	1.406	missense_variant	MODERATE	BBS9	ENSG00000122507	ENST00000242067	c.2470C>T	p.Arg824Cys
11	1775245	G	A	0.06155	0.04823	0.06573	0.01213	0.709	synonymous_variant	LOW	RP11-295K3.1	ENSG00000250644	ENST00000427721	c.561C>T	p.Ala187Ala
15	35664406	TA	T	0.3408	0.315	0.3489	0.01216	0.8501	splice_region_variant&intron_variant	LOW	DPH6	ENSG00000134146	ENST00000256538	c.751-3delT	.
1	906272	A	C	0.3225	0.3479	0.3146	0.01218	1.173	synonymous_variant	LOW	PLEKHN1	ENSG00000187583	ENST00000379409	c.618A>C	p.Ala206Ala
7	21941964	T	C	0.01078	0.004711	0.01269	0.0122	0.3665	synonymous_variant	LOW	CDCA7L	ENSG00000164649	ENST00000406877	c.1341A>G	p.Gln447Gln
4	77250102	G	A	0.01544	0.02221	0.01332	0.0123	1.739	synonymous_variant	LOW	CCDC158	ENSG00000163749	ENST00000388914	c.2949C>T	p.His983His
17	80012377	C	G	0.0131	0.006164	0.01528	0.01232	0.4136	upstream_gene_variant	MODIFIER	RFNG	ENSG00000169733	ENST00000310496	c.-2735G>C	.
5	76787984	C	T	0.1233	0.105	0.129	0.01238	0.7883	intron_variant	MODIFIER	WDR41	ENSG00000164253	ENST00000296679	c.51+11G>A	.
X	47918557	T	C	0.01183	0.01932	0.009543	0.0124	2.036	missense_variant	MODERATE	ZNF630	ENSG00000221994	ENST00000409324	c.1274A>G	p.His425Arg
6	153319782	G	A	0.0317	0.0424	0.02834	0.01242	1.482	sequence_feature	LOW	MTRF1L	ENSG00000112031	ENST00000367233	c.260-18C>T	.
1	110036836	C	T	0.0132	0.02019	0.011	0.01244	1.788	synonymous_variant	LOW	CYB561D1	ENSG00000174151	ENST00000369868	c.75C>T	p.Gly25Gly
22	37328966	C	G	0.1371	0.1171	0.1434	0.01246	0.7952	intron_variant	MODIFIER	CSF2RB	ENSG00000100368	ENST00000262825	c.1170+20C>G	.
3	197553895	AGTGGAAGCATCAGGTAAACCATG	A	0.1136	0.1292	0.1087	0.01246	1.25	sequence_feature	LOW	LRCH3	ENSG00000186001	ENST00000438796	c.777+11_777+33delGTGGAAGCATCAGGTAAACCATG	.
16	58314433	T	C	0.1127	0.09556	0.1181	0.01252	0.7781	missense_variant	MODERATE	PRSS54	ENSG00000103023	ENST00000219301	c.883A>G	p.Thr295Ala
22	19753444	G	A	0.03834	0.02695	0.04193	0.01254	0.6414	missense_variant	MODERATE	TBX1	ENSG00000184058	ENST00000332710	c.928G>A	p.Gly310Ser
14	52433420	C	T	0.05838	0.07066	0.05452	0.01264	1.355	3_prime_UTR_variant	MODIFIER	GNG2	ENSG00000186469	ENST00000557376	c.*15C>T	.
12	9303296	A	T	0.05581	0.06931	0.05156	0.01267	1.359	missense_variant	MODERATE	PZP	ENSG00000126838	ENST00000261336	c.4328T>A	p.Ile1443Asn
6	32549613	G	A	0.01094	0.0148	0.009725	0.01267	1.957	stop_gained&splice_region_variant	HIGH	HLA-DRB1	ENSG00000196126	ENST00000360004	c.373C>T	p.Gln125*
1	70505191	G	A	0.02364	0.0148	0.02642	0.01271	0.5576	synonymous_variant	LOW	LRRC7	ENSG00000033122	ENST00000035383	c.3570G>A	p.Pro1190Pro
12	121618278	C	CT	0.01092	0.004909	0.0129	0.01273	0.365	intron_variant	MODIFIER	P2RX7	ENSG00000089041	ENST00000546057	c.1290+34dupT	.
17	74477620	C	T	0.1732	0.1944	0.1665	0.01274	1.22	5_prime_UTR_variant	MODIFIER	RHBDF2	ENSG00000129667	ENST00000313080	c.-14G>A	.
1	55451872	G	A	0.01817	0.02557	0.01585	0.01277	1.661	missense_variant	MODERATE	TMEM61	ENSG00000143001	ENST00000371268	c.118G>A	p.Glu40Lys
2	9727657	C	T	0.02116	0.02901	0.01869	0.01284	1.614	sequence_feature	LOW	YWHAQ	ENSG00000134308	ENST00000238081	c.583-19G>A	.
21	27086938	CT	C	0.04285	0.05477	0.0392	0.01287	1.421	downstream_gene_variant	MODIFIER	JAM2	ENSG00000154721	ENST00000400532	c.*322delT	.
10	102770082	G	T	0.3612	0.3318	0.3705	0.01288	0.856	downstream_gene_variant	MODIFIER	LZTS2	ENSG00000107816	ENST00000370220	c.*3157G>T	.
10	112581547	G	A	0.01351	0.006729	0.01564	0.01289	0.4284	missense_variant	MODERATE	RBM20	ENSG00000203867	ENST00000369519	c.3170G>A	p.Arg1057Gln
15	59323048	C	G	0.1224	0.1411	0.1167	0.01289	1.245	missense_variant	MODERATE	RNF111	ENSG00000157450	ENST00000434298	c.27C>G	p.Asn9Lys
18	5960165	A	G	0.03894	0.04987	0.03552	0.01291	1.433	sequence_feature	LOW	L3MBTL4	ENSG00000154655	ENST00000284898	c.1642-10T>C	.
4	156296910	C	T	0.01931	0.01211	0.02156	0.01292	0.5246	intron_variant	MODIFIER	MAP9	ENSG00000164114	ENST00000311277	c.75+18G>A	.
9	14756451	A	AG	0.0118	0.01762	0.009975	0.01295	1.862	splice_region_variant&intron_variant	LOW	FREM1	ENSG00000164946	ENST00000380881	c.5338-8dupC	.
3	193180592	G	A	0.302	0.2786	0.3094	0.01303	0.8475	synonymous_variant	LOW	ATP13A4	ENSG00000127249	ENST00000342695	c.1482C>T	p.Asp494Asp
20	48562798	T	A	0.01078	0.01475	0.009557	0.01303	1.985	intron_variant	MODIFIER	RNF114	ENSG00000124226	ENST00000244061	c.513+11T>A	.
6	132938817	G	A	0.09103	0.105	0.08664	0.01304	1.286	synonymous_variant	LOW	TAAR2	ENSG00000146378	ENST00000367931	c.528C>T	p.Phe176Phe
8	9619159	G	GA	0.128	0.1469	0.122	0.01307	1.244	intron_variant	MODIFIER	TNKS	ENSG00000173273	ENST00000310430	c.3274+26dupA	.
19	51133356	C	G	0.1891	0.2114	0.1821	0.0131	1.204	synonymous_variant	LOW	SYT3	ENSG00000213023	ENST00000338916	c.747G>C	p.Arg249Arg
2	101609812	C	T	0.01014	0.01615	0.008245	0.01312	1.928	synonymous_variant	LOW	NPAS2	ENSG00000170485	ENST00000542504	c.2310C>T	p.Tyr770Tyr
4	100341861	C	T	0.1264	0.1083	0.1321	0.01312	0.7884	synonymous_variant	LOW	ADH7	ENSG00000196344	ENST00000476959	c.714G>A	p.Arg238Arg
5	177675217	C	T	0.2672	0.2416	0.2753	0.01313	0.8406	synonymous_variant	LOW	COL23A1	ENSG00000050767	ENST00000390654	c.1188G>A	p.Ala396Ala
3	195984764	G	A	0.01053	0.01624	0.008731	0.01313	1.918	splice_region_variant&intron_variant	LOW	PCYT1A	ENSG00000161217	ENST00000419333	c.118-6C>T	.
20	42194989	T	A	0.01689	0.02423	0.01459	0.01314	1.679	missense_variant	MODERATE	SGK2	ENSG00000101049	ENST00000341458	c.34T>A	p.Ser12Thr
21	45168884	G	A	0.2372	0.2604	0.2299	0.01314	1.19	synonymous_variant	LOW	PDXK	ENSG00000160209	ENST00000291565	c.387G>A	p.Pro129Pro
8	10587800	G	A	0.01802	0.01077	0.0203	0.01315	0.51	intron_variant	MODIFIER	SOX7	ENSG00000171056	ENST00000553390	c.395-3624C>T	.
9	131397066	C	T	0.01401	0.02086	0.01186	0.01317	1.767	synonymous_variant	LOW	WDR34	ENSG00000119333	ENST00000372715	c.1116G>A	p.Thr372Thr
5	64766859	T	G	0.02155	0.01413	0.02388	0.0132	0.5483	synonymous_variant	LOW	ADAMTS6	ENSG00000049192	ENST00000381055	c.208A>C	p.Arg70Arg
17	3195698	G	T	0.01223	0.006057	0.01416	0.01321	0.4134	missense_variant	MODERATE	OR3A1	ENSG00000180090	ENST00000323404	c.179C>A	p.Thr60Asn
5	178369788	A	T	0.01448	0.02153	0.01226	0.01326	1.728	5_prime_UTR_variant	MODIFIER	ZNF454	ENSG00000178187	ENST00000320129	c.-5A>T	.
6	121482109	C	T	0.05516	0.06797	0.05114	0.01328	1.358	synonymous_variant	LOW	TBC1D32	ENSG00000146350	ENST00000275159	c.2787G>A	p.Pro929Pro
7	12400837	A	G	0.2976	0.3243	0.2893	0.01329	1.18	synonymous_variant	LOW	VWDE	ENSG00000146530	ENST00000275358	c.3095T>C	p.Thr1032Thr
19	9009349	C	G	0.05134	0.03163	0.05753	0.0133	0.6428	intron_variant	MODIFIER	MUC16	ENSG00000181143	ENST00000397910	c.39139-15G>C	.
16	57016092	G	A	0.483	0.4549	0.4918	0.0133	0.8629	missense_variant	MODERATE	CETP	ENSG00000087237	ENST00000200676	c.1264G>A	p.Val422Ile
2	120980428	C	G	0.3432	0.3681	0.3354	0.01331	1.167	synonymous_variant	LOW	TMEM185B	ENSG00000226479	ENST00000426077	c.125G>C	p.Ala42Ala
12	122691045	T	A	0.03506	0.04576	0.0317	0.01332	1.452	missense_variant	MODERATE	B3GNT4	ENSG00000176383	ENST00000324189	c.247T>A	p.Ser83Thr
20	43280227	C	T	0.02425	0.01573	0.02691	0.01333	0.5673	missense_variant	MODERATE	ADA	ENSG00000196839	ENST00000372874	c.22G>A	p.Asp8Asn
1	205549020	C	T	0.01062	0.01615	0.008879	0.01334	1.883	synonymous_variant	LOW	MFSD4	ENSG00000174514	ENST00000367147	c.372C>T	p.Thr124Thr
17	71384016	C	T	0.1165	0.1343	0.1109	0.01337	1.246	synonymous_variant	LOW	SDK2	ENSG00000069188	ENST00000392650	c.4353G>A	p.Ser1451Ser
18	44470706	G	A	0.0238	0.0148	0.02663	0.01338	0.5629	synonymous_variant	LOW	PIAS2	ENSG00000078043	ENST00000585916	c.336C>T	p.His112His
5	180219984	C	T	0.02956	0.03852	0.02677	0.01344	1.509	5_prime_UTR_variant	MODIFIER	MGAT1	ENSG00000131446	ENST00000307826	c.-13G>A	.
22	38087359	G	A	0.0144	0.007236	0.01662	0.01346	0.4297	3_prime_UTR_variant	MODIFIER	NOL12	ENSG00000100101	ENST00000359114	c.*16G>A	.
1	236898942	G	C	0.06176	0.07402	0.0579	0.01351	1.343	synonymous_variant	LOW	ACTN2	ENSG00000077522	ENST00000366578	c.705G>C	p.Val235Val
12	80712420	A	G	0.04737	0.03571	0.05104	0.01353	0.6807	synonymous_variant	LOW	OTOGL	ENSG00000165899	ENST00000458043	c.3702A>G	p.Pro1234Pro
11	3150391	C	T	0.1312	0.1498	0.1255	0.01353	1.241	5_prime_UTR_variant	MODIFIER	OSBPL5	ENSG00000021762	ENST00000263650	c.-13G>A	.
11	822622	A	G	0.3664	0.3392	0.3749	0.01356	0.8515	sequence_feature	LOW	PNPLA2	ENSG00000177666	ENST00000336615	c.696+16A>G	.
2	101086951	A	G	0.06915	0.08345	0.06467	0.01359	1.315	start_lost	HIGH	NMS	ENSG00000204640	ENST00000376865	c.1A>G	p.Met1?
1	153312850	C	T	0.1073	0.1245	0.1019	0.01361	1.262	splice_region_variant&intron_variant	LOW	PGLYRP4	ENSG00000163218	ENST00000359650	c.824+7G>A	.
9	2718351	G	A	0.02417	0.03265	0.02152	0.01363	1.555	synonymous_variant	LOW	KCNV2	ENSG00000168263	ENST00000382082	c.612G>A	p.Glu204Glu
2	219129783	G	A	0.0156	0.02221	0.01352	0.01369	1.723	missense_variant	MODERATE	AAMP	ENSG00000127837	ENST00000444053	c.1192C>T	p.Arg398Trp
19	50967734	C	T	0.01447	0.008075	0.01648	0.01371	0.4607	synonymous_variant	LOW	MYBPC2	ENSG00000086967	ENST00000357701	c.3360C>T	p.Cys1120Cys
12	16516994	G	A	0.3165	0.3435	0.308	0.01372	1.169	3_prime_UTR_variant	MODIFIER	MGST1	ENSG00000008394	ENST00000010404	c.*19G>A	.
17	4794986	G	A	0.02592	0.03499	0.02306	0.01373	1.528	missense_variant	MODERATE	MINK1	ENSG00000141503	ENST00000355280	c.1976G>A	p.Arg659His
15	50226313	G	T	0.437	0.4078	0.4461	0.01374	0.8632	missense_variant	MODERATE	ATP8B4	ENSG00000104043	ENST00000284509	c.1354C>A	p.His452Asn
2	25047408	G	A	0.3237	0.3486	0.3159	0.01378	1.167	splice_region_variant&intron_variant	LOW	ADCY3	ENSG00000138031	ENST00000260600	c.2578-3C>T	.
7	129916515	C	T	0.2271	0.2039	0.2344	0.01381	0.834	synonymous_variant	LOW	CPA2	ENSG00000158516	ENST00000222481	c.633C>T	p.Asp211Asp
6	91226208	G	A	0.0661	0.07941	0.06192	0.01381	1.325	3_prime_UTR_variant	MODIFIER	MAP3K7	ENSG00000135341	ENST00000369329	c.*12C>T	.
3	49331825	A	G	0.02911	0.01952	0.03212	0.01383	0.604	sequence_feature	LOW	USP4	ENSG00000114316	ENST00000265560	c.1883+15T>C	.
9	141016169	G	C	0.01078	0.01682	0.008876	0.01383	1.889	missense_variant	MODERATE	CACNA1B	ENSG00000148408	ENST00000371355	c.6741G>C	p.Gln2247His
11	71293892	C	A	0.1748	0.1978	0.1675	0.01384	1.21	5_prime_UTR_variant	MODIFIER	KRTAP5-11	ENSG00000204571	ENST00000398530	c.-9G>T	.
4	188924024	C	T	0.02364	0.0323	0.02092	0.01389	1.552	synonymous_variant	LOW	ZFP42	ENSG00000179059	ENST00000326866	c.63C>T	p.Ala21Ala
17	64208230	A	G	0.03216	0.0424	0.02895	0.0139	1.473	3_prime_UTR_variant	MODIFIER	APOH	ENSG00000091583	ENST00000205948	c.*21T>C	.
7	48311658	G	A	0.01914	0.01144	0.02156	0.01393	0.5208	missense_variant	MODERATE	ABCA13	ENSG00000179869	ENST00000435803	c.2395G>A	p.Glu799Lys
11	60105365	A	C	0.01994	0.01211	0.0224	0.01393	0.5313	missense_variant	MODERATE	MS4A6E	ENSG00000166926	ENST00000300182	c.299A>C	p.Tyr100Ser
5	138655003	G	A	0.01317	0.01992	0.01104	0.01394	1.786	intron_variant	MODIFIER	MATR3	ENSG00000015479	ENST00000394800	c.1435-20G>A	.
3	50312822	T	C	0.01081	0.01619	0.009114	0.01402	1.897	upstream_gene_variant	MODIFIER	LSMEM2	ENSG00000179564	ENST00000316436	c.-3723T>C	.
9	32542204	A	G	0.08057	0.0646	0.08559	0.01405	0.7494	synonymous_variant	LOW	TOPORS	ENSG00000197579	ENST00000360538	c.2319T>C	p.Ser773Ser
12	12291479	G	C	0.0953	0.112	0.09003	0.01407	1.281	sequence_feature	LOW	LRP6	ENSG00000070018	ENST00000261349	c.3398-11C>G	.
16	67221190	C	T	0.01675	0.009421	0.01905	0.01408	0.4924	synonymous_variant	LOW	EXOC3L1	ENSG00000179044	ENST00000314586	c.978G>A	p.Gly326Gly
17	47039132	C	T	0.2629	0.2382	0.2706	0.0141	0.8425	synonymous_variant	LOW	GIP	ENSG00000159224	ENST00000357424	c.307G>A	p.Ser103Ser
1	161179298	G	A	0.0476	0.05989	0.04374	0.01411	1.387	synonymous_variant	LOW	NDUFS2	ENSG00000158864	ENST00000367993	c.540G>A	p.Leu180Leu
8	106813325	G	A	0.02026	0.01211	0.02282	0.01412	0.5326	missense_variant	MODERATE	ZFPM2	ENSG00000169946	ENST00000407775	c.1015G>A	p.Val339Ile
2	220098506	C	T	0.01754	0.01077	0.01967	0.01412	0.5087	missense_variant	MODERATE	ANKZF1	ENSG00000163516	ENST00000323348	c.889C>T	p.Arg297Cys
15	58256127	C	T	0.2683	0.2436	0.276	0.01413	0.8429	missense_variant	MODERATE	ALDH1A2	ENSG00000128918	ENST00000249750	c.1042G>A	p.Val348Ile
19	50166463	G	A	0.04232	0.05391	0.03869	0.01414	1.406	synonymous_variant	LOW	IRF3	ENSG00000126456	ENST00000601291	c.390C>T	p.Gly130Gly
7	73254461	GT	G	0.04826	0.06073	0.04434	0.01415	1.354	intron_variant	MODIFIER	WBSCR27	ENSG00000165171	ENST00000297873	c.389-12delA	.
13	114783699	C	T	0.01821	0.02606	0.01575	0.01419	1.642	synonymous_variant	LOW	RASA3	ENSG00000185989	ENST00000334062	c.972G>A	p.Leu324Leu
15	41989047	A	G	0.01415	0.02019	0.01226	0.0142	1.751	synonymous_variant	LOW	MGA	ENSG00000174197	ENST00000219905	c.1839A>G	p.Lys613Lys
8	30703431	T	C	0.1082	0.1265	0.1025	0.01426	1.251	missense_variant	MODERATE	TEX15	ENSG00000133863	ENST00000256246	c.3103A>G	p.Ile1035Val
3	54596815	T	C	0.2001	0.2248	0.1923	0.0143	1.196	intron_variant	MODIFIER	CACNA2D3	ENSG00000157445	ENST00000288197	c.545-12T>C	.
15	41191095	G	A	0.2116	0.2335	0.2048	0.01432	1.197	intron_variant	MODIFIER	VPS18	ENSG00000104142	ENST00000220509	c.234-10G>A	.
6	32089035	C	T	0.01142	0.005384	0.01332	0.01435	0.3947	splice_region_variant&intron_variant	LOW	ATF6B	ENSG00000213676	ENST00000375203	c.564+5G>A	.
14	105517775	G	A	0.04197	0.05316	0.03846	0.01439	1.413	synonymous_variant	LOW	GPR132	ENSG00000183484	ENST00000329797	c.699C>T	p.Ser233Ser
6	144835059	G	A	0.01529	0.008075	0.01755	0.0144	0.4668	synonymous_variant	LOW	UTRN	ENSG00000152818	ENST00000367545	c.4959G>A	p.Gln1653Gln
9	130941134	G	A	0.04165	0.05384	0.03783	0.01457	1.404	missense_variant	MODERATE	CIZ1	ENSG00000148337	ENST00000538431	c.1352C>T	p.Ala451Val
13	77835520	T	TAA	0.03981	0.02853	0.04331	0.0146	0.6457	intron_variant	MODIFIER	MYCBP2	ENSG00000005810	ENST00000407578	c.1648-12_1648-11dupTT	.
16	81712246	C	A	0.08379	0.06739	0.08884	0.01466	0.7442	intron_variant	MODIFIER	CMIP	ENSG00000153815	ENST00000537098	c.1388+13C>A	.
4	77660567	G	A	0.01287	0.01884	0.01099	0.01467	1.799	missense_variant	MODERATE	SHROOM3	ENSG00000138771	ENST00000296043	c.1241G>A	p.Arg414Gln
10	13214753	G	C	0.02104	0.02885	0.01861	0.01468	1.593	missense_variant	MODERATE	MCM10	ENSG00000065328	ENST00000484800	c.583G>C	p.Ala195Pro
4	104510892	C	T	0.01737	0.02423	0.01522	0.01468	1.671	missense_variant	MODERATE	TACR3	ENSG00000169836	ENST00000304883	c.1345G>A	p.Ala449Thr
4	187630905	C	T	0.0917	0.1063	0.0871	0.01471	1.28	missense_variant	MODERATE	FAT1	ENSG00000083857	ENST00000441802	c.77G>A	p.Arg26Gln
21	28338581	G	T	0.07886	0.06412	0.08348	0.01476	0.7469	missense_variant	MODERATE	ADAMTS5	ENSG00000154736	ENST00000284987	c.130C>A	p.Arg44Ser
7	99661433	C	T	0.02608	0.03567	0.02306	0.01483	1.524	synonymous_variant	LOW	ZSCAN21	ENSG00000166529	ENST00000292450	c.615C>T	p.His205His
4	96123953	G	C	0.01964	0.01211	0.02201	0.01486	0.5307	missense_variant	MODERATE	UNC5C	ENSG00000182168	ENST00000453304	c.2065C>G	p.Pro689Ala
12	101880128	A	G	0.05114	0.06393	0.04713	0.01492	1.358	missense_variant	MODERATE	SPIC	ENSG00000166211	ENST00000299272	c.326A>G	p.Lys109Arg
11	33308593	A	G	0.02203	0.03028	0.01944	0.01492	1.579	synonymous_variant	LOW	HIPK3	ENSG00000110422	ENST00000303296	c.633A>G	p.Val211Val
14	70925665	G	A	0.1098	0.09287	0.1152	0.01494	0.7833	synonymous_variant	LOW	ADAM21	ENSG00000139985	ENST00000267499	c.1449G>A	p.Gln483Gln
2	99136491	C	T	0.01271	0.01884	0.01078	0.01497	1.796	5_prime_UTR_variant	MODIFIER	INPP4A	ENSG00000040933	ENST00000074304	c.-21C>T	.
11	6411936	GC	G	0.06102	0.07191	0.05758	0.01498	1.352	frameshift_variant	HIGH	SMPD1	ENSG00000166311	ENST00000342245	c.109delC	p.Leu37fs
3	52387181	G	A	0.02205	0.01413	0.02453	0.01506	0.5574	synonymous_variant	LOW	DNAH1	ENSG00000114841	ENST00000420323	c.3090G>A	p.Ala1030Ala
6	160482959	C	T	0.0312	0.04105	0.02811	0.01513	1.458	missense_variant&splice_region_variant	MODERATE	IGF2R	ENSG00000197081	ENST00000356956	c.3581C>T	p.Ser1194Leu
14	24731026	T	C	0.0148	0.008075	0.01691	0.01515	0.4677	missense_variant	MODERATE	TGM1	ENSG00000092295	ENST00000206765	c.383A>G	p.Glu128Gly
16	18828594	T	G	0.06319	0.07615	0.05911	0.01519	1.326	intron_variant	MODIFIER	SMG1	ENSG00000157106	ENST00000389467	c.10077+19A>C	.
2	55470136	C	G	0.04029	0.02929	0.04376	0.01532	0.6538	missense_variant	MODERATE	MTIF2	ENSG00000085760	ENST00000263629	c.1645G>C	p.Val549Leu
12	6484064	G	A	0.02415	0.03297	0.02137	0.01542	1.535	synonymous_variant	LOW	SCNN1A	ENSG00000111319	ENST00000360168	c.63C>T	p.Gly21Gly
9	20907142	C	T	0.01335	0.006729	0.01543	0.01545	0.4422	splice_region_variant&intron_variant	LOW	FOCAD	ENSG00000188352	ENST00000338382	c.2626-7C>T	.
4	47033767	ATCTCGC	A	0.2181	0.1941	0.2256	0.01565	0.8344	sequence_feature	LOW	GABRB1	ENSG00000163288	ENST00000295454	c.80+20_80+25delTCTCGC	.
14	24458162	C	G	0.1393	0.1205	0.1452	0.01567	0.8052	upstream_gene_variant	MODIFIER	DHRS4L2	ENSG00000187630	ENST00000382755	c.-1C>G	.
15	100649248	G	A	0.08196	0.09825	0.07684	0.01573	1.283	synonymous_variant	LOW	ADAMTS17	ENSG00000140470	ENST00000268070	c.1962C>T	p.Asp654Asp
18	31523144	TA	T	0.04715	0.05947	0.04333	0.01575	1.395	splice_region_variant&intron_variant	LOW	NOL4	ENSG00000101746	ENST00000261592	c.1429-3delT	.
X	35993926	G	A	0.01308	0.02013	0.01092	0.01577	1.932	missense_variant	MODERATE	CXorf22	ENSG00000165164	ENST00000297866	c.2609G>A	p.Arg870Gln
14	101348584	C	G	0.3921	0.4172	0.3842	0.01582	1.16	missense_variant	MODERATE	RTL1	ENSG00000254656	ENST00000534062	c.2542G>C	p.Glu848Gln
6	32820949	G	A	0.01979	0.01211	0.0222	0.01584	0.5357	synonymous_variant	LOW	TAP1	ENSG00000168394	ENST00000354258	c.645C>T	p.His215His
13	99356584	G	A	0.02504	0.01635	0.02779	0.01591	0.582	missense_variant	MODERATE	SLC15A1	ENSG00000088386	ENST00000376503	c.1375C>T	p.Arg459Cys
2	9634856	A	G	0.03877	0.04913	0.03552	0.01593	1.424	synonymous_variant	LOW	ADAM17	ENSG00000151694	ENST00000310823	c.1824T>C	p.Ser608Ser
16	20442653	G	A	0.2564	0.2799	0.249	0.01597	1.181	intron_variant	MODIFIER	ACSM5	ENSG00000183549	ENST00000331849	c.1308+10G>A	.
5	122435627	G	A	0.3771	0.3499	0.3856	0.01599	0.8586	missense_variant	MODERATE	PRDM6	ENSG00000061455	ENST00000407847	c.871G>A	p.Ala291Thr
1	74507315	C	T	0.04133	0.05114	0.03825	0.016	1.413	missense_variant	MODERATE	LRRIQ3	ENSG00000162620	ENST00000354431	c.1300G>A	p.Glu434Lys
18	21353474	G	C	0.01802	0.02557	0.01564	0.01605	1.641	missense_variant	MODERATE	LAMA3	ENSG00000053747	ENST00000313654	c.1196G>C	p.Gly399Ala
2	242430994	C	T	0.1176	0.1354	0.1119	0.01607	1.24	missense_variant	MODERATE	FARP2	ENSG00000006607	ENST00000264042	c.2687C>T	p.Ser896Phe
17	79257263	G	A	0.02382	0.01548	0.02644	0.0161	0.573	synonymous_variant	LOW	SLC38A10	ENSG00000157637	ENST00000374759	c.303C>T	p.Tyr101Tyr
12	974326	G	C	0.2243	0.245	0.2179	0.0161	1.185	missense_variant	MODERATE	WNK1	ENSG00000060237	ENST00000530271	c.2190G>C	p.Leu730Phe
12	29786124	C	T	0.01352	0.006739	0.01564	0.01611	0.4418	missense_variant	MODERATE	TMTC1	ENSG00000133687	ENST00000551659	c.1270G>A	p.Val424Ile
3	36779707	G	A	0.1484	0.1676	0.1424	0.01611	1.218	synonymous_variant	LOW	DCLK3	ENSG00000163673	ENST00000416516	c.444C>T	p.Leu148Leu
16	84691044	C	T	0.2671	0.2948	0.2585	0.01618	1.173	synonymous_variant	LOW	KLHL36	ENSG00000135686	ENST00000564996	c.631C>T	p.Leu211Leu
2	203693559	G	C	0.04165	0.05182	0.03846	0.01619	1.396	sequence_feature	LOW	ICA1L	ENSG00000163596	ENST00000358299	c.162+12C>G	.
5	136993885	G	A	0.01643	0.02355	0.01418	0.01623	1.665	synonymous_variant	LOW	KLHL3	ENSG00000146021	ENST00000309755	c.838C>T	p.Leu280Leu
19	10426667	G	T	0.01882	0.02624	0.01649	0.01625	1.626	synonymous_variant	LOW	CTD-2369P2.10	ENSG00000167807	ENST00000452032	c.6C>A	p.Ala2Ala
2	27659633	T	C	0.01335	0.01952	0.01142	0.01625	1.763	synonymous_variant	LOW	NRBP1	ENSG00000115216	ENST00000379863	c.699T>C	p.Thr233Thr
2	18113508	A	G	0.4709	0.4435	0.4795	0.01627	0.8649	synonymous_variant	LOW	KCNS3	ENSG00000170745	ENST00000304101	c.1233A>G	p.Lys411Lys
8	67089425	T	G	0.3801	0.4081	0.3713	0.01628	1.158	synonymous_variant	LOW	CRH	ENSG00000147571	ENST00000276571	c.288A>C	p.Gly96Gly
15	62456218	G	A	0.01175	0.0175	0.009945	0.01634	1.824	synonymous_variant	LOW	C2CD4B	ENSG00000205502	ENST00000380392	c.966C>T	p.Asp322Asp
5	132159134	C	T	0.1237	0.1415	0.1182	0.01635	1.24	synonymous_variant	LOW	SHROOM1	ENSG00000164403	ENST00000378679	c.2034G>A	p.Ala678Ala
5	127484578	T	C	0.01611	0.009434	0.01821	0.01636	0.4956	sequence_feature	LOW	SLC12A2	ENSG00000064651	ENST00000262461	c.2005+9T>C	.
2	237032670	C	T	0.05477	0.06797	0.05061	0.01641	1.346	synonymous_variant	LOW	AGAP1	ENSG00000157985	ENST00000409538	c.3114C>T	p.Cys1038Cys
1	171076935	C	T	0.1986	0.177	0.2054	0.01647	0.8316	synonymous_variant	LOW	FMO3	ENSG00000007933	ENST00000367755	c.441C>T	p.Ser147Ser
8	10583909	G	C	0.1782	0.1588	0.1842	0.01648	0.8231	missense_variant	MODERATE	SOX7	ENSG00000171056	ENST00000553390	c.662C>G	p.Thr221Ser
3	44441859	T	C	0.02318	0.03125	0.02065	0.01652	1.549	synonymous_variant	LOW	TCAIM	ENSG00000179152	ENST00000342649	c.898T>C	p.Leu300Leu
2	190339483	T	C	0.01126	0.005384	0.01311	0.01653	0.4022	missense_variant	MODERATE	WDR75	ENSG00000115368	ENST00000314761	c.2237T>C	p.Phe746Ser
17	73500514	C	T	0.01079	0.01682	0.008891	0.01654	1.825	synonymous_variant	LOW	CASKIN2	ENSG00000177303	ENST00000321617	c.1362G>A	p.Pro454Pro
5	79945875	G	A	0.01522	0.008136	0.01741	0.01658	0.4569	missense_variant	MODERATE	MTRNR2L2	ENSG00000271043	ENST00000604882	c.31C>T	p.Leu11Phe
12	53647373	C	T	0.4177	0.391	0.426	0.01661	0.8641	synonymous_variant	LOW	MFSD5	ENSG00000182544	ENST00000534842	c.1075C>T	p.Leu359Leu
19	16601394	T	C	0.01062	0.01615	0.008879	0.01663	1.87	sequence_feature	LOW	CALR3	ENSG00000269058	ENST00000269881	c.194-13A>G	.
12	62894636	T	A	0.2342	0.2562	0.2274	0.01665	1.18	synonymous_variant	LOW	MON2	ENSG00000061987	ENST00000393630	c.639T>A	p.Ala213Ala
7	105917482	A	G	0.02357	0.01493	0.02627	0.01666	0.5674	synonymous_variant	LOW	NAMPT	ENSG00000105835	ENST00000222553	c.201T>C	p.Asn67Asn
17	72927123	T	G	0.4278	0.4011	0.4362	0.0167	0.8619	synonymous_variant	LOW	OTOP2	ENSG00000183034	ENST00000331427	c.1393T>G	p.Gly465Gly
17	40129324	T	C	0.0103	0.004717	0.01206	0.01671	0.384	missense_variant	MODERATE	DNAJC7	ENSG00000168259	ENST00000457167	c.1402A>G	p.Ile468Val
2	201342616	C	T	0.06635	0.07967	0.06221	0.01687	1.321	synonymous_variant	LOW	SPATS2L	ENSG00000196141	ENST00000409755	c.1629C>T	p.His543His
9	4685008	C	T	0.2735	0.2988	0.2655	0.01688	1.17	sequence_feature	MODERATE	CDC37L1	ENSG00000106993	ENST00000381854	c.264C>T	.
10	73466823	C	T	0.01464	0.02086	0.01268	0.01694	1.721	downstream_gene_variant	MODIFIER	C10orf105	ENSG00000214688	ENST00000398786	c.*8870G>A	.
8	144917880	G	A	0.01289	0.01884	0.01101	0.017	1.76	synonymous_variant	LOW	NRBP2	ENSG00000185189	ENST00000442628	c.1458C>T	p.Ala486Ala
4	141458699	A	C	0.02429	0.01615	0.02685	0.01703	0.5837	splice_region_variant&intron_variant	LOW	ELMOD2	ENSG00000179387	ENST00000323570	c.399+4A>C	.
4	152682046	G	T	0.03222	0.04116	0.02941	0.01706	1.465	missense_variant	MODERATE	PET112	ENSG00000059691	ENST00000263985	c.89C>A	p.Ala30Asp
11	17548802	C	G	0.01014	0.01548	0.008457	0.01707	1.895	missense_variant	MODERATE	USH1C	ENSG00000006611	ENST00000005226	c.464G>C	p.Arg155Pro
1	236175339	C	T	0.3068	0.3338	0.2983	0.01712	1.163	synonymous_variant	LOW	NID1	ENSG00000116962	ENST00000264187	c.2409G>A	p.Val803Val
3	142074227	A	C	0.01698	0.009601	0.01925	0.01714	0.4884	intron_variant	MODIFIER	XRN1	ENSG00000114127	ENST00000264951	c.3768+16T>G	.
16	89799804	A	C	0.01898	0.01077	0.02156	0.01715	0.5254	missense_variant	MODERATE	ZNF276	ENSG00000158805	ENST00000443381	c.1264A>C	p.Lys422Gln
7	22270513	G	A	0.01693	0.02429	0.01462	0.01718	1.65	synonymous_variant	LOW	RAPGEF5	ENSG00000136237	ENST00000344041	c.363C>T	p.Asn121Asn
7	56022810	G	C	0.01833	0.02557	0.01606	0.01718	1.622	missense_variant	MODERATE	MRPS17	ENSG00000249773	ENST00000426595	c.617G>C	p.Ser206Thr
20	36952342	C	T	0.158	0.138	0.1643	0.01719	0.814	missense_variant	MODERATE	BPI	ENSG00000101425	ENST00000262865	c.839C>T	p.Ala280Val
5	79439630	G	A	0.3184	0.2961	0.3254	0.01723	0.856	synonymous_variant	LOW	SERINC5	ENSG00000164300	ENST00000512721	c.1242C>T	p.Tyr414Tyr
10	52071059	C	T	0.01658	0.02358	0.01438	0.01727	1.654	synonymous_variant	LOW	SGMS1	ENSG00000198964	ENST00000361781	c.858G>A	p.Thr286Thr
5	67569746	G	A	0.4149	0.3883	0.4233	0.0173	0.8637	intron_variant	MODIFIER	PIK3R1	ENSG00000145675	ENST00000396611	c.428-21G>A	.
2	225751256	T	TA	0.01418	0.008242	0.01603	0.0173	0.472	intron_variant	MODIFIER	DOCK10	ENSG00000135905	ENST00000258390	c.417-9dupT	.
1	36564818	C	T	0.07434	0.08887	0.06979	0.01731	1.298	missense_variant	MODERATE	COL8A2	ENSG00000171812	ENST00000303143	c.464G>A	p.Arg155Gln
6	32122348	A	C	0.01298	0.01899	0.01112	0.01733	1.774	upstream_gene_variant	MODIFIER	PRRT1	ENSG00000204314	ENST00000211413	c.-2744T>G	.
15	57731573	C	T	0.1536	0.1332	0.16	0.01739	0.8113	missense_variant	MODERATE	CGNL1	ENSG00000128849	ENST00000281282	c.1376C>T	p.Ser459Phe
15	78632830	C	G	0.4085	0.4351	0.4002	0.0174	1.162	synonymous_variant	LOW	CRABP1	ENSG00000166426	ENST00000299529	c.60C>G	p.Leu20Leu
17	56435316	C	T	0.0111	0.01615	0.00951	0.0174	1.834	synonymous_variant	LOW	RNF43	ENSG00000108375	ENST00000407977	c.1821G>A	p.Ser607Ser
8	22582429	A	G	0.06024	0.04784	0.06414	0.01755	0.7197	synonymous_variant	LOW	PEBP4	ENSG00000134020	ENST00000256404	c.444T>C	p.His148His
11	118651809	C	T	0.4852	0.4596	0.4932	0.01756	0.865	intron_variant	MODIFIER	DDX6	ENSG00000110367	ENST00000264018	c.264+21G>A	.
10	99968307	G	A	0.02059	0.01279	0.02303	0.01757	0.5492	missense_variant	MODERATE	R3HCC1L	ENSG00000166024	ENST00000298999	c.436G>A	p.Glu146Lys
12	76424615	C	T	0.05015	0.03851	0.05379	0.01758	0.7009	missense_variant	MODERATE	PHLDA1	ENSG00000139289	ENST00000266671	c.907G>A	p.Val303Ile
2	158272220	C	T	0.01142	0.005384	0.01331	0.01761	0.4072	missense_variant	MODERATE	CYTIP	ENSG00000115165	ENST00000264192	c.1049G>A	p.Arg350His
16	88504206	G	T	0.01142	0.005384	0.01332	0.01761	0.4092	missense_variant	MODERATE	ZNF469	ENSG00000225614	ENST00000565624	c.10328G>T	p.Gly3443Val
7	19184732	C	A	0.2096	0.1884	0.2162	0.01762	0.8371	missense_variant	MODERATE	FERD3L	ENSG00000146618	ENST00000275461	c.254G>T	p.Gly85Val
1	116243877	G	A	0.4054	0.4309	0.3974	0.01762	1.157	synonymous_variant	LOW	CASQ2	ENSG00000118729	ENST00000261448	c.1185C>T	p.Asp395Asp
9	72435884	A	C	0.04428	0.05571	0.04069	0.01764	1.386	missense_variant	MODERATE	C9orf135	ENSG00000204711	ENST00000377197	c.89A>C	p.Lys30Thr
1	219347282	C	T	0.01447	0.008075	0.01648	0.01768	0.4744	missense_variant	MODERATE	LYPLAL1	ENSG00000143353	ENST00000366928	c.50C>T	p.Ala17Val
X	15415583	C	T	0.4779	0.5096	0.4682	0.01771	1.18	synonymous_variant	LOW	PIR	ENSG00000087842	ENST00000380420	c.681G>A	p.Gln227Gln
4	88535140	T	C	0.04038	0.05047	0.03721	0.01772	1.414	synonymous_variant	LOW	DSPP	ENSG00000152591	ENST00000282478	c.1326T>C	p.Gly442Gly
15	78764285	A	G	0.1356	0.1541	0.1298	0.01778	1.224	intron_variant	MODIFIER	IREB2	ENSG00000136381	ENST00000258886	c.883+19A>G	.
3	48628014	G	A	0.01737	0.01009	0.01965	0.01781	0.5159	missense_variant	MODERATE	COL7A1	ENSG00000114270	ENST00000328333	c.1784C>T	p.Pro595Leu
1	40980559	G	A	0.02445	0.0323	0.02198	0.01782	1.527	missense_variant	MODERATE	EXO5	ENSG00000164002	ENST00000296380	c.343G>A	p.Asp115Asn
6	167271716	C	T	0.1042	0.1205	0.09911	0.01786	1.247	synonymous_variant	LOW	RPS6KA2	ENSG00000071242	ENST00000510118	c.95G>A	p.Glu32Glu
11	1018134	G	T	0.01206	0.006057	0.01395	0.01797	0.4295	missense_variant	MODERATE	MUC6	ENSG00000184956	ENST00000421673	c.4667C>A	p.Thr1556Asn
19	4512748	T	C	0.02992	0.0397	0.02685	0.01799	1.467	synonymous_variant	LOW	PLIN4	ENSG00000167676	ENST00000301286	c.1182A>G	p.Thr394Thr
16	14026007	A	G	0.1945	0.2154	0.1879	0.01804	1.193	splice_region_variant&intron_variant	LOW	ERCC4	ENSG00000175595	ENST00000311895	c.974-7A>G	.
18	54354074	T	C	0.02773	0.01894	0.03048	0.01809	0.6091	intron_variant	MODIFIER	WDR7	ENSG00000091157	ENST00000254442	c.598-12T>C	.
10	124399985	T	G	0.3255	0.2988	0.3338	0.01811	0.8586	intron_variant	MODIFIER	DMBT1	ENSG00000187908	ENST00000338354	c.6965+20T>G	.
10	47087609	G	A	0.06272	0.07537	0.05875	0.01812	1.333	missense_variant	MODERATE	NPY4R	ENSG00000204174	ENST00000374312	c.826G>A	p.Val276Met
16	57080528	C	A	0.1102	0.09332	0.1156	0.01813	0.7882	missense_variant	MODERATE	NLRC5	ENSG00000140853	ENST00000262510	c.3313C>A	p.Gln1105Lys
1	46871039	C	T	0.02119	0.01351	0.02361	0.01816	0.564	splice_region_variant&intron_variant	LOW	FAAH	ENSG00000117480	ENST00000243167	c.445-5C>T	.
19	33638539	T	A	0.2559	0.2328	0.2631	0.01821	0.8467	sequence_feature	LOW	WDR88	ENSG00000166359	ENST00000355868	c.477-12T>A	.
11	43923096	C	T	0.01379	0.01965	0.01194	0.01821	1.728	protein_protein_contact	HIGH	ALKBH3	ENSG00000166199	ENST00000302708:2IUW_A:101_164	c.490C>T	.
X	107976041	G	T	0.01437	0.02196	0.01204	0.01822	1.84	synonymous_variant	LOW	IRS4	ENSG00000133124	ENST00000372129	c.3534C>A	p.Ala1178Ala
1	223814682	A	T	0.1644	0.144	0.1708	0.01823	0.8217	intron_variant	MODIFIER	CAPN8	ENSG00000203697	ENST00000366872	c.729+9T>A	.
7	76241068	C	T	0.08991	0.1044	0.08535	0.01827	1.264	synonymous_variant	LOW	POMZP3	ENSG00000146707	ENST00000454397	c.723G>A	p.Lys241Lys
13	46170609	C	T	0.09955	0.1151	0.09467	0.0183	1.25	missense_variant	MODERATE	FAM194B	ENSG00000165837	ENST00000298738	c.532G>A	p.Glu178Lys
7	93055753	G	A	0.1031	0.08614	0.1084	0.01831	0.7834	synonymous_variant	LOW	CALCR	ENSG00000004948	ENST00000359558	c.1442C>T	p.Leu481Leu
11	17538989	C	T	0.08486	0.09973	0.08019	0.01836	1.276	intron_variant	MODIFIER	USH1C	ENSG00000006611	ENST00000005226	c.1211-1152G>A	.
5	13788886	C	A	0.1628	0.1433	0.1689	0.01836	0.8189	missense_variant	MODERATE	DNAH5	ENSG00000039139	ENST00000265104	c.8586G>T	p.Leu2862Phe
10	55755491	T	C	0.4596	0.4832	0.4522	0.01836	1.154	synonymous_variant	LOW	PCDH15	ENSG00000150275	ENST00000361849	c.2786A>G	p.Arg929Arg
X	114239897	C	T	0.03871	0.02755	0.04212	0.01843	0.6171	sequence_feature	LOW	IL13RA2	ENSG00000123496	ENST00000243213	c.998-19G>A	.
2	61308569	A	AT	0.01419	0.02057	0.01223	0.0185	1.738	splice_acceptor_variant&intron_variant	HIGH	KIAA1841	ENSG00000162929	ENST00000356719	c.671-3dupT	.
8	144802884	C	T	0.01562	0.009421	0.01757	0.01852	0.5044	missense_variant	MODERATE	MAPK15	ENSG00000181085	ENST00000338033	c.791C>T	p.Thr264Met
15	90633772	G	A	0.03516	0.04582	0.03181	0.01861	1.419	synonymous_variant	LOW	IDH2	ENSG00000182054	ENST00000330062	c.312C>T	p.Thr104Thr
7	5338685	G	A	0.03259	0.04315	0.0293	0.01866	1.445	missense_variant	MODERATE	SLC29A4	ENSG00000164638	ENST00000297195	c.949G>A	p.Gly317Ser
16	31473907	C	T	0.01097	0.005391	0.01273	0.01867	0.4097	missense_variant	MODERATE	ARMC5	ENSG00000140691	ENST00000408912	c.1324C>T	p.Pro442Ser
7	103206001	G	GA	0.05606	0.06748	0.05248	0.01879	1.346	splice_region_variant&intron_variant	LOW	RELN	ENSG00000189056	ENST00000424685	c.4937-4dupT	.
X	31496426	T	C	0.04482	0.03111	0.04902	0.0188	0.6353	missense_variant	MODERATE	DMD	ENSG00000198947	ENST00000357033	c.8734A>G	p.Asn2912Asp
15	45442896	T	C	0.1092	0.09219	0.1146	0.01883	0.7897	missense_variant	MODERATE	DUOX1	ENSG00000137857	ENST00000321429	c.2885T>C	p.Ile962Thr
7	137150695	T	C	0.1082	0.1236	0.1034	0.01889	1.246	synonymous_variant	LOW	DGKI	ENSG00000157680	ENST00000424189	c.2634A>G	p.Thr878Thr
21	47423636	C	T	0.1898	0.2113	0.183	0.01892	1.192	synonymous_variant	LOW	COL6A1	ENSG00000142156	ENST00000361866	c.2796C>T	p.Ser932Ser
10	81317045	G	T	0.2029	0.2248	0.196	0.01896	1.183	missense_variant	MODERATE	SFTPA2	ENSG00000185303	ENST00000372325	c.667C>A	p.Gln223Lys
13	28608459	T	C	0.2403	0.2201	0.2466	0.01898	0.8442	synonymous_variant	LOW	FLT3	ENSG00000122025	ENST00000380982	c.1683A>G	p.Leu561Leu
16	50342232	C	G	0.01915	0.02624	0.01692	0.01899	1.598	splice_region_variant&intron_variant	LOW	ADCY7	ENSG00000121281	ENST00000254235	c.1851-6C>G	.
12	99117402	T	G	0.02158	0.02883	0.01932	0.01899	1.561	sequence_feature	LOW	APAF1	ENSG00000120868	ENST00000551964	c.3205-15T>G	.
2	29225502	T	G	0.228	0.2503	0.221	0.01904	1.18	synonymous_variant	LOW	FAM179A	ENSG00000189350	ENST00000379558	c.528T>G	p.Pro176Pro
16	84495301	C	G	0.05677	0.06864	0.05304	0.01908	1.332	splice_region_variant&non_coding_exon_variant	LOW	RP11-517C16.2	ENSG00000261286	ENST00000565700	n.1363G>C	.
1	161019124	C	T	0.01367	0.008075	0.01543	0.01913	0.4763	missense_variant&splice_region_variant	MODERATE	ARHGAP30	ENSG00000186517	ENST00000368013	c.1687G>A	p.Val563Met
2	215645545	C	G	0.1716	0.1534	0.1773	0.01921	0.8252	synonymous_variant	LOW	BARD1	ENSG00000138376	ENST00000260947	c.1053G>C	p.Thr351Thr
20	13866968	T	G	0.01367	0.01952	0.01183	0.01925	1.73	missense_variant	MODERATE	SEL1L2	ENSG00000101251	ENST00000284951	c.866A>C	p.Lys289Thr
9	33794877	C	T	0.06538	0.05451	0.0688	0.01926	0.7329	intron_variant	MODIFIER	PRSS3	ENSG00000010438	ENST00000361005	c.212-1764C>T	.
1	46827485	C	T	0.01158	0.006057	0.01332	0.01929	0.4305	synonymous_variant	LOW	NSUN4	ENSG00000117481	ENST00000474844	c.1122C>T	p.Pro374Pro
6	152652184	C	T	0.02605	0.0175	0.02874	0.0193	0.5986	missense_variant	MODERATE	SYNE1	ENSG00000131018	ENST00000265368	c.13636G>A	p.Val4546Ile
15	56122741	A	C	0.08877	0.1036	0.08411	0.0193	1.267	synonymous_variant	LOW	NEDD4	ENSG00000069869	ENST00000508342	c.3828T>G	p.Thr1276Thr
9	5335470	C	T	0.4683	0.4926	0.4607	0.01932	1.149	synonymous_variant	LOW	RLN1	ENSG00000107018	ENST00000223862	c.339G>A	p.Gln113Gln
3	67054649	T	C	0.03023	0.0397	0.02726	0.01933	1.462	missense_variant	MODERATE	KBTBD8	ENSG00000163376	ENST00000417314	c.1258T>C	p.Cys420Arg
8	30702525	A	C	0.08572	0.1016	0.08073	0.01941	1.27	missense_variant	MODERATE	TEX15	ENSG00000133863	ENST00000256246	c.4009T>G	p.Leu1337Val
11	55681201	G	T	0.0222	0.03028	0.01966	0.01943	1.542	missense_variant	MODERATE	OR5W2	ENSG00000187612	ENST00000344514	c.858C>A	p.Asn286Lys
1	20474907	T	C	0.1059	0.1211	0.1011	0.01944	1.259	3_prime_UTR_variant	MODIFIER	PLA2G2F	ENSG00000158786	ENST00000375102	c.*13T>C	.
11	124619747	G	A	0.05669	0.06843	0.053	0.01948	1.335	missense_variant	MODERATE	VSIG2	ENSG00000019102	ENST00000326621	c.443C>T	p.Pro148Leu
19	757509	G	C	0.01932	0.01211	0.02158	0.01949	0.5472	missense_variant	MODERATE	MISP	ENSG00000099812	ENST00000215582	c.563G>C	p.Arg188Thr
16	56659783	G	A	0.0803	0.0663	0.08476	0.0195	0.7597	missense_variant	MODERATE	MT1E	ENSG00000169715	ENST00000330439	c.20G>A	p.Cys7Tyr
11	17393644	A	G	0.1478	0.1308	0.1531	0.0195	0.8142	missense_variant	MODERATE	NCR3LG1	ENSG00000188211	ENST00000338965	c.950A>G	p.His317Arg
1	46086436	T	C	0.04117	0.03028	0.04459	0.01954	0.6724	missense_variant	MODERATE	CCDC17	ENSG00000159588	ENST00000528266	c.1669A>G	p.Ile557Val
5	7743787	C	T	0.05164	0.04038	0.05518	0.01956	0.7085	synonymous_variant	LOW	ADCY2	ENSG00000078295	ENST00000338316	c.1878C>T	p.Ser626Ser
11	111851587	C	G	0.0169	0.01009	0.01904	0.01964	0.5202	intron_variant	MODIFIER	DIXDC1	ENSG00000150764	ENST00000440460	c.769+13C>G	.
18	28913599	C	T	0.06385	0.05114	0.06784	0.01968	0.7369	synonymous_variant	LOW	DSG1	ENSG00000134760	ENST00000257192	c.732C>T	p.Gly244Gly
16	1996739	G	A	0.01097	0.01682	0.009122	0.01968	1.804	upstream_gene_variant	MODIFIER	MSRB1	ENSG00000198736	ENST00000399753	c.-3582C>T	.
18	56204768	G	A	0.02574	0.03432	0.02304	0.0197	1.501	missense_variant	MODERATE	ALPK2	ENSG00000198796	ENST00000361673	c.2651C>T	p.Ser884Leu
16	25182032	T	C	0.07253	0.05989	0.0765	0.01979	0.7491	splice_region_variant&intron_variant	LOW	LCMT1	ENSG00000205629	ENST00000399069	c.793-3T>C	.
4	110581363	T	A	0.4708	0.4993	0.4618	0.01983	1.15	missense_variant	MODERATE	CCDC109B	ENSG00000005059	ENST00000394650	c.188T>A	p.Ile63Asn
20	2375262	G	A	0.4156	0.4423	0.4071	0.01985	1.158	synonymous_variant	LOW	TGM6	ENSG00000166948	ENST00000202625	c.172G>A	p.Met58Met
6	30920890	G	A	0.1992	0.2204	0.1926	0.01987	1.197	missense_variant	MODERATE	DPCR1	ENSG00000168631	ENST00000462446	c.4178G>A	p.Arg1393Gln
1	159850436	T	C	0.01673	0.01009	0.01881	0.01992	0.5185	missense_variant	MODERATE	CCDC19	ENSG00000213085	ENST00000368099	c.952A>G	p.Ile318Val
9	5924865	A	G	0.01266	0.01862	0.01079	0.01997	1.766	intron_variant	MODIFIER	KIAA2026	ENSG00000183354	ENST00000399933	c.2499-20T>C	.
5	140011867	C	T	0.02396	0.0323	0.02134	0.02	1.504	missense_variant	MODERATE	CD14	ENSG00000170458	ENST00000302014	c.702G>A	p.Met234Ile
3	4856180	C	T	0.09492	0.111	0.08985	0.02005	1.257	synonymous_variant	LOW	ITPR1	ENSG00000150995	ENST00000302640	c.7590C>T	p.Thr2530Thr
1	182026813	G	C	0.2794	0.2564	0.2866	0.02005	0.8531	missense_variant	MODERATE	ZNF648	ENSG00000179930	ENST00000339948	c.333C>G	p.Asn111Lys
5	179734200	A	G	0.2399	0.2181	0.2467	0.02007	0.8474	synonymous_variant	LOW	GFPT2	ENSG00000131459	ENST00000253778	c.1650T>C	p.Tyr550Tyr
16	77233338	C	T	0.3459	0.3209	0.3537	0.02013	0.8604	5_prime_UTR_premature_start_codon_gain_variant	LOW	SYCE1L	ENSG00000205078	ENST00000378644	c.-11C>T	.
16	27373558	C	A	0.06282	0.07557	0.05882	0.02013	1.304	intron_variant	MODIFIER	IL4R	ENSG00000077238	ENST00000170630	c.900-15C>A	.
15	40269052	G	A	0.2371	0.2604	0.2298	0.02014	1.171	splice_region_variant&intron_variant	LOW	EIF2AK4	ENSG00000128829	ENST00000263791	c.2249+7G>A	.
1	159799729	G	A	0.03216	0.04172	0.02916	0.02017	1.444	synonymous_variant	LOW	SLAMF8	ENSG00000158714	ENST00000289707	c.114G>A	p.Ala38Ala
7	81579832	T	TA	0.01441	0.008152	0.01637	0.02025	0.4818	sequence_feature	LOW	CACNA2D1	ENSG00000153956	ENST00000356253	c.3196-9dupT	.
7	121960407	T	G	0.4042	0.43	0.3962	0.02026	1.153	intron_variant	MODIFIER	CADPS2	ENSG00000081803	ENST00000449022	c.3718-15A>C	.
5	128863518	A	G	0.01431	0.008208	0.01621	0.02028	0.4811	synonymous_variant	LOW	ADAMTS19	ENSG00000145808	ENST00000274487	c.1146A>G	p.Glu382Glu
7	95434156	C	G	0.04785	0.03762	0.05108	0.02035	0.701	splice_region_variant&intron_variant	LOW	DYNC1I1	ENSG00000158560	ENST00000324972	c.108+7C>G	.
7	108524309	A	G	0.0111	0.01682	0.009302	0.02036	1.794	splice_region_variant&intron_variant	LOW	C7orf66	ENSG00000205174	ENST00000379007	c.106-3T>C	.
1	203317135	C	T	0.01674	0.02291	0.0148	0.02038	1.648	synonymous_variant	LOW	FMOD	ENSG00000122176	ENST00000354955	c.264G>A	p.Thr88Thr
14	47613364	G	T	0.0304	0.02086	0.03339	0.02039	0.6284	synonymous_variant	LOW	MDGA2	ENSG00000139915	ENST00000399232	c.502C>A	p.Arg168Arg
1	7897133	A	G	0.03571	0.02624	0.03869	0.02041	0.6598	missense_variant	MODERATE	PER3	ENSG00000049246	ENST00000377532	c.3473A>G	p.His1158Arg
5	33576602	A	G	0.05066	0.06258	0.04691	0.02043	1.338	missense_variant	MODERATE	ADAMTS12	ENSG00000151388	ENST00000504830	c.3529T>C	p.Trp1177Arg
19	55449446	C	T	0.04439	0.05451	0.04121	0.02046	1.375	missense_variant	MODERATE	NLRP7	ENSG00000167634	ENST00000446217	c.2179G>A	p.Val727Ile
4	155410667	G	A	0.125	0.1433	0.1192	0.02049	1.223	intragenic_variant	MODIFIER	DCHS2	ENSG00000197410	ENSG00000197410	n.155410667C>T	.
8	67428218	C	T	0.07462	0.05989	0.07925	0.02051	0.7549	synonymous_variant	LOW	C8orf46	ENSG00000169085	ENST00000305454	c.531C>T	p.Cys177Cys
4	177113956	A	G	0.3164	0.341	0.3087	0.02055	1.157	synonymous_variant	LOW	SPATA4	ENSG00000150628	ENST00000280191	c.510T>C	p.Tyr170Tyr
3	12858557	A	G	0.01739	0.02423	0.01524	0.02056	1.62	missense_variant	MODERATE	CAND2	ENSG00000144712	ENST00000456430	c.2126A>G	p.His709Arg
4	1016279	G	A	0.09507	0.1095	0.09056	0.0206	1.264	intron_variant	MODIFIER	FGFRL1	ENSG00000127418	ENST00000264748	c.352+16G>A	.
19	17270291	C	T	0.01963	0.02624	0.01755	0.02063	1.591	synonymous_variant	LOW	MYO9B	ENSG00000099331	ENST00000594824	c.1416C>T	p.Ser472Ser
10	27054255	GA	G	0.01887	0.02699	0.01632	0.02066	1.594	intron_variant	MODIFIER	ABI1	ENSG00000136754	ENST00000355394	c.723-9delT	.
3	134670524	C	T	0.1246	0.107	0.1302	0.02077	0.8013	synonymous_variant	LOW	EPHB1	ENSG00000154928	ENST00000398015	c.435C>T	p.Ser145Ser
20	2690303	A	AG	0.08033	0.06595	0.08485	0.02079	0.7609	intron_variant	MODIFIER	EBF4	ENSG00000088881	ENST00000342725	c.614+20dupG	.
2	223559089	T	C	0.07521	0.06071	0.08002	0.0208	0.7484	missense_variant	MODERATE	MOGAT1	ENSG00000124003	ENST00000446656	c.487T>C	p.Ser163Pro
1	157504433	C	G	0.06632	0.05323	0.07043	0.02086	0.7404	missense_variant	MODERATE	FCRL5	ENSG00000143297	ENST00000356953	c.1652G>C	p.Arg551Pro
X	117679370	A	C	0.01029	0.01647	0.008401	0.02087	1.99	intron_variant	MODIFIER	DOCK11	ENSG00000147251	ENST00000276204	c.462+15A>C	.
17	56434857	C	T	0.01045	0.01615	0.008664	0.0209	1.824	synonymous_variant	LOW	RNF43	ENSG00000108375	ENST00000407977	c.2280G>A	p.Pro760Pro
12	19427764	T	C	0.03089	0.02221	0.03362	0.02093	0.641	missense_variant	MODERATE	PLEKHA5	ENSG00000052126	ENST00000429027	c.1160T>C	p.Val387Ala
8	103293724	C	T	0.01078	0.01615	0.009091	0.02093	1.824	missense_variant	MODERATE	UBR5	ENSG00000104517	ENST00000520539	c.5720G>A	p.Arg1907His
2	171678625	C	T	0.4815	0.4556	0.4896	0.02097	0.8718	synonymous_variant	LOW	GAD1	ENSG00000128683	ENST00000358196	c.111C>T	p.His37His
17	65717525	T	C	0.3099	0.334	0.3023	0.021	1.16	missense_variant	MODERATE	NOL11	ENSG00000130935	ENST00000253247	c.344T>C	p.Val115Ala
10	50901938	C	T	0.1458	0.1642	0.14	0.02104	1.208	splice_region_variant&synonymous_variant	LOW	C10orf53	ENSG00000178645	ENST00000374112	c.216C>T	p.Phe72Phe
10	72635143	ATT	A	0.4507	0.4777	0.4422	0.02105	1.149	sequence_feature	LOW	SGPL1	ENSG00000166224	ENST00000373202	c.1299-15_1299-14delTT	.
13	114507840	A	G	0.1658	0.1467	0.1717	0.02107	0.8251	intron_variant	MODIFIER	TMEM255B	ENSG00000184497	ENST00000375353	c.670-18A>G	.
8	22021059	GGT	G	0.01722	0.01077	0.01926	0.02108	0.5299	upstream_gene_variant	MODIFIER	BMP1	ENSG00000168487	ENST00000306385	c.-1859_-1858delGT	.
11	4936097	A	T	0.01094	0.005384	0.01268	0.0211	0.4163	missense_variant	MODERATE	OR51G2	ENSG00000176893	ENST00000322013	c.797T>A	p.Ile266Asn
13	20413021	T	C	0.05613	0.06797	0.05241	0.0211	1.327	missense_variant	MODERATE	ZMYM5	ENSG00000132950	ENST00000337963	c.691A>G	p.Thr231Ala
17	49281133	A	G	0.405	0.4293	0.3973	0.0211	1.15	sequence_feature	LOW	MBTD1	ENSG00000011258	ENST00000415868	c.739+19T>C	.
2	42282493	C	T	0.01432	0.008075	0.01629	0.02114	0.4875	synonymous_variant	LOW	PKDCC	ENSG00000162878	ENST00000294964	c.1182C>T	p.Ser394Ser
1	180757007	CT	C	0.03992	0.05047	0.03661	0.02116	1.401	sequence_feature	LOW	XPR1	ENSG00000143324	ENST00000367590	c.223+18delT	.
5	148384307	C	T	0.01402	0.02008	0.01215	0.02116	1.717	synonymous_variant	LOW	SH3TC2	ENSG00000169247	ENST00000515425	c.3834G>A	p.Ala1278Ala
3	4461735	G	A	0.0766	0.06258	0.08101	0.02117	0.7577	intron_variant	MODIFIER	SUMF1	ENSG00000144455	ENST00000448413	c.602+13C>T	.
16	50100161	C	T	0.01707	0.02358	0.01503	0.02117	1.633	missense_variant	MODERATE	HEATR3	ENSG00000155393	ENST00000299192	c.119C>T	p.Ala40Val
19	49657334	G	A	0.02026	0.02826	0.01775	0.02118	1.563	synonymous_variant	LOW	HRC	ENSG00000130528	ENST00000252825	c.1161C>T	p.Phe387Phe
19	37383253	T	G	0.0412	0.03096	0.04442	0.0212	0.6832	missense_variant	MODERATE	ZNF829	ENSG00000185869	ENST00000520965	c.683A>C	p.Gln228Pro
19	49930295	C	G	0.02654	0.0175	0.02937	0.02121	0.6046	missense_variant	MODERATE	GFY	ENSG00000261949	ENST00000576655	c.608C>G	p.Thr203Ser
X	103267327	A	G	0.03647	0.04758	0.03306	0.02124	1.485	splice_region_variant&intron_variant	LOW	H2BFWT	ENSG00000123569	ENST00000217926	c.492-7T>C	.
15	29428556	C	G	0.3081	0.2842	0.3156	0.02127	0.855	sequence_feature	LOW	FAM189A1	ENSG00000104059	ENST00000261275	c.927+13G>C	.
15	29415698	G	A	0.06164	0.07335	0.05795	0.02127	1.315	synonymous_variant	LOW	FAM189A1	ENSG00000104059	ENST00000261275	c.1464C>T	p.Asp488Asp
19	3492426	C	T	0.01367	0.02009	0.01169	0.02129	1.729	synonymous_variant	LOW	DOHH	ENSG00000129932	ENST00000250937	c.423G>A	p.Ala141Ala
1	47154166	C	G	0.02203	0.02961	0.01965	0.0213	1.53	synonymous_variant	LOW	EFCAB14	ENSG00000159658	ENST00000371933	c.846G>C	p.Val282Val
17	36666611	G	A	0.1191	0.1364	0.1137	0.02131	1.23	synonymous_variant	LOW	ARHGAP23	ENSG00000225485	ENST00000431231	c.3879G>A	p.Ala1293Ala
16	67702375	G	C	0.01014	0.01548	0.008467	0.02131	1.833	missense_variant	MODERATE	C16orf86	ENSG00000159761	ENST00000403458	c.826G>C	p.Gly276Arg
2	216923679	C	T	0.3122	0.3385	0.3039	0.02133	1.16	missense_variant	MODERATE	PECR	ENSG00000115425	ENST00000265322	c.445G>A	p.Glu149Lys
19	13264398	C	T	0.0296	0.03836	0.02685	0.02136	1.46	missense_variant	MODERATE	IER2	ENSG00000160888	ENST00000292433	c.398C>T	p.Ala133Val
17	72340356	C	T	0.04944	0.06124	0.04572	0.02143	1.346	splice_region_variant&intron_variant	LOW	KIF19	ENSG00000196169	ENST00000389916	c.457-6C>T	.
1	109270512	C	T	0.01078	0.005384	0.01247	0.02147	0.4169	synonymous_variant	LOW	FNDC7	ENSG00000143107	ENST00000271311	c.1197C>T	p.Ala399Ala
6	106967778	T	C	0.1123	0.09556	0.1175	0.02152	0.7938	missense_variant	MODERATE	AIM1	ENSG00000112297	ENST00000369066	c.1471T>C	p.Cys491Arg
2	79314072	A	G	0.1011	0.117	0.09617	0.02156	1.242	sequence_feature	LOW	REG1B	ENSG00000172023	ENST00000305089	c.65-16T>C	.
10	96997820	A	G	0.09167	0.1063	0.08707	0.02161	1.258	synonymous_variant	LOW	PDLIM1	ENSG00000107438	ENST00000329399	c.852T>C	p.Tyr284Tyr
8	134260174	G	A	0.1603	0.1422	0.166	0.02166	0.8231	splice_region_variant&intron_variant	LOW	NDRG1	ENSG00000104419	ENST00000323851	c.756-5C>T	.
20	42157405	C	T	0.01287	0.007402	0.01459	0.02171	0.4698	intron_variant	MODIFIER	L3MBTL1	ENSG00000185513	ENST00000418998	c.885+20C>T	.
2	58453930	A	G	0.03451	0.0252	0.03741	0.02175	0.6547	intron_variant	MODIFIER	FANCL	ENSG00000115392	ENST00000402135	c.217-11T>C	.
15	41062922	C	T	0.02671	0.01819	0.02939	0.02176	0.6112	synonymous_variant	LOW	C15orf62	ENSG00000188277	ENST00000344320	c.229C>T	p.Leu77Leu
22	20101233	G	A	0.01664	0.02384	0.0144	0.02177	1.63	synonymous_variant	LOW	TRMT2A	ENSG00000099899	ENST00000439169	c.1332C>T	p.Gly444Gly
17	40280291	G	A	0.1659	0.148	0.1715	0.02188	0.8278	synonymous_variant	LOW	CTD-2132N18.3	ENSG00000267261	ENST00000592574	c.429C>T	p.Ala143Ala
2	55407754	T	C	0.02735	0.03567	0.02474	0.02192	1.47	synonymous_variant	LOW	CLHC1	ENSG00000162994	ENST00000401408	c.1276A>G	p.Val426Val
19	19049198	G	A	0.2227	0.245	0.2156	0.02193	1.176	synonymous_variant	LOW	HOMER3	ENSG00000051128	ENST00000392351	c.267C>T	p.Tyr89Tyr
1	92763091	C	CA	0.03002	0.02095	0.03284	0.022	0.6192	splice_region_variant&intron_variant	LOW	GLMN	ENSG00000174842	ENST00000370360	c.40-6dupT	.
2	28789643	T	C	0.3119	0.3365	0.3042	0.02204	1.156	sequence_feature	LOW	PLB1	ENSG00000163803	ENST00000327757	c.1281-20T>C	.
11	17452492	G	A	0.3149	0.2928	0.3219	0.02213	0.8624	synonymous_variant	LOW	ABCC8	ENSG00000006071	ENST00000302539	c.1686C>T	p.His562His
7	21521584	T	C	0.04133	0.05249	0.03783	0.02215	1.382	synonymous_variant	LOW	SP4	ENSG00000105866	ENST00000222584	c.1950T>C	p.His650His
20	47262549	C	T	0.05779	0.04576	0.06157	0.02216	0.7277	missense_variant	MODERATE	PREX1	ENSG00000124126	ENST00000371941	c.3352G>A	p.Ala1118Thr
15	93616933	G	C	0.04891	0.03769	0.05243	0.02219	0.7047	intron_variant	MODIFIER	RGMA	ENSG00000182175	ENST00000557301	c.38+15C>G	.
10	96117074	G	A	0.06083	0.0724	0.0572	0.02221	1.316	missense_variant	MODERATE	NOC3L	ENSG00000173145	ENST00000371350	c.365C>T	p.Ala122Val
1	182908298	A	T	0.01602	0.02236	0.01403	0.02246	1.65	downstream_gene_variant	MODIFIER	HMGN1P4	ENSG00000224040	ENST00000419500	n.*2952T>A	.
18	6971872	G	A	0.01576	0.02221	0.01374	0.02253	1.641	missense_variant	MODERATE	LAMA1	ENSG00000101680	ENST00000389658	c.6883C>T	p.Arg2295Cys
20	34055194	G	A	0.04521	0.05518	0.04207	0.02255	1.365	missense_variant	MODERATE	CEP250	ENSG00000126001	ENST00000397527	c.665G>A	p.Arg222His
21	15918577	G	C	0.2798	0.2577	0.2867	0.02259	0.8564	intron_variant	MODIFIER	SAMSN1	ENSG00000155307	ENST00000285670	c.262-25035C>G	.
11	32636495	T	C	0.01219	0.01786	0.01043	0.02262	1.761	splice_region_variant&intron_variant	LOW	CCDC73	ENSG00000186714	ENST00000335185	c.1376-7A>G	.
14	44975511	G	A	0.07382	0.08748	0.06953	0.02286	1.279	missense_variant	MODERATE	FSCB	ENSG00000189139	ENST00000340446	c.680C>T	p.Pro227Leu
6	65336143	G	A	0.293	0.2719	0.2996	0.02291	0.8567	splice_region_variant&intron_variant	LOW	EYS	ENSG00000188107	ENST00000370616	c.3444-5C>T	.
1	79002230	A	G	0.02461	0.01682	0.02705	0.02292	0.6068	missense_variant	MODERATE	PTGFR	ENSG00000122420	ENST00000370757	c.938A>G	p.Lys313Arg
10	94712135	C	T	0.01095	0.005405	0.01269	0.02295	0.4238	missense_variant	MODERATE	EXOC6	ENSG00000138190	ENST00000371547	c.1570C>T	p.Arg524Trp
22	36894133	G	C	0.02132	0.02917	0.01886	0.02302	1.537	missense_variant	MODERATE	FOXRED2	ENSG00000100350	ENST00000216187	c.1287C>G	p.Ile429Met
20	46268394	C	T	0.07467	0.08865	0.0702	0.02303	1.284	synonymous_variant	LOW	NCOA3	ENSG00000124151	ENST00000371998	c.2781C>T	p.Ala927Ala
10	31810342	A	T	0.02219	0.03028	0.01965	0.02304	1.534	synonymous_variant	LOW	ZEB1	ENSG00000148516	ENST00000361642	c.2082A>T	p.Ser694Ser
6	7187773	CTTTTA	C	0.01544	0.008889	0.01751	0.02304	0.4935	sequence_feature	LOW	RREB1	ENSG00000124782	ENST00000379938	c.261+18_261+22delTTTTA	.
3	62503815	G	T	0.02589	0.0175	0.02853	0.02306	0.6106	sequence_feature	LOW	CADPS	ENSG00000163618	ENST00000383710	c.2393+9C>A	.
22	43195179	A	G	0.0201	0.02826	0.01754	0.02312	1.55	intron_variant	MODIFIER	ARFGAP3	ENSG00000242247	ENST00000263245	c.1412-13T>C	.
16	20975628	T	C	0.01094	0.005384	0.01268	0.02315	0.4216	missense_variant	MODERATE	DNAH3	ENSG00000158486	ENST00000261383	c.9578A>G	p.Asn3193Ser
5	150441738	G	A	0.03078	0.02153	0.03369	0.02315	0.6378	missense_variant	MODERATE	TNIP1	ENSG00000145901	ENST00000315050	c.307C>T	p.Pro103Ser
12	110011230	C	T	0.1088	0.09257	0.1139	0.02315	0.7943	missense_variant	MODERATE	MMAB	ENSG00000139428	ENST00000545712	c.56G>A	p.Arg19His
7	136700662	A	G	0.06789	0.05451	0.07209	0.02321	0.7488	synonymous_variant	LOW	CHRM2	ENSG00000181072	ENST00000320658	c.1050A>G	p.Ser350Ser
10	123843210	G	A	0.03281	0.02355	0.03571	0.02333	0.6536	missense_variant	MODERATE	TACC2	ENSG00000138162	ENST00000334433	c.1195G>A	p.Gly399Arg
19	44470147	G	A	0.01206	0.006729	0.01374	0.02334	0.4583	missense_variant	MODERATE	ZNF221	ENSG00000159905	ENST00000251269	c.493G>A	p.Val165Met
17	12916563	C	T	0.01078	0.005384	0.01247	0.02335	0.4218	missense_variant	MODERATE	ELAC2	ENSG00000006744	ENST00000338034	c.520G>A	p.Glu174Lys
6	86176966	C	T	0.04428	0.05384	0.04128	0.02337	1.368	synonymous_variant	LOW	NT5E	ENSG00000135318	ENST00000257770	c.528C>T	p.Tyr176Tyr
1	10678488	A	T	0.06033	0.04778	0.06427	0.0234	0.7335	downstream_gene_variant	MODIFIER	RN7SL614P	ENSG00000243267	ENST00000461850	n.*1318A>T	.
17	910401	G	A	0.2451	0.2706	0.2372	0.02341	1.166	splice_region_variant&intron_variant	LOW	ABR	ENSG00000159842	ENST00000302538	c.2490+4C>T	.
3	193048974	A	C	0.01351	0.01952	0.01163	0.02341	1.706	missense_variant	MODERATE	ATP13A5	ENSG00000187527	ENST00000342358	c.1399T>G	p.Phe467Val
16	57785220	G	A	0.01384	0.007402	0.01586	0.02351	0.4761	splice_region_variant&intron_variant	LOW	KATNB1	ENSG00000140854	ENST00000379661	c.432+6G>A	.
14	88450770	G	A	0.01901	0.02628	0.01672	0.02363	1.574	missense_variant	MODERATE	GALC	ENSG00000054983	ENST00000261304	c.550C>T	p.Arg184Cys
8	144875154	G	A	0.01048	0.01615	0.00869	0.02365	1.81	missense_variant	MODERATE	SCRIB	ENSG00000180900	ENST00000356994	c.4009C>T	p.Pro1337Ser
7	100852251	C	T	0.01046	0.01615	0.008672	0.02371	1.796	upstream_gene_variant	MODIFIER	RP4-747G18.5	ENSG00000213394	ENST00000428316	n.-4475G>A	.
10	90767482	A	G	0.03216	0.02288	0.03508	0.02372	0.6469	synonymous_variant	LOW	FAS	ENSG00000026103	ENST00000355740	c.222A>G	p.Thr74Thr
2	198571302	G	C	0.02026	0.02759	0.01796	0.02373	1.546	synonymous_variant	LOW	MARS2	ENSG00000247626	ENST00000282276	c.1173G>C	p.Val391Val
3	190363594	G	A	0.02204	0.01548	0.0241	0.02373	0.5903	synonymous_variant	LOW	IL1RAP	ENSG00000196083	ENST00000317757	c.1308G>A	p.Lys436Lys
19	54632423	C	T	0.3131	0.3356	0.306	0.02375	1.156	upstream_gene_variant	MODIFIER	AC012314.8	ENSG00000237017	ENST00000452097	n.-3701G>A	.
18	2707619	A	G	0.4542	0.4825	0.4452	0.02376	1.142	synonymous_variant	LOW	SMCHD1	ENSG00000101596	ENST00000320876	c.2122A>G	p.Val708Val
2	234358671	C	T	0.0214	0.01413	0.02368	0.02381	0.5813	synonymous_variant	LOW	DGKD	ENSG00000077044	ENST00000264057	c.1932C>T	p.Phe644Phe
3	124826408	T	C	0.04857	0.05989	0.04501	0.02389	1.338	missense_variant	MODERATE	SLC12A8	ENSG00000221955	ENST00000423114	c.1709A>G	p.Lys570Arg
21	34614250	T	C	0.1244	0.1406	0.1193	0.02398	1.225	missense_variant	MODERATE	IFNAR2	ENSG00000159110	ENST00000342136	c.23T>C	p.Phe8Ser
4	56865573	G	T	0.01223	0.0175	0.01057	0.02398	1.739	missense_variant	MODERATE	CEP135	ENSG00000174799	ENST00000257287	c.2115G>T	p.Glu705Asp
7	91842554	T	C	0.335	0.3136	0.3418	0.02398	0.8611	synonymous_variant	LOW	KRIT1	ENSG00000001631	ENST00000340022	c.1980A>G	p.Val660Val
17	8215534	T	C	0.2835	0.2584	0.2914	0.02402	0.8591	synonymous_variant	LOW	ARHGEF15	ENSG00000198844	ENST00000361926	c.177T>C	p.Thr59Thr
1	202122840	G	A	0.2035	0.1816	0.2104	0.02404	0.8393	sequence_feature	LOW	PTPN7	ENSG00000143851	ENST00000309017	c.1032+13C>T	.
1	216348764	T	C	0.1885	0.2086	0.1822	0.02409	1.183	synonymous_variant	LOW	USH2A	ENSG00000042781	ENST00000366943	c.4457A>G	p.Arg1486Arg
12	96284650	G	A	0.2983	0.3219	0.2909	0.02414	1.16	synonymous_variant	LOW	CCDC38	ENSG00000165972	ENST00000344280	c.831C>T	p.Ala277Ala
17	77984397	C	T	0.0198	0.01346	0.02179	0.0242	0.5714	missense_variant	MODERATE	TBC1D16	ENSG00000167291	ENST00000310924	c.341G>A	p.Arg114Gln
20	62708005	G	A	0.01385	0.02019	0.01186	0.02424	1.676	splice_region_variant&intron_variant	LOW	RGS19	ENSG00000171700	ENST00000332298	c.31-6C>T	.
2	225706613	C	T	0.05132	0.0397	0.05497	0.02429	0.7177	missense_variant&splice_region_variant	MODERATE	DOCK10	ENSG00000135905	ENST00000258390	c.2569G>A	p.Asp857Asn
1	3809528	C	T	0.0394	0.04913	0.03635	0.02431	1.379	synonymous_variant	LOW	C1orf174	ENSG00000198912	ENST00000361605	c.48G>A	p.Leu16Leu
12	12514203	C	G	0.03393	0.0249	0.03677	0.02439	0.6617	missense_variant	MODERATE	LOH12CR1	ENSG00000165714	ENST00000314565	c.122C>G	p.Ser41Cys
2	169622826	T	C	0.02412	0.01548	0.02684	0.0244	0.5957	splice_region_variant&intron_variant	LOW	CERS6	ENSG00000172292	ENST00000392687	c.1003-6T>C	.
17	78215566	T	G	0.2695	0.2921	0.2625	0.02444	1.164	splice_region_variant&intron_variant	LOW	SLC26A11	ENSG00000181045	ENST00000361193	c.986-4T>G	.
2	211300993	G	A	0.01528	0.008748	0.01733	0.02448	0.5068	synonymous_variant	LOW	LANCL1	ENSG00000115365	ENST00000233714	c.997C>T	p.Leu333Leu
5	95236459	C	T	0.2898	0.2656	0.2974	0.02449	0.8585	missense_variant	MODERATE	ELL2	ENSG00000118985	ENST00000237853	c.892G>A	p.Ala298Thr
1	186946722	T	C	0.0218	0.01427	0.02418	0.0245	0.5827	splice_region_variant&intron_variant	LOW	PLA2G4A	ENSG00000116711	ENST00000367466	c.1765-3T>C	.
1	53322964	G	A	0.01126	0.01682	0.00951	0.02451	1.774	missense_variant	MODERATE	ZYG11A	ENSG00000203995	ENST00000371528	c.551G>A	p.Arg184His
10	70513684	A	G	0.01705	0.02355	0.015	0.02452	1.615	synonymous_variant	LOW	CCAR1	ENSG00000060339	ENST00000265872	c.1194A>G	p.Gln398Gln
7	64453136	A	G	0.1528	0.1359	0.1581	0.02456	0.8224	synonymous_variant	LOW	ERV3-1	ENSG00000213462	ENST00000394323	c.269T>C	p.Thr90Thr
17	6553410	TA	T	0.06266	0.07692	0.05819	0.02457	1.314	upstream_gene_variant	MODIFIER	C17orf100	ENSG00000212734	ENST00000391428	c.-1823delA	.
11	12020321	G	C	0.0103	0.004711	0.01206	0.0246	0.4031	synonymous_variant	LOW	DKK3	ENSG00000050165	ENST00000525493	c.357C>G	p.Thr119Thr
4	2877658	C	T	0.01382	0.007576	0.01577	0.02466	0.4803	missense_variant	MODERATE	ADD1	ENSG00000087274	ENST00000264758	c.16C>T	p.Arg6Cys
2	37232879	A	C	0.03876	0.04913	0.0355	0.02472	1.38	missense_variant	MODERATE	HEATR5B	ENSG00000008869	ENST00000233099	c.4801T>G	p.Ser1601Ala
5	179146649	C	A	0.01046	0.005384	0.01205	0.02472	0.4239	intron_variant	MODIFIER	CANX	ENSG00000127022	ENST00000415618	c.1017-20C>A	.
9	130885960	G	GCCAGCC	0.06526	0.05245	0.06929	0.02475	0.7427	sequence_feature	LOW	PTGES2	ENSG00000148334	ENST00000338961	c.686+15_686+20dupGGCTGG	.
11	1017893	A	G	0.04455	0.05182	0.04227	0.02476	1.381	synonymous_variant	LOW	MUC6	ENSG00000184956	ENST00000421673	c.4908T>C	p.His1636His
1	64515379	T	C	0.02863	0.02019	0.03128	0.0248	0.6302	synonymous_variant	LOW	ROR1	ENSG00000185483	ENST00000371079	c.180T>C	p.Leu60Leu
12	129153986	G	A	0.22	0.1972	0.2272	0.02483	0.8475	missense_variant	MODERATE	TMEM132C	ENSG00000181234	ENST00000435159	c.1330G>A	p.Val444Ile
5	161322654	T	C	0.1146	0.1323	0.1091	0.02483	1.223	sequence_feature	LOW	GABRA1	ENSG00000022355	ENST00000023897	c.857-18T>C	.
17	80426635	T	C	0.1313	0.1487	0.1258	0.02489	1.212	splice_region_variant&intron_variant	LOW	NARF	ENSG00000141562	ENST00000457415	c.253-5T>C	.
X	153881525	G	C	0.2476	0.222	0.2555	0.02489	0.8302	missense_variant	MODERATE	CTAG2	ENSG00000126890	ENST00000247306	c.265C>G	p.Gln89Glu
3	185341870	C	T	0.02221	0.02961	0.01988	0.0249	1.518	splice_region_variant&synonymous_variant	LOW	SENP2	ENSG00000163904	ENST00000296257	c.1611C>T	p.His537His
22	37333794	G	A	0.05198	0.04038	0.05563	0.02491	0.7182	synonymous_variant	LOW	CSF2RB	ENSG00000100368	ENST00000262825	c.1962G>A	p.Pro654Pro
17	72346868	C	T	0.1518	0.1346	0.1571	0.02491	0.8222	missense_variant	MODERATE	KIF19	ENSG00000196169	ENST00000389916	c.1411C>T	p.Arg471Trp
14	50998731	T	G	0.02238	0.02965	0.0201	0.02495	1.528	synonymous_variant	LOW	MAP4K5	ENSG00000012983	ENST00000013125	c.37A>C	p.Arg13Arg
16	3721773	G	C	0.114	0.1279	0.1097	0.02495	1.232	missense_variant	MODERATE	TRAP1	ENSG00000126602	ENST00000246957	c.1185C>G	p.Asp395Glu
3	97806175	C	A	0.06867	0.0821	0.06445	0.02497	1.286	missense_variant	MODERATE	OR5AC2	ENSG00000196578	ENST00000358642	c.159C>A	p.Asn53Lys
9	101558444	G	A	0.2259	0.2031	0.233	0.02499	0.8423	synonymous_variant	LOW	ANKS6	ENSG00000165138	ENST00000375018	c.330C>T	p.Tyr110Tyr
12	96252833	A	G	0.08111	0.06797	0.08524	0.02506	0.7672	5_prime_UTR_variant	MODIFIER	SNRPF	ENSG00000139343	ENST00000552085	c.-19A>G	.
7	77200392	A	T	0.1775	0.1981	0.171	0.02507	1.189	splice_region_variant&intron_variant	LOW	PTPN12	ENSG00000127947	ENST00000248594	c.100-3A>T	.
11	124742365	G	A	0.3232	0.2988	0.3309	0.02511	0.8647	missense_variant	MODERATE	ROBO3	ENSG00000154134	ENST00000397801	c.1247G>A	p.Arg416His
1	205549998	C	T	0.01786	0.01077	0.02008	0.02514	0.5445	synonymous_variant	LOW	MFSD4	ENSG00000174514	ENST00000367147	c.639C>T	p.Asp213Asp
10	294953	G	A	0.04744	0.05787	0.04417	0.02514	1.342	synonymous_variant	LOW	ZMYND11	ENSG00000015171	ENST00000381591	c.1611G>A	p.Glu537Glu
16	69177268	C	T	0.02064	0.01361	0.02285	0.02517	0.5735	synonymous_variant	LOW	CIRH1A	ENSG00000141076	ENST00000562237	c.756C>T	p.Asp252Asp
Y	15469784	C	T	0.0425	0.06361	0.03534	0.0252	1.803	synonymous_variant	LOW	UTY	ENSG00000183878	ENST00000382896	c.1386G>A	p.Ser462Ser
16	57059314	C	T	0.01304	0.01884	0.01121	0.02522	1.707	synonymous_variant	LOW	NLRC5	ENSG00000140853	ENST00000262510	c.459C>T	p.Thr153Thr
12	53227803	G	A	0.2072	0.1884	0.2131	0.02522	0.8426	synonymous_variant	LOW	KRT79	ENSG00000185640	ENST00000330553	c.242C>T	p.Leu81Leu
8	131124559	C	T	0.283	0.3028	0.2767	0.02522	1.16	synonymous_variant	LOW	ASAP1	ENSG00000153317	ENST00000357668	c.2182G>A	p.Ile728Ile
20	62317178	C	T	0.03521	0.04521	0.03206	0.02524	1.4	missense_variant	MODERATE	RTEL1	ENSG00000258366	ENST00000318100	c.1301C>T	p.Thr434Met
3	64532476	G	C	0.2211	0.2432	0.2142	0.02525	1.171	missense_variant	MODERATE	ADAMTS9	ENSG00000163638	ENST00000498707	c.5022C>G	p.Asp1674Glu
9	140110727	C	T	0.04376	0.05384	0.04059	0.02525	1.357	synonymous_variant	LOW	NDOR1	ENSG00000188566	ENST00000371521	c.1680C>T	p.Asn560Asn
1	109884672	C	A	0.01297	0.01829	0.0113	0.02525	1.719	missense_variant	MODERATE	SORT1	ENSG00000134243	ENST00000256637	c.1072G>T	p.Asp358Tyr
6	148761346	A	G	0.02301	0.03096	0.02051	0.02526	1.5	synonymous_variant	LOW	SASH1	ENSG00000111961	ENST00000367467	c.312A>G	p.Ser104Ser
5	176815124	T	C	0.302	0.2793	0.3091	0.02526	0.8627	synonymous_variant	LOW	SLC34A1	ENSG00000131183	ENST00000324417	c.774T>C	p.His258His
2	97527490	C	T	0.1337	0.1487	0.1289	0.02527	1.212	missense_variant	MODERATE	SEMA4C	ENSG00000168758	ENST00000305476	c.1585G>A	p.Val529Met
6	36882353	A	G	0.3355	0.3573	0.3286	0.02531	1.152	synonymous_variant	LOW	C6orf89	ENSG00000198663	ENST00000355190	c.600A>G	p.Glu200Glu
10	129249676	C	T	0.3584	0.3349	0.3658	0.02532	0.8658	synonymous_variant	LOW	DOCK1	ENSG00000150760	ENST00000280333	c.5583C>T	p.Ser1861Ser
10	75407124	A	G	0.01158	0.0175	0.009721	0.02533	1.754	synonymous_variant	LOW	SYNPO2L	ENSG00000166317	ENST00000394810	c.2286T>C	p.Phe762Phe
19	22271053	T	C	0.01995	0.02692	0.01777	0.0254	1.558	synonymous_variant	LOW	ZNF257	ENSG00000197134	ENST00000594947	c.501T>C	p.His167His
4	76836137	A	G	0.4664	0.4367	0.4757	0.02547	0.8721	missense_variant&splice_region_variant	MODERATE	NAAA	ENSG00000138744	ENST00000286733	c.1000T>C	p.Phe334Leu
7	33060946	G	A	0.4485	0.4717	0.4412	0.02553	1.145	synonymous_variant	LOW	NT5C3A	ENSG00000122643	ENST00000242210	c.393C>T	p.Tyr131Tyr
15	62990971	T	C	0.3529	0.3288	0.3604	0.02557	0.8686	synonymous_variant	LOW	TLN2	ENSG00000171914	ENST00000306829	c.1492T>C	p.Leu498Leu
6	24466917	T	C	0.01658	0.01009	0.01862	0.02562	0.5306	missense_variant	MODERATE	GPLD1	ENSG00000112293	ENST00000230036	c.812A>G	p.Asn271Ser
12	51636259	T	C	0.1106	0.1255	0.1059	0.02563	1.234	synonymous_variant	LOW	DAZAP2	ENSG00000183283	ENST00000549555	c.447T>C	p.Leu149Leu
3	100593675	T	C	0.01122	0.0163	0.009615	0.02567	1.782	intron_variant	MODIFIER	ABI3BP	ENSG00000154175	ENST00000471714	c.931+10A>G	.
5	147665620	A	G	0.06437	0.05151	0.06841	0.02571	0.7454	3_prime_UTR_variant	MODIFIER	SPINK13	ENSG00000214510	ENST00000398450	c.*9A>G	.
16	81241098	T	C	0.1455	0.1282	0.1512	0.02576	0.8165	synonymous_variant	LOW	PKD1L2	ENSG00000166473	ENST00000525539	c.903A>G	p.Pro301Pro
10	129249662	A	G	0.04298	0.0527	0.03994	0.02576	1.362	synonymous_variant	LOW	DOCK1	ENSG00000150760	ENST00000280333	c.5569A>G	p.Ala1857Ala
17	65732093	A	G	0.1052	0.08962	0.1101	0.02582	0.7932	synonymous_variant	LOW	NOL11	ENSG00000130935	ENST00000253247	c.1008A>G	p.Ser336Ser
3	197566254	C	T	0.4915	0.4675	0.4989	0.02582	0.8724	synonymous_variant	LOW	LRCH3	ENSG00000186001	ENST00000438796	c.1314C>T	p.Tyr438Tyr
11	72288599	G	A	0.2218	0.2025	0.2278	0.0259	0.847	synonymous_variant	LOW	PDE2A	ENSG00000186642	ENST00000334456	c.2655C>T	p.Tyr885Tyr
20	37630441	A	G	0.01046	0.01548	0.008883	0.02591	1.806	synonymous_variant	LOW	DHX35	ENSG00000101452	ENST00000252011	c.711A>G	p.Thr237Thr
1	3599750	TG	T	0.1367	0.1181	0.1425	0.02594	0.8163	intron_variant	MODIFIER	TP73	ENSG00000078900	ENST00000378295	c.186+13delG	.
6	44147337	C	T	0.225	0.2463	0.2183	0.02595	1.168	sequence_feature	LOW	CAPN11	ENSG00000137225	ENST00000398776	c.1417-19C>T	.
1	17961345	C	T	0.05633	0.04453	0.06003	0.02605	0.7327	synonymous_variant	LOW	ARHGEF10L	ENSG00000074964	ENST00000361221	c.1761C>T	p.Ile587Ile
1	60491138	A	G	0.01111	0.01619	0.009518	0.02607	1.751	synonymous_variant	LOW	C1orf87	ENSG00000162598	ENST00000371201	c.1062T>C	p.Tyr354Tyr
11	5701409	G	C	0.4571	0.4314	0.4651	0.02608	0.874	5_prime_UTR_variant	MODIFIER	TRIM5	ENSG00000132256	ENST00000305836	c.-2C>G	.
22	24451504	C	A	0.02026	0.02692	0.01817	0.02612	1.552	missense_variant	MODERATE	CABIN1	ENSG00000099991	ENST00000263119	c.975C>A	p.Ser325Arg
17	18141043	C	T	0.02918	0.0381	0.02637	0.02613	1.446	synonymous_variant	LOW	LLGL1	ENSG00000131899	ENST00000316843	c.1860C>T	p.Gly620Gly
17	75205562	C	T	0.1272	0.1124	0.1319	0.02616	0.8121	splice_region_variant&intron_variant	LOW	SEC14L1	ENSG00000129657	ENST00000392476	c.1611+4C>T	.
22	17589567	C	T	0.06047	0.07335	0.05642	0.02619	1.3	synonymous_variant	LOW	IL17RA	ENSG00000177663	ENST00000319363	c.1458C>T	p.Ile486Ile
16	4945687	G	T	0.02364	0.03163	0.02113	0.0262	1.5	missense_variant	MODERATE	PPL	ENSG00000118898	ENST00000345988	c.1003C>A	p.Leu335Met
9	139726239	G	A	0.2394	0.2176	0.2463	0.02622	0.8523	synonymous_variant	LOW	RABL6	ENSG00000196642	ENST00000371663	c.525G>A	p.Gly175Gly
6	167343141	G	A	0.03297	0.04172	0.03022	0.02622	1.415	protein_protein_contact	HIGH	RNASET2	ENSG00000026297	ENST00000476238:3T0O_A:49_236	c.706C>T	.
19	40886993	C	T	0.1799	0.1999	0.1736	0.02625	1.186	missense_variant	MODERATE	HIPK4	ENSG00000160396	ENST00000291823	c.905G>A	p.Arg302Gln
X	129394432	A	G	0.03482	0.02416	0.03808	0.02625	0.6152	5_prime_UTR_variant	MODIFIER	ZNF280C	ENSG00000056277	ENST00000370978	c.-9T>C	.
3	178968568	A	C	0.02332	0.01548	0.02578	0.02627	0.5996	missense_variant	MODERATE	KCNMB3	ENSG00000171121	ENST00000314235	c.223T>G	p.Leu75Val
7	83037731	C	G	0.1994	0.1818	0.2049	0.02628	0.8415	missense_variant	MODERATE	SEMA3E	ENSG00000170381	ENST00000307792	c.623G>C	p.Arg208Pro
14	105413353	T	C	0.01184	0.01753	0.01003	0.02634	1.748	missense_variant	MODERATE	AHNAK2	ENSG00000185567	ENST00000333244	c.8435A>G	p.Lys2812Arg
11	5080591	G	T	0.02155	0.02894	0.01923	0.0264	1.52	synonymous_variant	LOW	OR52E2	ENSG00000176787	ENST00000321522	c.267C>A	p.Ile89Ile
7	129688915	A	G	0.01287	0.007402	0.01458	0.02641	0.4819	synonymous_variant	LOW	ZC3HC1	ENSG00000091732	ENST00000358303	c.216T>C	p.Ser72Ser
3	10142949	C	T	0.1655	0.1844	0.1596	0.02643	1.195	downstream_gene_variant	MODIFIER	FANCD2	ENSG00000144554	ENST00000287647	c.*2315C>T	.
1	145684653	A	G	0.01078	0.005384	0.01247	0.02648	0.435	synonymous_variant	LOW	RNF115	ENSG00000121848	ENST00000369291	c.642A>G	p.Thr214Thr
15	28397812	A	G	0.4446	0.4717	0.4363	0.02653	1.152	intron_variant	MODIFIER	HERC2	ENSG00000128731	ENST00000261609	c.10900+11T>C	.
19	51984725	A	T	0.07559	0.0895	0.07122	0.02657	1.268	synonymous_variant	LOW	CEACAM18	ENSG00000213822	ENST00000451626	c.662A>T	p.Leu221Leu
17	71239087	G	T	0.1669	0.1853	0.1611	0.02659	1.19	synonymous_variant	LOW	C17orf80	ENSG00000141219	ENST00000359042	c.1674G>T	p.Thr558Thr
15	76630181	C	A	0.01801	0.01144	0.02008	0.02665	0.5558	synonymous_variant	LOW	ISL2	ENSG00000159556	ENST00000290759	c.121C>A	p.Arg41Arg
16	76501304	G	C	0.02123	0.02826	0.01902	0.02665	1.535	missense_variant	MODERATE	CNTNAP4	ENSG00000152910	ENST00000476707	c.1548G>C	p.Gln516His
19	37482766	G	A	0.04155	0.05189	0.0383	0.02667	1.363	intragenic_variant	MODIFIER	ZNF568	ENSG00000198453	ENSG00000198453	n.37482766G>A	.
14	55411064	T	C	0.02026	0.02759	0.01796	0.0267	1.533	missense_variant	MODERATE	WDHD1	ENSG00000198554	ENST00000360586	c.3175A>G	p.Thr1059Ala
18	13826088	C	T	0.2219	0.2443	0.2149	0.02671	1.167	synonymous_variant	LOW	MC5R	ENSG00000176136	ENST00000324750	c.324C>T	p.Asp108Asp
12	4543361	G	A	0.2294	0.2067	0.2366	0.02671	0.8509	3_prime_UTR_variant	MODIFIER	FGF6	ENSG00000111241	ENST00000228837	c.*20C>T	.
20	10620275	G	A	0.1941	0.1756	0.1999	0.02672	0.8402	synonymous_variant	LOW	JAG1	ENSG00000101384	ENST00000254958	c.3528C>T	p.Tyr1176Tyr
10	133918420	G	A	0.1863	0.2073	0.1797	0.02673	1.18	synonymous_variant	LOW	JAKMIP3	ENSG00000188385	ENST00000298622	c.108G>A	p.Gln36Gln
4	122742217	C	T	0.03715	0.04643	0.03423	0.02673	1.387	synonymous_variant	LOW	CCNA2	ENSG00000145386	ENST00000274026	c.487G>A	p.Ile163Ile
15	93588284	G	A	0.05342	0.04184	0.05707	0.02674	0.7237	missense_variant	MODERATE	RGMA	ENSG00000182175	ENST00000557301	c.1321C>T	p.Arg441Trp
3	124157806	G	A	0.09701	0.1117	0.09239	0.02675	1.244	synonymous_variant	LOW	KALRN	ENSG00000160145	ENST00000360013	c.3114G>A	p.Lys1038Lys
9	117848129	G	T	0.02557	0.0175	0.02811	0.02677	0.6159	intron_variant	MODIFIER	TNC	ENSG00000041982	ENST00000350763	c.1867+14C>A	.
10	114925441	G	A	0.01078	0.01615	0.009087	0.0268	1.749	missense_variant	MODERATE	TCF7L2	ENSG00000148737	ENST00000355995	c.1570G>A	p.Ala524Thr
X	151283627	G	A	0.03217	0.02196	0.03529	0.02681	0.603	non_coding_exon_variant	MODIFIER	MAGEA5	ENSG00000242520	ENST00000427663	n.591C>T	.
5	163205	G	C	0.3388	0.3149	0.3463	0.02686	0.8675	synonymous_variant	LOW	PLEKHG4B	ENSG00000153404	ENST00000283426	c.1950G>C	p.Ala650Ala
3	151105707	G	A	0.01111	0.01685	0.009306	0.02698	1.735	missense_variant	MODERATE	MED12L	ENSG00000144893	ENST00000474524	c.5093G>A	p.Arg1698Gln
3	6903297	C	T	0.3441	0.3668	0.3369	0.02704	1.149	synonymous_variant	LOW	GRM7	ENSG00000196277	ENST00000402647	c.222C>T	p.Asn74Asn
2	26667128	C	T	0.03667	0.04576	0.03381	0.02705	1.392	missense_variant	MODERATE	DRC1	ENSG00000157856	ENST00000288710	c.1067C>T	p.Ala356Val
6	108233929	A	G	0.4019	0.3757	0.41	0.02706	0.8721	synonymous_variant	LOW	SEC63	ENSG00000025796	ENST00000369002	c.564T>C	p.Asn188Asn
15	72292285	T	C	0.02001	0.01291	0.02222	0.02713	0.5752	splice_region_variant&intron_variant	LOW	MYO9A	ENSG00000066933	ENST00000424560	c.1381-4A>G	.
1	10555372	G	A	0.03075	0.03908	0.02813	0.02719	1.436	synonymous_variant	LOW	PEX14	ENSG00000142655	ENST00000356607	c.78G>A	p.Glu26Glu
17	42328621	G	A	0.04879	0.05863	0.0457	0.02719	1.344	missense_variant	MODERATE	SLC4A1	ENSG00000004939	ENST00000262418	c.2561C>T	p.Pro854Leu
3	45132921	G	A	0.09044	0.07672	0.09475	0.02724	0.7823	synonymous_variant	LOW	CDCP1	ENSG00000163814	ENST00000296129	c.1737C>T	p.Ser579Ser
2	39250339	C	T	0.0201	0.02692	0.01796	0.02727	1.549	synonymous_variant	LOW	SOS1	ENSG00000115904	ENST00000402219	c.1230G>A	p.Gln410Gln
8	143624945	C	T	0.01142	0.01682	0.009725	0.02728	1.739	sequence_feature	LOW	BAI1	ENSG00000181790	ENST00000323289	c.4450-17C>T	.
15	42437820	G	A	0.02527	0.0175	0.02772	0.02734	0.6155	missense_variant	MODERATE	PLA2G4F	ENSG00000168907	ENST00000397272	c.1739C>T	p.Ser580Leu
12	109719311	C	T	0.01899	0.01211	0.02115	0.0274	0.5617	missense_variant	MODERATE	FOXN4	ENSG00000139445	ENST00000299162	c.1195G>A	p.Ala399Thr
2	24493656	T	C	0.01383	0.008075	0.01564	0.0274	0.4987	sequence_feature	LOW	ITSN2	ENSG00000198399	ENST00000355123	c.2258-19A>G	.
11	100863152	TC	T	0.01673	0.02355	0.01458	0.02742	1.601	frameshift_variant	HIGH	TMEM133	ENSG00000170647	ENST00000303130	c.117delC	p.Leu40fs
2	237032607	T	G	0.1521	0.1341	0.1578	0.02744	0.8264	synonymous_variant	LOW	AGAP1	ENSG00000157985	ENST00000409538	c.3051T>G	p.Ala1017Ala
9	131076173	A	C	0.01641	0.01009	0.01839	0.02746	0.537	splice_region_variant&intron_variant	LOW	TRUB2	ENSG00000167112	ENST00000372890	c.379-5T>G	.
2	65481010	G	GA	0.0737	0.08614	0.0698	0.02746	1.275	intron_variant	MODIFIER	ACTR2	ENSG00000138071	ENST00000377982	c.600+16dupA	.
11	123624658	G	T	0.01304	0.01817	0.01142	0.02752	1.703	missense_variant	MODERATE	OR6X1	ENSG00000221931	ENST00000327930	c.569C>A	p.Thr190Asn
22	28196124	G	A	0.02323	0.01548	0.02567	0.02753	0.6023	synonymous_variant	LOW	MN1	ENSG00000169184	ENST00000302326	c.408C>T	p.Tyr136Tyr
18	39607518	C	T	0.01706	0.01077	0.01904	0.02758	0.549	splice_region_variant&intron_variant	LOW	PIK3C3	ENSG00000078142	ENST00000262039	c.1590+6C>T	.
2	171225841	A	G	0.4918	0.5162	0.4842	0.02767	1.144	missense_variant	MODERATE	MYO3B	ENSG00000071909	ENST00000334231	c.952A>G	p.Lys318Glu
7	79842157	T	C	0.05261	0.06258	0.04947	0.02767	1.328	synonymous_variant	LOW	GNAI1	ENSG00000127955	ENST00000351004	c.846T>C	p.Pro282Pro
18	72114175	C	T	0.01179	0.01703	0.01017	0.02774	1.742	missense_variant	MODERATE	FAM69C	ENSG00000187773	ENST00000343998	c.542G>A	p.Arg181Gln
7	138329572	G	A	0.02622	0.03365	0.02389	0.02774	1.465	missense_variant	MODERATE	SVOPL	ENSG00000157703	ENST00000419765	c.679C>T	p.Arg227Trp
9	116136155	G	A	0.01882	0.0249	0.01691	0.02774	1.57	synonymous_variant	LOW	HDHD3	ENSG00000119431	ENST00000238379	c.480C>T	p.Ser160Ser
7	154561188	C	T	0.09536	0.08143	0.09975	0.02777	0.7893	synonymous_variant	LOW	DPP6	ENSG00000130226	ENST00000377770	c.945C>T	p.Tyr315Tyr
12	102025926	C	G	0.09362	0.1092	0.08873	0.02779	1.241	intron_variant	MODIFIER	MYBPC1	ENSG00000196091	ENST00000452455	c.481+10C>G	.
11	47701629	GA	G	0.06408	0.07798	0.0597	0.02781	1.307	splice_region_variant&intron_variant	LOW	AGBL2	ENSG00000165923	ENST00000357610	c.1916-5delT	.
15	89386752	C	G	0.01641	0.02288	0.01438	0.02781	1.601	synonymous_variant	LOW	ACAN	ENSG00000157766	ENST00000439576	c.924C>G	p.Arg308Arg
11	66329639	G	A	0.01142	0.01682	0.009721	0.02785	1.746	splice_region_variant&synonymous_variant	LOW	ACTN3	ENSG00000248746	ENST00000502692	c.2451G>A	p.Arg817Arg
7	128315889	A	T	0.03372	0.02456	0.0366	0.02787	0.6612	missense_variant	MODERATE	FAM71F2	ENSG00000205085	ENST00000480462	c.341A>T	p.Asp114Val
11	1093897	C	G	0.01594	0.009421	0.01799	0.02789	0.5297	missense_variant	MODERATE	MUC2	ENSG00000198788	ENST00000441003	c.5716C>G	p.Leu1906Val
2	191818323	A	C	0.05034	0.06057	0.04713	0.02794	1.325	synonymous_variant	LOW	GLS	ENSG00000115419	ENST00000320717	c.1683A>C	p.Ala561Ala
18	66382200	A	G	0.07543	0.0619	0.07969	0.028	0.7693	missense_variant	MODERATE	TMX3	ENSG00000166479	ENST00000299608	c.19T>C	p.Trp7Arg
11	95621301	T	A	0.05574	0.06703	0.05219	0.02801	1.318	intron_variant	MODIFIER	MTMR2	ENSG00000087053	ENST00000346299	c.186+19A>T	.
18	12420483	C	T	0.01512	0.009421	0.01691	0.02804	0.526	synonymous_variant	LOW	SLMO1	ENSG00000141391	ENST00000587862	c.255C>T	p.Leu85Leu
19	10556897	C	T	0.01741	0.01026	0.01963	0.02805	0.527	synonymous_variant	LOW	PDE4A	ENSG00000065989	ENST00000352831	c.324C>T	p.Phe108Phe
6	30997767	T	A	0.01512	0.02153	0.0131	0.02805	1.635	missense_variant	MODERATE	MUC22	ENSG00000261272	ENST00000561890	c.4559T>A	p.Ile1520Asn
8	70553092	T	A	0.0148	0.02019	0.0131	0.02814	1.653	intron_variant	MODIFIER	SULF1	ENSG00000137573	ENST00000260128	c.2585+16T>A	.
8	95893915	T	C	0.01142	0.006057	0.01311	0.02816	0.4553	missense_variant	MODERATE	CCNE2	ENSG00000175305	ENST00000308108	c.1160A>G	p.Asn387Ser
3	185990096	T	C	0.3428	0.3674	0.3351	0.02823	1.146	synonymous_variant	LOW	DGKG	ENSG00000058866	ENST00000265022	c.947A>G	p.Arg316Arg
8	69434195	T	C	0.1085	0.1252	0.1032	0.02825	1.223	synonymous_variant	LOW	C8orf34	ENSG00000165084	ENST00000518698	c.927T>C	p.Ser309Ser
14	24652882	A	G	0.2379	0.2584	0.2314	0.02825	1.162	downstream_gene_variant	MODIFIER	REC8	ENSG00000100918	ENST00000311457	c.*3581A>G	.
10	37421199	C	T	0.07536	0.06275	0.07931	0.02826	0.767	missense_variant	MODERATE	ANKRD30A	ENSG00000148513	ENST00000374660	c.374C>T	p.Thr125Met
19	44610843	C	T	0.1385	0.1555	0.1331	0.0283	1.204	missense_variant	MODERATE	ZNF224	ENSG00000267680	ENST00000336976	c.530C>T	p.Thr177Met
17	7999957	A	G	0.3928	0.3691	0.4002	0.0283	0.8713	synonymous_variant	LOW	ALOXE3	ENSG00000179148	ENST00000380149	c.2592T>C	p.Ser864Ser
16	85722496	A	C	0.02305	0.031	0.02055	0.02836	1.497	synonymous_variant	LOW	GINS2	ENSG00000131153	ENST00000253462	c.9T>G	p.Ala3Ala
7	150493442	C	G	0.2604	0.2371	0.2676	0.02844	0.8571	sequence_feature	LOW	TMEM176B	ENSG00000106565	ENST00000326442	c.204+12G>C	.
6	5000027	C	T	0.1292	0.1467	0.1237	0.02853	1.208	intron_variant	MODIFIER	RPP40	ENSG00000124787	ENST00000380051	c.433+16G>A	.
15	52246665	G	A	0.2036	0.2202	0.1984	0.02854	1.178	intron_variant	MODIFIER	LEO1	ENSG00000166477	ENST00000299601	c.1340+13C>T	.
X	49022542	A	C	0.01418	0.02108	0.01207	0.02858	1.783	missense_variant	MODERATE	MAGIX	ENSG00000017621	ENST00000412696	c.809A>C	p.Glu270Ala
X	50054170	G	C	0.05489	0.0677	0.05097	0.02864	1.365	missense_variant	MODERATE	CCNB3	ENSG00000147082	ENST00000276014	c.3001G>C	p.Gly1001Arg
21	47320890	G	A	0.1567	0.1756	0.1508	0.02865	1.192	sequence_feature	LOW	PCBP3	ENSG00000183570	ENST00000400314	c.223-21G>A	.
2	219134819	G	A	0.01898	0.01279	0.02092	0.02866	0.5715	5_prime_UTR_variant	MODIFIER	AAMP	ENSG00000127837	ENST00000444053	c.-10C>T	.
19	53303745	T	C	0.06881	0.05601	0.07284	0.02867	0.7588	synonymous_variant	LOW	ZNF28	ENSG00000198538	ENST00000457749	c.1353A>G	p.Gln451Gln
4	184618936	G	C	0.3016	0.3223	0.2951	0.02868	1.154	missense_variant	MODERATE	TRAPPC11	ENSG00000168538	ENST00000334690	c.2799G>C	p.Gln933His
4	887699	C	T	0.02896	0.03836	0.026	0.0287	1.421	synonymous_variant	LOW	GAK	ENSG00000178950	ENST00000314167	c.840G>A	p.Pro280Pro
20	6751034	G	A	0.1747	0.1561	0.1805	0.02871	0.8353	synonymous_variant	LOW	BMP2	ENSG00000125845	ENST00000378827	c.261G>A	p.Ser87Ser
11	280673	C	T	0.1816	0.2	0.1758	0.02871	1.186	synonymous_variant	LOW	NLRP6	ENSG00000174885	ENST00000312165	c.939C>T	p.Ser313Ser
14	73404785	G	A	0.01021	0.00542	0.01172	0.02873	0.4334	splice_region_variant&intron_variant	LOW	DCAF4	ENSG00000119599	ENST00000358377	c.92+7G>A	.
9	139100733	G	A	0.01431	0.02019	0.01247	0.02876	1.643	synonymous_variant	LOW	QSOX2	ENSG00000165661	ENST00000358701	c.1938C>T	p.Gly646Gly
18	61060766	C	T	0.03008	0.02221	0.03256	0.02876	0.6532	missense_variant	MODERATE	VPS4B	ENSG00000119541	ENST00000238497	c.1109G>A	p.Arg370Gln
3	58110126	C	A	0.01448	0.02019	0.01268	0.02883	1.651	missense_variant	MODERATE	FLNB	ENSG00000136068	ENST00000490882	c.3792C>A	p.Asp1264Glu
5	115782303	CT	C	0.01818	0.0249	0.01607	0.02888	1.556	3_prime_UTR_variant	MODIFIER	SEMA6A	ENSG00000092421	ENST00000257414	c.*5delA	.
9	131804785	T	C	0.1868	0.2059	0.1808	0.02891	1.179	missense_variant	MODERATE	FAM73B	ENSG00000148343	ENST00000358369	c.299T>C	p.Val100Ala
11	7441883	C	T	0.01079	0.005398	0.01248	0.02895	0.4409	sequence_feature	LOW	SYT9	ENSG00000170743	ENST00000318881	c.1467+17C>T	.
1	16730308	G	T	0.07285	0.08546	0.06889	0.02895	1.272	missense_variant	MODERATE	SPATA21	ENSG00000187144	ENST00000335496	c.915C>A	p.His305Gln
5	167855129	C	T	0.03897	0.02961	0.04191	0.02898	0.6871	synonymous_variant	LOW	WWC1	ENSG00000113645	ENST00000521089	c.1902C>T	p.Tyr634Tyr
18	40323497	T	G	0.2465	0.2685	0.2396	0.029	1.162	synonymous_variant	LOW	RIT2	ENSG00000152214	ENST00000326695	c.615A>C	p.Leu205Leu
22	36661842	A	G	0.1663	0.1837	0.1608	0.02903	1.186	synonymous_variant	LOW	APOL1	ENSG00000100342	ENST00000319136	c.1008A>G	p.Arg336Arg
1	247587408	C	T	0.1509	0.1332	0.1564	0.02905	0.8291	synonymous_variant	LOW	NLRP3	ENSG00000162711	ENST00000336119	c.663C>T	p.Thr221Thr
17	80789628	T	C	0.06449	0.07672	0.06065	0.02911	1.288	missense_variant	MODERATE	ZNF750	ENSG00000141579	ENST00000269394	c.703A>G	p.Met235Val
3	122296647	G	A	0.2146	0.2337	0.2085	0.02917	1.17	missense_variant	MODERATE	PARP15	ENSG00000173200	ENST00000464300	c.133G>A	p.Ala45Thr
19	19822443	A	G	0.1128	0.09758	0.1175	0.02923	0.8037	synonymous_variant	LOW	ZNF14	ENSG00000105708	ENST00000344099	c.1647T>C	p.His549His
13	113530199	G	A	0.04115	0.05048	0.03823	0.02925	1.372	missense_variant	MODERATE	ATP11A	ENSG00000068650	ENST00000375630	c.3271G>A	p.Val1091Ile
7	23340618	C	T	0.02252	0.01548	0.02474	0.02928	0.6061	synonymous_variant	LOW	MALSU1	ENSG00000156928	ENST00000466681	c.417C>T	p.Ala139Ala
8	17270759	C	T	0.3023	0.3246	0.2953	0.0293	1.155	intron_variant	MODIFIER	MTMR7	ENSG00000003987	ENST00000180173	c.24+19G>A	.
21	43786606	G	A	0.4434	0.469	0.4353	0.02939	1.14	5_prime_UTR_variant	MODIFIER	TFF1	ENSG00000160182	ENST00000291527	c.-2C>T	.
1	222803204	A	G	0.4104	0.3869	0.4178	0.02939	0.8734	missense_variant	MODERATE	MIA3	ENSG00000154305	ENST00000344441	c.2642A>G	p.Glu881Gly
16	47005791	A	C	0.01899	0.02557	0.01692	0.02944	1.549	sequence_feature	LOW	DNAJA2	ENSG00000069345	ENST00000317089	c.138+17T>G	.
17	59763465	C	T	0.1066	0.09152	0.1114	0.02948	0.804	synonymous_variant	LOW	BRIP1	ENSG00000136492	ENST00000259008	c.2637G>A	p.Glu879Glu
19	52887282	A	G	0.1582	0.1761	0.1526	0.02948	1.189	missense_variant	MODERATE	ZNF880	ENSG00000221923	ENST00000422689	c.449A>G	p.Tyr150Cys
11	17542553	C	T	0.03715	0.04576	0.03445	0.02949	1.38	sequence_feature	LOW	USH1C	ENSG00000006611	ENST00000005226	c.1086-12G>A	.
9	19409206	G	C	0.1772	0.1575	0.1834	0.02952	0.8389	sequence_feature	LOW	ACER2	ENSG00000177076	ENST00000340967	c.108+16G>C	.
1	216011361	T	C	0.1403	0.1561	0.1353	0.02952	1.201	missense_variant	MODERATE	USH2A	ENSG00000042781	ENST00000366943	c.9343A>G	p.Thr3115Ala
3	14583420	G	A	0.01368	0.008075	0.01544	0.02953	0.5032	upstream_gene_variant	MODIFIER	GRIP2	ENSG00000144596	ENST00000273083	n.-1539C>T	.
19	1790763	C	T	0.01677	0.02355	0.01464	0.02956	1.594	missense_variant	MODERATE	ATP8B3	ENSG00000130270	ENST00000539485	c.2401G>A	p.Glu801Lys
22	22842206	C	T	0.2314	0.214	0.2369	0.02957	0.8518	synonymous_variant	LOW	ZNF280B	ENSG00000198477	ENST00000360412	c.1518G>A	p.Ser506Ser
10	85902394	G	C	0.1792	0.1978	0.1733	0.0296	1.179	sequence_feature	LOW	GHITM	ENSG00000165678	ENST00000372134	c.130-17G>C	.
8	20112701	G	A	0.03256	0.02355	0.0354	0.02962	0.6613	5_prime_UTR_premature_start_codon_gain_variant	LOW	LZTS1	ENSG00000061337	ENST00000265801	c.-9C>T	.
11	85396554	C	A	0.01592	0.02221	0.01395	0.02962	1.604	missense_variant	MODERATE	CCDC89	ENSG00000179071	ENST00000316398	c.620G>T	p.Arg207Leu
1	19062204	G	A	0.01192	0.006081	0.01374	0.02973	0.4597	missense_variant	MODERATE	PAX7	ENSG00000009709	ENST00000375375	c.1234G>A	p.Gly412Ser
2	102477421	C	T	0.01419	0.02022	0.0123	0.02975	1.65	synonymous_variant	LOW	MAP4K4	ENSG00000071054	ENST00000324219	c.1839C>T	p.Pro613Pro
5	167489093	A	T	0.1604	0.1418	0.1662	0.0298	0.8251	synonymous_variant	LOW	TENM2	ENSG00000145934	ENST00000518659	c.1338A>T	p.Ile446Ile
19	1555363	G	GGGCTGCGGGGTCTCC	0.01741	0.02355	0.01547	0.02981	1.586	disruptive_inframe_insertion	MODERATE	MEX3D	ENSG00000181588	ENST00000388824	c.1953_1967dupGGAGACCCCGCAGCC	p.Pro656_Gly657insGluThrProGlnPro
12	5603935	C	T	0.04986	0.06124	0.04628	0.02983	1.327	synonymous_variant	LOW	NTF3	ENSG00000185652	ENST00000423158	c.594C>T	p.Pro198Pro
12	101776996	G	C	0.02091	0.01346	0.02326	0.02985	0.5867	missense_variant	MODERATE	UTP20	ENSG00000120800	ENST00000261637	c.7834G>C	p.Glu2612Gln
19	52084664	C	T	0.01625	0.02221	0.01438	0.02986	1.597	synonymous_variant	LOW	ZNF175	ENSG00000105497	ENST00000262259	c.93C>T	p.Asp31Asp
1	212870410	G	A	0.1237	0.107	0.1289	0.02989	0.8122	splice_region_variant&intron_variant	LOW	BATF3	ENSG00000123685	ENST00000243440	c.91-3C>T	.
4	71659634	T	C	0.2141	0.1942	0.2204	0.02992	0.8473	intron_variant	MODIFIER	RUFY3	ENSG00000018189	ENST00000381006	c.1457+13T>C	.
1	197128470	G	A	0.0443	0.05389	0.04127	0.02992	1.352	3_prime_UTR_variant	MODIFIER	ZBTB41	ENSG00000177888	ENST00000367405	c.*19C>T	.
12	114377885	G	C	0.1663	0.1482	0.172	0.02996	0.8343	synonymous_variant	LOW	RBM19	ENSG00000122965	ENST00000261741	c.1818C>G	p.Thr606Thr
6	167791549	T	G	0.4935	0.4763	0.4988	0.02997	0.8671	missense_variant	MODERATE	TCP10	ENSG00000203690	ENST00000397829	c.311A>C	p.His104Pro
9	131909736	C	T	0.1828	0.2007	0.1771	0.03002	1.183	downstream_gene_variant	MODIFIER	PPP2R4	ENSG00000119383	ENST00000452489	c.*4651C>T	.
11	5701074	C	A	0.04986	0.03903	0.05325	0.03004	0.7221	missense_variant	MODERATE	TRIM5	ENSG00000132256	ENST00000305836	c.334G>T	p.Val112Phe
8	120803637	C	G	0.4339	0.4098	0.4414	0.03006	0.8758	missense_variant	MODERATE	TAF2	ENSG00000064313	ENST00000378164	c.1340G>C	p.Ser447Thr
6	65300516	T	G	0.06256	0.0747	0.05875	0.03008	1.29	missense_variant	MODERATE	EYS	ENSG00000188107	ENST00000370616	c.5244A>C	p.Leu1748Phe
5	170692818	T	A	0.0267	0.03499	0.02409	0.03016	1.45	missense_variant	MODERATE	RANBP17	ENSG00000204764	ENST00000523189	c.2910T>A	p.His970Gln
12	122516801	C	T	0.01335	0.01918	0.01153	0.03016	1.694	synonymous_variant	LOW	MLXIP	ENSG00000175727	ENST00000319080	c.42C>T	p.Arg14Arg
19	17622614	C	T	0.3319	0.308	0.3393	0.03019	0.8681	synonymous_variant	LOW	PGLS	ENSG00000130313	ENST00000252603	c.133C>T	p.Leu45Leu
14	22133997	G	A	0.4743	0.4522	0.4812	0.03023	0.8772	synonymous_variant	LOW	OR4E2	ENSG00000221977	ENST00000408935	c.701G>A	p.Gln234Gln
20	48140682	C	T	0.06626	0.05384	0.07016	0.03027	0.7572	synonymous_variant	LOW	PTGIS	ENSG00000124212	ENST00000244043	c.768G>A	p.Leu256Leu
6	30920086	C	T	0.06143	0.05047	0.06488	0.03027	0.7484	missense_variant	MODERATE	DPCR1	ENSG00000168631	ENST00000462446	c.3845C>T	p.Thr1282Met
6	44219364	C	CTT	0.01561	0.02159	0.01374	0.03029	1.611	downstream_gene_variant	MODIFIER	SLC35B2	ENSG00000157593	ENST00000393812	c.*3077_*3078dupAA	.
19	49867913	G	A	0.205	0.224	0.1991	0.03029	1.171	missense_variant	MODERATE	DKKL1	ENSG00000104901	ENST00000221498	c.85G>A	p.Ala29Thr
17	15341332	C	T	0.0304	0.03836	0.0279	0.03033	1.425	missense_variant	MODERATE	CDRT4	ENSG00000239704	ENST00000312177	c.214G>A	p.Val72Ile
22	31588676	G	A	0.01609	0.01009	0.01797	0.03036	0.5401	synonymous_variant	LOW	RNF185	ENSG00000138942	ENST00000326132	c.183G>A	p.Pro61Pro
8	145692952	C	T	0.01191	0.006729	0.01354	0.03036	0.4775	missense_variant	MODERATE	KIFC2	ENSG00000167702	ENST00000301332	c.554C>T	p.Pro185Leu
2	240900607	TG	T	0.3378	0.3607	0.3307	0.03037	1.143	intragenic_variant	MODIFIER	NDUFA10	ENSG00000130414	ENSG00000130414	n.240900608delC	.
19	9076991	C	T	0.2188	0.1978	0.2254	0.03039	0.8516	synonymous_variant	LOW	MUC16	ENSG00000181143	ENST00000397910	c.10455G>A	p.Ala3485Ala
19	51140506	G	A	0.1102	0.1262	0.1051	0.03039	1.228	intron_variant	MODIFIER	SYT3	ENSG00000213023	ENST00000338916	c.148+15C>T	.
2	231077676	G	A	0.07191	0.05855	0.07611	0.0305	0.7631	missense_variant	MODERATE	SP110	ENSG00000135899	ENST00000258381	c.383C>T	p.Ala128Val
12	130841638	G	A	0.1382	0.1562	0.1327	0.0305	1.206	missense_variant	MODERATE	PIWIL1	ENSG00000125207	ENST00000245255	c.1580G>A	p.Arg527Lys
9	115759468	A	T	0.01046	0.005391	0.01206	0.03057	0.4396	downstream_gene_variant	MODIFIER	ZNF883	ENSG00000228623	ENST00000427548	n.*27T>A	.
19	5137953	C	T	0.01404	0.01952	0.01231	0.03059	1.656	intron_variant	MODIFIER	KDM4B	ENSG00000127663	ENST00000536461	c.2544-20C>T	.
3	130116684	G	A	0.1931	0.1756	0.1986	0.03061	0.845	missense_variant	MODERATE	COL6A5	ENSG00000172752	ENST00000265379	c.3826G>A	p.Val1276Ile
16	68308707	A	T	0.02139	0.02894	0.01902	0.03065	1.514	missense_variant	MODERATE	SLC7A6	ENSG00000103064	ENST00000219343	c.78A>T	p.Glu26Asp
21	45678469	G	A	0.1633	0.1444	0.1692	0.03066	0.8344	synonymous_variant	LOW	DNMT3L	ENSG00000142182	ENST00000270172	c.453C>T	p.Ser151Ser
7	111512165	GC	G	0.155	0.1382	0.1602	0.03068	0.8303	intron_variant	MODIFIER	DOCK4	ENSG00000128512	ENST00000445943	c.1888-20delG	.
2	190925045	C	T	0.02509	0.0175	0.02747	0.03074	0.6245	missense_variant	MODERATE	MSTN	ENSG00000138379	ENST00000260950	c.490G>A	p.Glu164Lys
12	40037727	G	A	0.3019	0.3249	0.2948	0.03077	1.15	splice_region_variant&intron_variant	LOW	C12orf40	ENSG00000180116	ENST00000324616	c.202+8G>A	.
22	37196971	A	C	0.3859	0.3621	0.3936	0.03083	0.8704	intron_variant	MODIFIER	PVALB	ENSG00000100362	ENST00000216200	c.305-9T>G	.
4	156723656	C	T	0.0111	0.01615	0.009514	0.03083	1.747	synonymous_variant	LOW	GUCY1B3	ENSG00000061918	ENST00000502959	c.1404C>T	p.Ile468Ile
15	101924546	C	T	0.2079	0.1891	0.2139	0.03084	0.8476	synonymous_variant	LOW	PCSK6	ENSG00000140479	ENST00000348070	c.1392G>A	p.Val464Val
1	12639389	T	C	0.01737	0.02355	0.01543	0.03085	1.578	missense_variant	MODERATE	DHRS3	ENSG00000162496	ENST00000376223	c.391A>G	p.Ser131Gly
11	610198	G	GCACCAC	0.01161	0.006065	0.01335	0.03088	0.4625	disruptive_inframe_insertion	MODERATE	PHRF1	ENSG00000070047	ENST00000264555	c.4268_4273dupCACCAC	p.Pro1424_Leu1425insProPro
4	69362527	G	C	0.09089	0.07739	0.09514	0.03092	0.7876	3_prime_UTR_variant	MODIFIER	TMPRSS11E	ENSG00000087128	ENST00000305363	c.*5G>C	.
13	113219416	G	A	0.01046	0.005384	0.01205	0.03093	0.4393	intron_variant	MODIFIER	TUBGCP3	ENSG00000126216	ENST00000261965	c.252+9C>T	.
14	21546354	C	T	0.0743	0.06124	0.0784	0.03095	0.7692	missense_variant	MODERATE	ARHGEF40	ENSG00000165801	ENST00000298694	c.2053C>T	p.Arg685Cys
12	64587601	C	A	0.03963	0.04926	0.03661	0.03097	1.359	intron_variant	MODIFIER	C12orf66	ENSG00000174206	ENST00000311915	c.1333+26G>T	.
20	4880308	A	G	0.3369	0.3594	0.3298	0.03099	1.144	synonymous_variant	LOW	SLC23A2	ENSG00000089057	ENST00000338244	c.375T>C	p.Ala125Ala
2	99787009	C	T	0.01351	0.008075	0.01522	0.03101	0.5057	missense_variant	MODERATE	MITD1	ENSG00000158411	ENST00000289359	c.584G>A	p.Arg195Gln
2	54880898	A	G	0.02961	0.03836	0.02686	0.03102	1.427	synonymous_variant	LOW	SPTBN1	ENSG00000115306	ENST00000356805	c.5730A>G	p.Thr1910Thr
19	15918238	A	C	0.01223	0.0175	0.01057	0.03105	1.706	missense_variant	MODERATE	OR10H1	ENSG00000186723	ENST00000334920	c.610T>G	p.Cys204Gly
14	90651357	A	G	0.4966	0.5247	0.4878	0.03116	1.142	3_prime_UTR_variant	MODIFIER	KCNK13	ENSG00000152315	ENST00000282146	c.*10A>G	.
19	55255350	C	T	0.01215	0.006793	0.01382	0.03117	0.4838	synonymous_variant	LOW	KIR2DL3	ENSG00000243772	ENST00000434419	c.478C>T	p.Leu160Leu
8	143425562	G	A	0.01432	0.008075	0.01629	0.03118	0.5119	synonymous_variant	LOW	TSNARE1	ENSG00000171045	ENST00000307180	c.510C>T	p.Ala170Ala
13	101757011	A	C	0.08668	0.07268	0.09108	0.03118	0.784	sequence_feature	LOW	NALCN	ENSG00000102452	ENST00000251127	c.2637-10T>G	.
12	97303522	A	G	0.2757	0.2989	0.2683	0.03127	1.152	splice_region_variant&intron_variant	LOW	NEDD1	ENSG00000139350	ENST00000557644	c.14-8A>G	.
7	107626770	G	A	0.04085	0.05114	0.03762	0.03134	1.357	synonymous_variant	LOW	LAMB1	ENSG00000091136	ENST00000393561	c.534C>T	p.Ser178Ser
5	79086883	G	A	0.05632	0.04509	0.05986	0.03134	0.7372	missense_variant	MODERATE	CMYA5	ENSG00000164309	ENST00000446378	c.11780G>A	p.Arg3927Gln
4	156269063	G	A	0.02043	0.01305	0.02274	0.03144	0.5835	splice_region_variant&intron_variant	LOW	MAP9	ENSG00000164114	ENST00000311277	c.1822-6C>T	.
10	106401380	G	A	0.01956	0.02585	0.01757	0.03144	1.541	missense_variant	MODERATE	SORCS3	ENSG00000156395	ENST00000369701	c.295G>A	p.Gly99Ser
8	37699443	G	A	0.03073	0.03926	0.02808	0.03145	1.415	missense_variant	MODERATE	GPR124	ENSG00000020181	ENST00000412232	c.3587G>A	p.Cys1196Tyr
20	376857	G	A	0.1292	0.1133	0.1341	0.03145	0.8171	synonymous_variant	LOW	TRIB3	ENSG00000101255	ENST00000422053	c.681G>A	p.Leu227Leu
11	71238418	T	C	0.01719	0.02241	0.01558	0.03148	1.603	synonymous_variant	LOW	KRTAP5-7	ENSG00000244411	ENST00000398536	c.72T>C	p.Cys24Cys
17	73733520	A	G	0.01786	0.02423	0.01586	0.03149	1.56	missense_variant	MODERATE	ITGB4	ENSG00000132470	ENST00000200181	c.2108A>G	p.Lys703Arg
13	46067593	A	G	0.4619	0.4845	0.4548	0.03152	1.141	synonymous_variant	LOW	COG3	ENSG00000136152	ENST00000349995	c.1299A>G	p.Glu433Glu
11	27362359	T	G	0.07642	0.06393	0.08034	0.03153	0.7714	missense_variant	MODERATE	CCDC34	ENSG00000109881	ENST00000328697	c.791A>C	p.Glu264Ala
3	47046545	C	T	0.01287	0.01817	0.0112	0.03163	1.686	synonymous_variant	LOW	NBEAL2	ENSG00000160796	ENST00000450053	c.6378C>T	p.Ile2126Ile
14	105361204	C	A	0.0131	0.01894	0.01127	0.03165	1.65	missense_variant	MODERATE	CEP170B	ENSG00000099814	ENST00000453495	c.4682C>A	p.Pro1561His
1	207134213	G	A	0.06256	0.0498	0.06657	0.03166	0.7486	synonymous_variant	LOW	FCAMR	ENSG00000162897	ENST00000324852	c.1008C>T	p.Asn336Asn
6	10587038	G	C	0.05275	0.04105	0.05642	0.03166	0.7281	synonymous_variant	LOW	GCNT2	ENSG00000111846	ENST00000265012	c.816G>C	p.Asp272Asp
4	30725696	G	A	0.2575	0.2779	0.2511	0.03168	1.157	synonymous_variant	LOW	PCDH7	ENSG00000169851	ENST00000543491	c.2652G>A	p.Val884Val
3	52830764	C	T	0.03925	0.04913	0.03615	0.03171	1.365	synonymous_variant	LOW	ITIH3	ENSG00000162267	ENST00000449956	c.291C>T	p.Asp97Asp
6	51907901	G	A	0.01079	0.01615	0.009099	0.03177	1.752	synonymous_variant	LOW	PKHD1	ENSG00000170927	ENST00000371117	c.2853C>T	p.Thr951Thr
1	152277704	C	G	0.01013	0.005384	0.01162	0.0318	0.4411	missense_variant	MODERATE	FLG	ENSG00000143631	ENST00000368799	c.9658G>C	p.Asp3220His
10	13340236	G	A	0.01223	0.0175	0.01057	0.03183	1.7	missense_variant	MODERATE	PHYH	ENSG00000107537	ENST00000263038	c.85C>T	p.Pro29Ser
5	16783437	T	TAAAC	0.08824	0.1026	0.08376	0.03189	1.243	splice_region_variant&intron_variant	LOW	MYO10	ENSG00000145555	ENST00000513610	c.602+6_602+7insGTTT	.
16	3778337	G	A	0.09177	0.1065	0.08717	0.03193	1.241	synonymous_variant	LOW	CREBBP	ENSG00000005339	ENST00000262367	c.6711C>T	p.Pro2237Pro
13	46544597	C	T	0.01593	0.02221	0.01396	0.03196	1.583	synonymous_variant	LOW	ZC3H13	ENSG00000123200	ENST00000242848	c.2472G>A	p.Lys824Lys
5	180277343	T	C	0.1383	0.1561	0.1327	0.03198	1.202	synonymous_variant	LOW	ZFP62	ENSG00000196670	ENST00000502412	c.1152A>G	p.Lys384Lys
3	118824042	A	ATTC	0.06803	0.07941	0.06445	0.032	1.277	intragenic_variant	MODIFIER	IGSF11	ENSG00000144847	ENSG00000144847	n.118824045_118824043dupGAA	.
3	25792762	GA	G	0.01406	0.01957	0.01232	0.03202	1.65	upstream_gene_variant	MODIFIER	TAF9BP1	ENSG00000213871	ENST00000396646	n.-3653delA	.
7	123267310	C	T	0.03844	0.04778	0.0355	0.03203	1.371	stop_gained	HIGH	ASB15	ENSG00000146809	ENST00000275699	c.844C>T	p.Arg282*
8	17270770	T	C	0.3124	0.3347	0.3054	0.03203	1.151	splice_region_variant&intron_variant	LOW	MTMR7	ENSG00000003987	ENST00000180173	c.24+8A>G	.
1	161017556	C	T	0.1103	0.09556	0.115	0.03203	0.8092	synonymous_variant	LOW	ARHGAP30	ENSG00000186517	ENST00000368013	c.3255G>A	p.Arg1085Arg
19	2732741	G	A	0.3147	0.3368	0.3079	0.03205	1.146	upstream_gene_variant	MODIFIER	AC006538.1	ENSG00000261342	ENST00000567905	n.-3416C>T	.
19	51192161	C	G	0.01755	0.01144	0.01947	0.03205	0.5643	synonymous_variant	LOW	SHANK1	ENSG00000161681	ENST00000391814	c.2112G>C	p.Ser704Ser
22	38251629	C	G	0.03573	0.04515	0.03277	0.03209	1.386	synonymous_variant	LOW	EIF3L	ENSG00000100129	ENST00000412331	c.351C>G	p.Ala117Ala
11	60064693	G	C	0.01191	0.006739	0.01354	0.03217	0.4782	synonymous_variant	LOW	MS4A4A	ENSG00000110079	ENST00000337908	c.225G>C	p.Leu75Leu
17	62050150	G	A	0.01914	0.02557	0.01712	0.03218	1.52	missense_variant	MODERATE	SCN4A	ENSG00000007314	ENST00000435607	c.52C>T	p.Arg18Cys
3	47045739	G	C	0.4109	0.432	0.4043	0.03218	1.139	synonymous_variant	LOW	NBEAL2	ENSG00000160796	ENST00000450053	c.6054G>C	p.Pro2018Pro
11	12229655	T	G	0.4738	0.4953	0.467	0.0322	1.139	synonymous_variant	LOW	MICAL2	ENSG00000133816	ENST00000256194	c.558T>G	p.Val186Val
11	4790921	G	A	0.01271	0.01817	0.01099	0.03223	1.681	missense_variant	MODERATE	OR51F1	ENSG00000188069	ENST00000380383	c.248C>T	p.Thr83Ile
11	77838424	T	C	0.01129	0.01624	0.009746	0.03224	1.736	missense_variant	MODERATE	ALG8	ENSG00000159063	ENST00000299626	c.154A>G	p.Ile52Val
7	16640491	G	A	0.1089	0.09421	0.1135	0.03225	0.8057	synonymous_variant	LOW	ANKMY2	ENSG00000106524	ENST00000306999	c.1221C>T	p.Ser407Ser
3	154029409	G	GA	0.02689	0.03542	0.02422	0.03227	1.449	intron_variant	MODIFIER	DHX36	ENSG00000174953	ENST00000496811	c.642+15dupT	.
8	27315936	A	G	0.03249	0.04144	0.0297	0.03229	1.408	synonymous_variant	LOW	PTK2B	ENSG00000120899	ENST00000346049	c.2940A>G	p.Ser980Ser
1	110766454	G	A	0.03298	0.02355	0.03594	0.0323	0.6684	missense_variant	MODERATE	KCNC4	ENSG00000116396	ENST00000369787	c.1547G>A	p.Arg516Gln
2	120199140	G	A	0.06534	0.07604	0.06197	0.03234	1.281	synonymous_variant	LOW	SCTR	ENSG00000080293	ENST00000019103	c.1176C>T	p.Asn392Asn
16	14540868	C	T	0.05002	0.0397	0.05325	0.03237	0.7269	missense_variant	MODERATE	PARN	ENSG00000140694	ENST00000437198	c.1741G>A	p.Gly581Arg
2	1805489	A	G	0.08384	0.0969	0.07974	0.0324	1.247	synonymous_variant	LOW	MYT1L	ENSG00000186487	ENST00000399161	c.3255T>C	p.Asp1085Asp
9	138903635	G	A	0.2043	0.2248	0.1979	0.03244	1.166	synonymous_variant	LOW	NACC2	ENSG00000148411	ENST00000277554	c.1491C>T	p.Ala497Ala
11	3026622	A	G	0.02139	0.01413	0.02367	0.03245	0.5967	synonymous_variant	LOW	CARS	ENSG00000110619	ENST00000380525	c.2191T>C	p.Leu731Leu
14	64988279	A	G	0.2104	0.1911	0.2164	0.03245	0.8497	synonymous_variant	LOW	ZBTB1	ENSG00000126804	ENST00000394712	c.57A>G	p.Glu19Glu
19	37117302	G	A	0.1579	0.1406	0.1634	0.03248	0.8332	synonymous_variant	LOW	ZNF382	ENSG00000161298	ENST00000292928	c.503G>A	p.Glu168Glu
17	48745202	AC	A	0.03168	0.02355	0.03423	0.03249	0.6685	sequence_feature	LOW	ABCC3	ENSG00000108846	ENST00000285238	c.1636-21delC	.
4	189020256	C	T	0.0177	0.01144	0.01967	0.03249	0.5678	missense_variant	MODERATE	TRIML2	ENSG00000179046	ENST00000326754	c.404G>A	p.Arg135His
6	142691549	A	C	0.1061	0.09085	0.1109	0.03251	0.8044	missense_variant	MODERATE	GPR126	ENSG00000112414	ENST00000367609	c.688A>C	p.Lys230Gln
11	20982082	C	G	0.01367	0.008075	0.01543	0.03252	0.5093	missense_variant	MODERATE	NELL1	ENSG00000165973	ENST00000298925	c.1360C>G	p.Gln454Glu
13	95364046	G	C	0.4713	0.4488	0.4784	0.03252	0.8781	synonymous_variant	LOW	SOX21	ENSG00000125285	ENST00000376945	c.258C>G	p.Leu86Leu
9	133928088	T	C	0.1771	0.1594	0.1826	0.03254	0.8388	sequence_feature	LOW	LAMC3	ENSG00000050555	ENST00000361069	c.1823+18T>C	.
22	50944128	G	A	0.3612	0.3371	0.3688	0.03261	0.8744	synonymous_variant	LOW	LMF2	ENSG00000100258	ENST00000474879	c.891C>T	p.His297His
6	116720487	C	T	0.04841	0.05989	0.0448	0.03262	1.323	missense_variant	MODERATE	DSE	ENSG00000111817	ENST00000537543	c.131C>T	p.Thr44Ile
16	319547	T	C	0.1024	0.1157	0.09827	0.03263	1.227	missense_variant	MODERATE	RGS11	ENSG00000076344	ENST00000397770	c.1244A>G	p.Lys415Arg
14	103576526	C	T	0.01101	0.006081	0.01256	0.03264	0.4615	missense_variant	MODERATE	EXOC3L4	ENSG00000205436	ENST00000380069	c.2135C>T	p.Pro712Leu
1	223177974	G	A	0.06288	0.05047	0.06678	0.03265	0.7549	missense_variant	MODERATE	DISP1	ENSG00000154309	ENST00000284476	c.3235G>A	p.Val1079Met
6	25773744	T	G	0.01496	0.009421	0.01669	0.03265	0.5325	missense_variant	MODERATE	SLC17A4	ENSG00000146039	ENST00000377905	c.829T>G	p.Cys277Gly
21	45742946	ACGGACGAAAAAGCC	A	0.3783	0.3535	0.3861	0.03267	0.8748	intron_variant	MODIFIER	PFKL	ENSG00000141959	ENST00000403390	c.1638+16_1638+29delGGACGAAAAAGCCC	.
X	50659210	C	CTCT	0.06991	0.05489	0.07451	0.0327	0.7293	disruptive_inframe_insertion	MODERATE	BMP15	ENSG00000130385	ENST00000252677	c.786_788dupTCT	p.Leu263dup
13	114472052	G	A	0.02333	0.01615	0.02558	0.03272	0.6145	sequence_feature	LOW	TMEM255B	ENSG00000184497	ENST00000375353	c.190-19G>A	.
19	56413583	G	A	0.03322	0.02432	0.036	0.03274	0.6728	intron_variant	MODIFIER	NLRP13	ENSG00000173572	ENST00000342929	c.2619-12C>T	.
2	179341953	A	G	0.3318	0.3102	0.3385	0.03275	0.8703	upstream_gene_variant	MODIFIER	PLEKHA3	ENSG00000116095	ENST00000234453	c.-3644A>G	.
12	95387987	G	A	0.01416	0.01952	0.01247	0.03275	1.644	synonymous_variant	LOW	NDUFA12	ENSG00000184752	ENST00000327772	c.216C>T	p.Asn72Asn
9	17135115	C	T	0.1721	0.1537	0.1778	0.03281	0.8385	synonymous_variant	LOW	CNTLN	ENSG00000044459	ENST00000380647	c.52C>T	p.Leu18Leu
1	43908274	C	T	0.02139	0.0148	0.02346	0.03286	0.6023	synonymous_variant	LOW	SZT2	ENSG00000198198	ENST00000562955	c.7965C>T	p.Pro2655Pro
1	231557255	C	G	0.4338	0.4098	0.4412	0.03289	0.8771	missense_variant	MODERATE	EGLN1	ENSG00000135766	ENST00000366641	c.380G>C	p.Cys127Ser
13	111077282	C	CA	0.02091	0.01413	0.02303	0.03289	0.6022	sequence_feature	LOW	COL4A2	ENSG00000134871	ENST00000360467	c.316-18_316-17insA	.
16	2807845	C	G	0.01126	0.01615	0.009721	0.0329	1.733	synonymous_variant	LOW	SRRM2	ENSG00000167978	ENST00000301740	c.414C>G	p.Ala138Ala
10	55626630	GA	G	0.2103	0.2278	0.2048	0.03298	1.175	intron_variant	MODIFIER	PCDH15	ENSG00000150275	ENST00000361849	c.3502-14delT	.
21	39086965	C	T	0.3705	0.3937	0.3633	0.03299	1.144	synonymous_variant	LOW	KCNJ6	ENSG00000157542	ENST00000288309	c.495G>A	p.Pro165Pro
2	179462494	A	G	0.05179	0.04172	0.05495	0.03301	0.7339	synonymous_variant	LOW	TTN	ENSG00000155657	ENST00000589042	c.57315T>C	p.His19105His
6	111726842	G	GA	0.03095	0.02225	0.03367	0.03302	0.6567	intron_variant	MODIFIER	REV3L	ENSG00000009413	ENST00000358835	c.405-10dupT	.
16	89986025	T	C	0.02525	0.03297	0.02282	0.03305	1.462	missense_variant	MODERATE	MC1R	ENSG00000258839	ENST00000555427	c.359T>C	p.Ile120Thr
8	28218387	T	C	0.03478	0.02642	0.0374	0.03305	0.6811	intron_variant	MODIFIER	ZNF395	ENSG00000186918	ENST00000344423	c.240+15A>G	.
19	13341037	A	G	0.4236	0.3997	0.4311	0.03311	0.8776	sequence_feature	LOW	CACNA1A	ENSG00000141837	ENST00000360228	c.5401-14T>C	.
21	31964897	G	A	0.1643	0.1817	0.1588	0.03314	1.185	missense_variant	MODERATE	KRTAP6-3	ENSG00000212938	ENST00000391624	c.112G>A	p.Gly38Arg
1	32672932	G	A	0.2607	0.282	0.254	0.03315	1.154	missense_variant	MODERATE	IQCC	ENSG00000160051	ENST00000537469	c.890G>A	p.Cys297Tyr
7	80434944	T	C	0.2395	0.218	0.2463	0.0332	0.8578	intron_variant	MODIFIER	SEMA3C	ENSG00000075223	ENST00000544525	c.712+11A>G	.
10	60145342	G	C	0.1893	0.2082	0.1834	0.03322	1.172	missense_variant	MODERATE	TFAM	ENSG00000108064	ENST00000487519	c.35G>C	p.Ser12Thr
11	17496516	A	G	0.3968	0.4213	0.3891	0.03325	1.138	synonymous_variant	LOW	ABCC8	ENSG00000006071	ENST00000302539	c.207T>C	p.Pro69Pro
18	66678326	T	C	0.207	0.2268	0.2008	0.03329	1.164	synonymous_variant	LOW	CCDC102B	ENSG00000150636	ENST00000319445	c.1419T>C	p.Asn473Asn
11	18737052	G	A	0.02026	0.01346	0.0224	0.03329	0.589	synonymous_variant	LOW	IGSF22	ENSG00000179057	ENST00000513874	c.1458C>T	p.Gly486Gly
12	28603369	A	T	0.01888	0.025	0.01687	0.03336	1.557	sequence_feature	LOW	CCDC91	ENSG00000123106	ENST00000381259	c.924+18A>T	.
3	196457870	G	C	0.0283	0.03634	0.02578	0.03337	1.437	synonymous_variant	LOW	PIGX	ENSG00000163964	ENST00000296333	c.594G>C	p.Pro198Pro
Y	14924869	C	T	0.03348	0.05089	0.02759	0.03338	1.871	synonymous_variant	LOW	USP9Y	ENSG00000114374	ENST00000338981	c.4491C>T	p.Pro1497Pro
1	227954689	C	T	0.1008	0.08681	0.1052	0.03343	0.801	missense_variant	MODERATE	SNAP47	ENSG00000143740	ENST00000366759	c.1153C>T	p.Arg385Cys
16	57757046	C	T	0.01879	0.02507	0.01682	0.03345	1.541	splice_region_variant&intron_variant	LOW	CCDC135	ENSG00000159625	ENST00000360716	c.1537+4C>T	.
6	90039425	G	A	0.03477	0.04374	0.03195	0.03351	1.388	synonymous_variant	LOW	UBE2J1	ENSG00000198833	ENST00000435041	c.930C>T	p.Asn310Asn
X	106186164	G	A	0.01115	0.005489	0.01288	0.03353	0.3937	missense_variant	MODERATE	MORC4	ENSG00000133131	ENST00000355610	c.1957C>T	p.Arg653Cys
1	169776993	A	G	0.01592	0.02221	0.01395	0.03355	1.594	missense_variant	MODERATE	C1orf112	ENSG00000000460	ENST00000286031	c.625A>G	p.Ser209Gly
9	35957355	G	A	0.2869	0.3082	0.2802	0.03355	1.149	synonymous_variant	LOW	OR2S2	ENSG00000122718	ENST00000341959	c.741C>T	p.Thr247Thr
1	212276276	A	G	0.1943	0.1763	0.1999	0.03358	0.85	synonymous_variant	LOW	DTL	ENSG00000143476	ENST00000366991	c.2187A>G	p.Glu729Glu
12	75900618	T	C	0.01287	0.007402	0.01459	0.03363	0.4998	missense_variant	MODERATE	KRR1	ENSG00000111615	ENST00000229214	c.337A>G	p.Ile113Val
1	203317162	T	C	0.4158	0.393	0.423	0.03368	0.8789	synonymous_variant	LOW	FMOD	ENSG00000122176	ENST00000354955	c.237A>G	p.Glu79Glu
17	27208326	C	T	0.03329	0.0424	0.03043	0.03371	1.39	missense_variant	MODERATE	FLOT2	ENSG00000132589	ENST00000394906	c.1147G>A	p.Ala383Thr
12	66786091	C	G	0.1369	0.1224	0.1415	0.03373	0.8206	synonymous_variant	LOW	GRIP1	ENSG00000155974	ENST00000359742	c.2461G>C	p.Gln821Gln
16	81197303	G	A	0.01046	0.01615	0.008668	0.03375	1.735	stop_gained	HIGH	PKD1L2	ENSG00000166473	ENST00000525539	c.3379C>T	p.Arg1127*
6	145115037	T	C	0.05759	0.06864	0.05412	0.03377	1.295	synonymous_variant	LOW	UTRN	ENSG00000152818	ENST00000367545	c.8988T>C	p.His2996His
19	52660783	A	G	0.1962	0.177	0.2022	0.03378	0.8483	synonymous_variant	LOW	ZNF836	ENSG00000196267	ENST00000322146	c.153T>C	p.Pro51Pro
19	17777508	C	G	0.4691	0.4462	0.4763	0.03383	0.8805	synonymous_variant	LOW	UNC13A	ENSG00000130477	ENST00000428389	c.738G>C	p.Ser246Ser
1	109377140	C	A	0.01272	0.007402	0.01439	0.03386	0.5	missense_variant	MODERATE	AKNAD1	ENSG00000162641	ENST00000370001	c.1675G>T	p.Gly559Cys
12	48189749	G	A	0.02551	0.01751	0.02801	0.03388	0.6215	synonymous_variant	LOW	HDAC7	ENSG00000061273	ENST00000380610	c.897C>T	p.Phe299Phe
19	36298022	T	C	0.02923	0.02112	0.03177	0.03393	0.6534	missense_variant&splice_region_variant	MODERATE	PRODH2	ENSG00000250799	ENST00000301175	c.827A>G	p.Asn276Ser
6	74466377	T	C	0.1007	0.1146	0.09637	0.03396	1.227	synonymous_variant	LOW	CD109	ENSG00000156535	ENST00000287097	c.645T>C	p.Tyr215Tyr
8	24775530	A	G	0.01287	0.007402	0.01459	0.03399	0.5011	missense_variant	MODERATE	NEFM	ENSG00000104722	ENST00000221166	c.2162A>G	p.Lys721Arg
19	53303705	T	G	0.1321	0.1149	0.1376	0.03401	0.8212	missense_variant	MODERATE	ZNF28	ENSG00000198538	ENST00000457749	c.1393A>C	p.Lys465Gln
17	4443688	C	T	0.01223	0.006729	0.01397	0.03401	0.4827	missense_variant	MODERATE	MYBBP1A	ENSG00000132382	ENST00000381556	c.3389G>A	p.Arg1130His
20	57234687	C	T	0.05522	0.04386	0.05877	0.03402	0.7394	synonymous_variant	LOW	STX16-NPEPL1	ENSG00000254995	ENST00000530122	c.141C>T	p.Asp47Asp
19	18053522	C	T	0.04103	0.05134	0.03774	0.03404	1.365	synonymous_variant	LOW	CCDC124	ENSG00000007080	ENST00000445755	c.217C>T	p.Leu73Leu
15	42984892	A	C	0.03956	0.03028	0.04248	0.03404	0.6982	synonymous_variant	LOW	STARD9	ENSG00000159433	ENST00000290607	c.11116A>C	p.Arg3706Arg
6	90660754	G	A	0.3023	0.323	0.2959	0.03413	1.146	synonymous_variant	LOW	BACH2	ENSG00000112182	ENST00000257749	c.1071C>T	p.Pro357Pro
19	56703248	G	A	0.3303	0.3089	0.337	0.03414	0.8718	missense_variant	MODERATE	ZSCAN5B	ENSG00000197213	ENST00000358992	c.559C>T	p.Pro187Ser
18	40554120	A	G	0.2797	0.3019	0.2727	0.03416	1.15	splice_region_variant&intron_variant	LOW	RIT2	ENSG00000152214	ENST00000326695	c.161-8T>C	.
10	51568378	G	T	0.4773	0.5027	0.4693	0.03417	1.139	synonymous_variant	LOW	NCOA4	ENSG00000138293	ENST00000452682	c.22G>T	p.Phe8Phe
13	46946157	T	C	0.3543	0.3775	0.347	0.03417	1.14	synonymous_variant	LOW	KIAA0226L	ENSG00000102445	ENST00000389908	c.454A>G	p.Gly152Gly
2	211060050	T	G	0.2058	0.226	0.1995	0.0342	1.166	missense_variant	MODERATE	ACADL	ENSG00000115361	ENST00000233710	c.997A>C	p.Lys333Gln
15	35174718	G	A	0.02321	0.01622	0.0254	0.03428	0.6163	synonymous_variant	LOW	AQR	ENSG00000021776	ENST00000156471	c.3150C>T	p.Val1050Val
4	25417109	T	A	0.122	0.1063	0.1269	0.03431	0.8144	synonymous_variant	LOW	ANAPC4	ENSG00000053900	ENST00000510092	c.1851T>A	p.Ile617Ile
16	85688614	G	A	0.05556	0.06638	0.05204	0.03432	1.315	upstream_gene_variant	MODIFIER	RN7SL381P	ENSG00000263968	ENST00000577658	n.-4370G>A	.
13	113909339	A	G	0.2951	0.3156	0.2887	0.0344	1.147	missense_variant	MODERATE	CUL4A	ENSG00000139842	ENST00000375440	c.1931A>G	p.Lys644Arg
12	109939348	C	T	0.02035	0.0277	0.01804	0.03441	1.499	intron_variant	MODIFIER	UBE3B	ENSG00000151148	ENST00000342494	c.1282+9C>T	.
8	23423697	G	A	0.1772	0.1595	0.1828	0.03443	0.8422	missense_variant	MODERATE	SLC25A37	ENSG00000147454	ENST00000519973	c.287G>A	p.Arg96Gln
X	38144822	C	T	0.4275	0.3998	0.4359	0.03447	0.8605	missense_variant	MODERATE	RPGR	ENSG00000156313	ENST00000378505	c.3430G>A	p.Val1144Ile
1	66798159	G	A	0.01078	0.01548	0.009298	0.03447	1.743	intron_variant	MODIFIER	PDE4B	ENSG00000184588	ENST00000329654	c.635-32G>A	.
17	65110496	C	T	0.01209	0.01759	0.01037	0.0345	1.678	missense_variant	MODERATE	HELZ	ENSG00000198265	ENST00000580168	c.3865G>A	p.Gly1289Arg
1	208391098	T	C	0.1092	0.09354	0.1141	0.03451	0.8088	missense_variant	MODERATE	PLXNA2	ENSG00000076356	ENST00000367033	c.170A>G	p.Gln57Arg
2	38829655	T	C	0.01273	0.007442	0.01439	0.03451	0.4989	synonymous_variant	LOW	HNRNPLL	ENSG00000143889	ENST00000449105	c.114A>G	p.Glu38Glu
20	57045765	A	G	0.4143	0.3894	0.4221	0.03453	0.8739	missense_variant	MODERATE	APCDD1L	ENSG00000198768	ENST00000439429	c.121T>C	p.Cys41Arg
12	41421642	A	G	0.0423	0.0323	0.04544	0.03457	0.7068	sequence_feature	LOW	CNTN1	ENSG00000018236	ENST00000347616	c.2711-17A>G	.
1	110882221	C	G	0.01223	0.01817	0.01037	0.03458	1.669	missense_variant	MODERATE	RBM15	ENSG00000162775	ENST00000369784	c.194C>G	p.Thr65Ser
1	248308861	C	A	0.02762	0.01909	0.03029	0.03458	0.633	missense_variant	MODERATE	OR2M5	ENSG00000162727	ENST00000366476	c.412C>A	p.Pro138Thr
9	15591372	A	T	0.4414	0.4195	0.4483	0.03458	0.8794	synonymous_variant	LOW	CCDC171	ENSG00000164989	ENST00000380701	c.361A>T	p.Ser121Ser
17	79170873	C	T	0.06095	0.04937	0.06457	0.0346	0.7461	upstream_gene_variant	MODIFIER	RP11-455O6.2	ENSG00000262115	ENST00000571085	n.-320C>T	.
5	150516887	C	G	0.1276	0.1126	0.1323	0.03467	0.8159	splice_region_variant&intron_variant	LOW	ANXA6	ENSG00000197043	ENST00000354546	c.319-5G>C	.
9	114359624	A	C	0.4631	0.4872	0.4555	0.03468	1.135	synonymous_variant	LOW	PTGR1	ENSG00000106853	ENST00000309195	c.79T>G	p.Ala27Ala
4	37857342	G	C	0.1455	0.1624	0.1402	0.0347	1.188	synonymous_variant	LOW	PGM2	ENSG00000169299	ENST00000381967	c.1716G>C	p.Leu572Leu
21	46923906	G	A	0.08003	0.09287	0.07598	0.03472	1.25	sequence_feature	LOW	COL18A1	ENSG00000182871	ENST00000359759	c.3929-19G>A	.
6	26235119	C	T	0.01689	0.02288	0.015	0.03472	1.56	missense_variant	MODERATE	HIST1H1D	ENSG00000124575	ENST00000244534	c.43G>A	p.Ala15Thr
22	39714490	C	T	0.05	0.0393	0.05334	0.03476	0.7294	synonymous_variant	LOW	RPL3	ENSG00000100316	ENST00000216146	c.111G>A	p.Pro37Pro
11	63713317	G	A	0.05566	0.06729	0.05201	0.03481	1.294	synonymous_variant	LOW	NAA40	ENSG00000110583	ENST00000377793	c.12G>A	p.Lys4Lys
12	117187907	T	C	0.1971	0.1772	0.2034	0.03482	0.8474	synonymous_variant	LOW	RNFT2	ENSG00000135119	ENST00000257575	c.345T>C	p.His115His
1	29631909	G	A	0.4778	0.4542	0.4852	0.03488	0.88	synonymous_variant	LOW	PTPRU	ENSG00000060656	ENST00000345512	c.2819G>A	p.Asn940Asn
6	137193320	CT	C	0.01235	0.01842	0.01045	0.03489	1.677	splice_region_variant&intron_variant	LOW	PEX7	ENSG00000112357	ENST00000318471	c.748-5delT	.
19	8841558	T	C	0.4535	0.4764	0.4463	0.0349	1.134	synonymous_variant	LOW	OR2Z1	ENSG00000181733	ENST00000324060	c.168T>C	p.His56His
4	1732978	G	A	0.1059	0.08883	0.1113	0.03498	0.8045	missense_variant	MODERATE	TACC3	ENSG00000013810	ENST00000313288	c.1541G>A	p.Gly514Glu
2	233245958	C	A	0.06659	0.07828	0.06294	0.03499	1.288	splice_region_variant&intron_variant	LOW	ALPP	ENSG00000163283	ENST00000392027	c.1193-3C>A	.
17	78171944	C	G	0.4396	0.4657	0.4313	0.035	1.133	synonymous_variant	LOW	CARD14	ENSG00000141527	ENST00000344227	c.1641C>G	p.Arg547Arg
22	29621128	G	C	0.4294	0.4051	0.437	0.035	0.8791	synonymous_variant	LOW	EMID1	ENSG00000186998	ENST00000404820	c.326G>C	p.Ala109Ala
19	7524771	C	T	0.1208	0.1057	0.1255	0.03504	0.8177	intron_variant	MODIFIER	CTD-2207O23.3	ENSG00000268861	ENST00000593531	c.1668-18C>T	.
10	28250658	C	T	0.01226	0.01757	0.01059	0.0351	1.684	intron_variant	MODIFIER	ARMC4	ENSG00000169126	ENST00000305242	c.1239-14G>A	.
3	38766825	A	G	0.09296	0.07873	0.09742	0.03511	0.7944	intron_variant	MODIFIER	SCN10A	ENSG00000185313	ENST00000449082	c.3088-20T>C	.
19	4910924	C	T	0.212	0.1938	0.2178	0.03517	0.8525	non_coding_exon_variant	MODIFIER	UHRF1	ENSG00000034063	ENST00000592666	n.603C>T	.
2	46707674	C	T	0.02752	0.03567	0.02496	0.03518	1.435	missense_variant	MODERATE	TMEM247	ENSG00000187600	ENST00000434431	c.248C>T	p.Ala83Val
8	10467605	C	T	0.01287	0.01854	0.01108	0.03519	1.67	missense_variant	MODERATE	RP1L1	ENSG00000183638	ENST00000382483	c.4003G>A	p.Gly1335Arg
7	138740037	C	G	0.4027	0.3829	0.4089	0.03519	0.8773	synonymous_variant	LOW	ZC3HAV1	ENSG00000105939	ENST00000464606	c.2467G>C	p.Gln823Gln
19	38709552	C	T	0.1462	0.1642	0.1405	0.03521	1.189	intron_variant	MODIFIER	DPF1	ENSG00000011332	ENST00000355526	c.507+19G>A	.
1	183920187	A	G	0.01046	0.005384	0.01205	0.03524	0.448	missense_variant	MODERATE	COLGALT2	ENSG00000198756	ENST00000361927	c.1090T>C	p.Tyr364His
19	55178162	G	A	0.4754	0.498	0.4683	0.03524	1.137	synonymous_variant	LOW	LILRB4	ENSG00000186818	ENST00000391733	c.1006G>A	p.Asn336Asn
14	64644205	T	C	0.1639	0.1454	0.1697	0.0353	0.8383	splice_region_variant&intron_variant	LOW	SYNE2	ENSG00000054654	ENST00000358025	c.17556+4T>C	.
10	88421041	C	T	0.03056	0.03903	0.0279	0.0353	1.406	synonymous_variant	LOW	OPN4	ENSG00000122375	ENST00000443292	c.1002C>T	p.Tyr334Tyr
4	36212049	C	A	0.0669	0.07873	0.06319	0.0353	1.269	missense_variant	MODERATE	ARAP2	ENSG00000047365	ENST00000303965	c.1450G>T	p.Val484Phe
14	39648629	C	T	0.05202	0.04143	0.05531	0.0353	0.7276	synonymous_variant	LOW	PNN	ENSG00000100941	ENST00000216832	c.756C>T	p.Thr252Thr
8	17611886	A	G	0.3931	0.3708	0.4	0.03531	0.8765	synonymous_variant	LOW	MTUS1	ENSG00000129422	ENST00000262102	c.1431T>C	p.Pro477Pro
8	125107207	T	C	0.2978	0.319	0.2912	0.03535	1.145	synonymous_variant	LOW	FER1L6	ENSG00000214814	ENST00000399018	c.4623T>C	p.Val1541Val
2	239157708	C	T	0.0119	0.006729	0.01352	0.03536	0.485	missense_variant	MODERATE	PER2	ENSG00000132326	ENST00000254657	c.3613G>A	p.Val1205Met
15	100252735	AGCAGCAGCC	A	0.0596	0.07037	0.05624	0.03538	1.295	disruptive_inframe_deletion	MODERATE	MEF2A	ENSG00000068305	ENST00000338042	c.1283_1291delAGCAGCCGC	p.Gln428_Pro430del
1	47548104	A	G	0.02474	0.01827	0.02679	0.03542	0.6346	missense_variant	MODERATE	CYP4Z1	ENSG00000186160	ENST00000334194	c.463A>G	p.Met155Val
15	68600014	G	A	0.01818	0.01144	0.0203	0.03543	0.5709	synonymous_variant	LOW	ITGA11	ENSG00000137809	ENST00000423218	c.3198C>T	p.Val1066Val
5	131411460	C	T	0.408	0.4314	0.4007	0.03544	1.136	synonymous_variant	LOW	CSF2	ENSG00000164400	ENST00000296871	c.350C>T	p.Ile117Ile
1	151215011	A	G	0.09103	0.105	0.08664	0.03545	1.233	synonymous_variant	LOW	PIP5K1A	ENSG00000143398	ENST00000368888	c.1608A>G	p.Leu536Leu
15	42145902	C	T	0.01405	0.00876	0.01572	0.03545	0.5259	synonymous_variant	LOW	SPTBN5	ENSG00000137877	ENST00000320955	c.9858G>A	p.Pro3286Pro
13	42734176	C	T	0.02026	0.02759	0.01796	0.03548	1.487	synonymous_variant	LOW	DGKH	ENSG00000102780	ENST00000337343	c.759C>T	p.Gly253Gly
2	152319458	G	A	0.03716	0.04643	0.03425	0.03549	1.372	missense_variant	MODERATE	RIF1	ENSG00000080345	ENST00000243326	c.3424G>A	p.Ala1142Thr
5	150275787	C	T	0.1466	0.1637	0.1413	0.0355	1.193	synonymous_variant	LOW	ZNF300	ENSG00000145908	ENST00000446148	c.1062G>A	p.Ser354Ser
2	21232195	G	A	0.04986	0.05922	0.04691	0.03551	1.316	synonymous_variant	LOW	APOB	ENSG00000084674	ENST00000233242	c.7545C>T	p.Thr2515Thr
19	39962384	G	A	0.024	0.03032	0.02202	0.03552	1.459	intron_variant	MODIFIER	SUPT5H	ENSG00000196235	ENST00000432763	c.1950+14G>A	.
2	31423443	G	A	0.2794	0.3015	0.2725	0.03558	1.146	synonymous_variant	LOW	CAPN14	ENSG00000214711	ENST00000403897	c.600C>T	p.Ala200Ala
22	24445648	C	T	0.01222	0.006729	0.01395	0.03567	0.4862	missense_variant	MODERATE	CABIN1	ENSG00000099991	ENST00000263119	c.622C>T	p.Leu208Phe
7	31732089	C	G	0.2707	0.2914	0.2642	0.03569	1.148	missense_variant	MODERATE	PPP1R17	ENSG00000106341	ENST00000342032	c.34C>G	p.Leu12Val
6	165792874	T	G	0.01154	0.01655	0.009965	0.03574	1.719	intron_variant	MODIFIER	PDE10A	ENSG00000112541	ENST00000539869	c.1813-19A>C	.
6	44108028	G	T	0.01287	0.007402	0.01458	0.03577	0.5034	synonymous_variant	LOW	TMEM63B	ENSG00000137216	ENST00000259746	c.642G>T	p.Leu214Leu
15	22946944	T	G	0.07736	0.0895	0.07354	0.03581	1.253	intron_variant	MODIFIER	CYFIP1	ENSG00000068793	ENST00000313077	c.1234-17T>G	.
17	46688135	G	A	0.2201	0.1992	0.2267	0.03583	0.855	missense_variant	MODERATE	HOXB7	ENSG00000260027	ENST00000239165	c.146C>T	p.Ala49Val
3	64582647	G	A	0.01273	0.007412	0.0144	0.03583	0.501	synonymous_variant	LOW	ADAMTS9	ENSG00000163638	ENST00000498707	c.4038C>T	p.Gly1346Gly
17	4689194	AC	A	0.3532	0.3769	0.3458	0.03586	1.141	upstream_gene_variant	MODIFIER	GLTPD2	ENSG00000182327	ENST00000331264	c.-3112delC	.
10	124812685	ATT	A	0.0356	0.04483	0.0327	0.03587	1.382	sequence_feature	LOW	ACADSB	ENSG00000196177	ENST00000358776	c.1228+10_1228+11delTT	.
4	5755542	A	C	0.1866	0.1685	0.1923	0.03589	0.8462	synonymous_variant	LOW	EVC	ENSG00000072840	ENST00000264956	c.1346A>C	p.Thr449Thr
20	13074236	T	C	0.01481	0.009421	0.0165	0.03592	0.5388	intron_variant	MODIFIER	SPTLC3	ENSG00000172296	ENST00000399002	c.826+12T>C	.
3	42794123	C	G	0.03538	0.02624	0.03825	0.03594	0.6832	missense_variant	MODERATE	CCDC13	ENSG00000244607	ENST00000310232	c.457G>C	p.Gly153Arg
16	57702274	G	T	0.1237	0.1061	0.1294	0.03595	0.8138	missense_variant	MODERATE	GPR97	ENSG00000182885	ENST00000333493	c.15G>T	p.Arg5Ser
4	30725987	G	A	0.2693	0.2894	0.263	0.03595	1.15	synonymous_variant	LOW	PCDH7	ENSG00000169851	ENST00000543491	c.2943G>A	p.Arg981Arg
17	15604485	T	C	0.03972	0.0498	0.03656	0.03596	1.363	synonymous_variant	LOW	ZNF286A	ENSG00000187607	ENST00000421016	c.57T>C	p.Ser19Ser
21	45959280	A	G	0.0199	0.01319	0.02198	0.03602	0.5927	missense_variant	MODERATE	KRTAP10-1	ENSG00000215455	ENST00000400375	c.754T>C	p.Cys252Arg
12	10978248	C	T	0.01367	0.008075	0.01543	0.03604	0.5156	missense_variant	MODERATE	TAS2R10	ENSG00000121318	ENST00000240619	c.621G>A	p.Met207Ile
2	25469913	T	C	0.4291	0.4542	0.4213	0.03611	1.135	splice_region_variant&intron_variant	LOW	DNMT3A	ENSG00000119772	ENST00000264709	c.1122+7A>G	.
5	130506741	C	T	0.08744	0.09959	0.08359	0.03616	1.244	intron_variant	MODIFIER	LYRM7	ENSG00000186687	ENST00000379380	c.18+10C>T	.
3	184429578	G	T	0.02093	0.02759	0.01883	0.03619	1.501	missense_variant	MODERATE	MAGEF1	ENSG00000177383	ENST00000317897	c.32C>A	p.Pro11Gln
19	39879071	G	A	0.02011	0.02624	0.01818	0.03619	1.507	synonymous_variant	LOW	PAF1	ENSG00000006712	ENST00000221265	c.894C>T	p.Asn298Asn
2	5833525	GGAC	G	0.01195	0.006739	0.0136	0.03622	0.487	disruptive_inframe_deletion	MODERATE	SOX11	ENSG00000176887	ENST00000322002	c.699_701delCGA	p.Asp233del
2	168107851	C	A	0.02734	0.03499	0.02494	0.03625	1.428	synonymous_variant	LOW	XIRP2	ENSG00000163092	ENST00000295237	c.9949C>A	p.Arg3317Arg
1	26672506	G	A	0.1037	0.1184	0.09911	0.03629	1.219	upstream_gene_variant	MODIFIER	AIM1L	ENSG00000176092	ENST00000527815	c.-1980C>T	.
14	103570354	G	T	0.2157	0.1972	0.2215	0.0363	0.8549	missense_variant	MODERATE	EXOC3L4	ENSG00000205436	ENST00000380069	c.1126G>T	p.Ala376Ser
3	155200562	C	T	0.07414	0.08681	0.07016	0.03639	1.254	missense_variant	MODERATE	PLCH1	ENSG00000114805	ENST00000340059	c.3277G>A	p.Asp1093Asn
15	75188584	C	T	0.07899	0.09152	0.07505	0.03644	1.25	synonymous_variant	LOW	MPI	ENSG00000178802	ENST00000352410	c.762C>T	p.Ile254Ile
1	152975829	G	A	0.3704	0.3478	0.3775	0.03645	0.8801	synonymous_variant	LOW	SPRR3	ENSG00000163209	ENST00000295367	c.333G>A	p.Glu111Glu
14	57099859	A	G	0.3243	0.303	0.331	0.03647	0.8734	synonymous_variant	LOW	TMEM260	ENSG00000070269	ENST00000261556	c.1694A>G	p.Ser565Ser
11	105950340	T	C	0.02042	0.02692	0.01839	0.03647	1.505	synonymous_variant	LOW	AASDHPPT	ENSG00000149313	ENST00000278618	c.330T>C	p.Ser110Ser
12	7295753	G	T	0.01303	0.007402	0.01479	0.03649	0.5101	splice_region_variant&intron_variant	LOW	CLSTN3	ENSG00000139182	ENST00000537408	c.1735-6G>T	.
1	166829522	C	T	0.1472	0.1294	0.1528	0.03649	0.8311	missense_variant	MODERATE	TADA1	ENSG00000152382	ENST00000367874	c.593G>A	p.Arg198Gln
20	9288522	G	A	0.4639	0.4417	0.4708	0.03649	0.8791	missense_variant	MODERATE	PLCB4	ENSG00000101333	ENST00000334005	c.61G>A	p.Ala21Thr
12	33579408	A	T	0.05382	0.04318	0.05715	0.03652	0.7413	synonymous_variant	LOW	SYT10	ENSG00000110975	ENST00000228567	c.174T>A	p.Ala58Ala
10	31146615	T	C	0.04986	0.05922	0.04691	0.03654	1.311	intron_variant	MODIFIER	ZNF438	ENSG00000183621	ENST00000361310	c.38-7319A>G	.
17	12656546	G	C	0.02428	0.03096	0.02219	0.03654	1.468	missense_variant	MODERATE	MYOCD	ENSG00000141052	ENST00000425538	c.1941G>C	p.Gln647His
22	23482483	G	A	0.02814	0.03567	0.02578	0.03657	1.428	missense_variant	MODERATE	RTDR1	ENSG00000100218	ENST00000216036	c.125C>T	p.Thr42Met
4	85883	A	G	0.0111	0.01615	0.009518	0.03663	1.717	intragenic_variant	MODIFIER	ZNF595	ENSG00000197701	ENSG00000197701	n.85883A>G	.
1	26510336	C	T	0.1033	0.08919	0.1078	0.03665	0.8058	sequence_feature	LOW	CNKSR1	ENSG00000142675	ENST00000374253	c.876+15C>T	.
8	17930772	C	T	0.4288	0.4085	0.4351	0.03667	0.8785	intron_variant	MODIFIER	ASAH1	ENSG00000104763	ENST00000381733	c.174-1873G>A	.
13	32910842	A	G	0.09087	0.1057	0.08622	0.03676	1.231	missense_variant	MODERATE	BRCA2	ENSG00000139618	ENST00000380152	c.2350A>G	p.Met784Val
4	57266959	G	A	0.08368	0.09675	0.07959	0.03679	1.241	synonymous_variant	LOW	PPAT	ENSG00000128059	ENST00000264220	c.1005C>T	p.Tyr335Tyr
17	3181384	C	T	0.2925	0.2705	0.2994	0.03683	0.868	synonymous_variant	LOW	OR3A2	ENSG00000221882	ENST00000408891	c.846G>A	p.Gly282Gly
5	74055222	G	T	0.06234	0.05142	0.06575	0.03683	0.7583	missense_variant	MODERATE	GFM2	ENSG00000164347	ENST00000296805	c.178C>A	p.His60Asn
20	62194464	G	A	0.06202	0.07335	0.05844	0.03685	1.278	missense_variant	MODERATE	HELZ2	ENSG00000130589	ENST00000467148	c.5711C>T	p.Thr1904Met
1	200182799	G	A	0.1657	0.1837	0.16	0.03693	1.176	non_coding_exon_variant	MODIFIER	FAM58BP	ENSG00000233827	ENST00000424019	n.144G>A	.
19	52131119	A	G	0.1893	0.1723	0.1946	0.03698	0.8496	missense_variant	MODERATE	SIGLEC5	ENSG00000105501	ENST00000222107	c.965T>C	p.Phe322Ser
1	247492078	C	T	0.01996	0.01346	0.02201	0.03699	0.5987	missense_variant	MODERATE	ZNF496	ENSG00000162714	ENST00000366498	c.481G>A	p.Asp161Asn
20	271225	TACCTAC	T	0.03945	0.03071	0.04217	0.037	0.6932	splice_donor_variant&splice_region_variant&intron_variant	HIGH	C20orf96	ENSG00000196476	ENST00000360321	c.20+1_20+6delGTAGGT	.
9	138669261	A	G	0.4215	0.4448	0.4142	0.03704	1.136	synonymous_variant	LOW	KCNT1	ENSG00000107147	ENST00000298480	c.2427A>G	p.Thr809Thr
2	26798818	C	T	0.01383	0.008748	0.01543	0.03705	0.5281	synonymous_variant	LOW	C2orf70	ENSG00000173557	ENST00000329615	c.123C>T	p.Tyr41Tyr
1	53453714	G	T	0.0398	0.04919	0.03685	0.03706	1.348	synonymous_variant	LOW	SCP2	ENSG00000116171	ENST00000371514	c.987G>T	p.Thr329Thr
20	49493003	T	A	0.07124	0.08412	0.0672	0.03714	1.259	intron_variant	MODIFIER	BCAS4	ENSG00000124243	ENST00000358791	c.587-20T>A	.
19	434718	G	A	0.2702	0.2923	0.2633	0.03719	1.148	synonymous_variant	LOW	SHC2	ENSG00000129946	ENST00000264554	c.1101C>T	p.Ala367Ala
8	59512334	A	G	0.01303	0.01884	0.01121	0.0372	1.628	synonymous_variant	LOW	NSMAF	ENSG00000035681	ENST00000427130	c.1521T>C	p.Asp507Asp
12	66700104	T	C	0.06639	0.07817	0.06269	0.03726	1.273	intron_variant	MODIFIER	HELB	ENSG00000127311	ENST00000247815	c.608-21T>C	.
12	92818786	G	A	0.2825	0.3027	0.2762	0.03729	1.148	synonymous_variant	LOW	CLLU1	ENSG00000257127	ENST00000378485	c.330G>A	p.Lys110Lys
13	47469940	A	G	0.4921	0.4697	0.4992	0.0373	0.8832	synonymous_variant	LOW	HTR2A	ENSG00000102468	ENST00000378688	c.102T>C	p.Ser34Ser
7	101006382	T	C	0.3236	0.3448	0.3171	0.03736	1.147	synonymous_variant	LOW	COL26A1	ENSG00000160963	ENST00000397927	c.69T>C	p.Phe23Phe
2	105859249	C	T	0.02461	0.0175	0.02684	0.03738	0.6385	missense_variant	MODERATE	GPR45	ENSG00000135973	ENST00000258456	c.934C>T	p.Leu312Phe
6	155761166	C	T	0.02445	0.0175	0.02663	0.03738	0.637	missense_variant	MODERATE	NOX3	ENSG00000074771	ENST00000159060	c.592G>A	p.Ala198Thr
9	139911998	G	A	0.02034	0.01346	0.02251	0.0374	0.6052	synonymous_variant	LOW	ABCA2	ENSG00000107331	ENST00000265662	c.2358C>T	p.Ile786Ile
4	13545792	T	G	0.04129	0.05213	0.0379	0.03742	1.339	synonymous_variant	LOW	NKX3-2	ENSG00000109705	ENST00000382438	c.247A>C	p.Arg83Arg
11	128709940	T	C	0.02284	0.03028	0.0205	0.03742	1.462	missense_variant	MODERATE	KCNJ1	ENSG00000151704	ENST00000392664	c.256A>G	p.Thr86Ala
6	32411210	T	C	0.01415	0.008748	0.01585	0.03743	0.5344	missense_variant	MODERATE	HLA-DRA	ENSG00000204287	ENST00000395388	c.577T>C	p.Trp193Arg
19	14877043	C	T	0.2211	0.2026	0.227	0.03744	0.8565	splice_region_variant&intron_variant	LOW	EMR2	ENSG00000127507	ENST00000601345	c.634+4G>A	.
4	70898907	C	T	0.1719	0.1541	0.1775	0.03751	0.8431	synonymous_variant	LOW	HTN3	ENSG00000205649	ENST00000526767	c.126C>T	p.Gly42Gly
7	157414064	G	A	0.2949	0.3149	0.2886	0.03753	1.145	synonymous_variant	LOW	PTPRN2	ENSG00000155093	ENST00000404321	c.2403C>T	p.Ala801Ala
12	29648364	G	A	0.1825	0.2005	0.1769	0.03757	1.17	missense_variant	MODERATE	OVCH1	ENSG00000187950	ENST00000318184	c.308C>T	p.Thr103Ile
2	234408547	C	T	0.03918	0.04913	0.03605	0.03761	1.348	missense_variant	MODERATE	USP40	ENSG00000085982	ENST00000450966	c.2661G>A	p.Met887Ile
8	110302047	G	T	0.4271	0.4031	0.4347	0.03761	0.8808	synonymous_variant	LOW	NUDCD1	ENSG00000120526	ENST00000239690	c.756C>A	p.Leu252Leu
1	179989584	G	C	0.01094	0.006057	0.01247	0.0377	0.4742	missense_variant	MODERATE	CEP350	ENSG00000135837	ENST00000367607	c.2675G>C	p.Arg892Thr
3	183107570	G	A	0.05677	0.06729	0.05347	0.03772	1.293	splice_region_variant&intron_variant	LOW	MCF2L2	ENSG00000053524	ENST00000328913	c.77-3C>T	.
17	33772658	G	T	0.1579	0.142	0.1629	0.03772	0.8389	stop_gained	HIGH	SLFN13	ENSG00000154760	ENST00000285013	c.42C>A	p.Tyr14*
17	2868935	C	T	0.156	0.1373	0.1619	0.03773	0.8303	splice_region_variant&synonymous_variant	LOW	RAP1GAP2	ENSG00000132359	ENST00000254695	c.594C>T	p.Leu198Leu
4	6969163	A	G	0.01303	0.01817	0.01142	0.03776	1.64	intron_variant	MODIFIER	TBC1D14	ENSG00000132405	ENST00000409757	c.843+12A>G	.
X	32380996	T	C	0.3521	0.3275	0.3596	0.03779	0.8585	synonymous_variant	LOW	DMD	ENSG00000198947	ENST00000357033	c.5234A>G	p.Arg1745Arg
3	42567419	G	A	0.0177	0.02423	0.01565	0.0378	1.532	synonymous_variant	LOW	VIPR1	ENSG00000114812	ENST00000325123	c.333G>A	p.Thr111Thr
20	54961463	C	T	0.1303	0.1131	0.1357	0.03782	0.8261	synonymous_variant	LOW	AURKA	ENSG00000087586	ENST00000312783	c.169G>A	p.Ile57Ile
Y	4924985	A	G	0.05405	0.03308	0.06115	0.03788	0.5257	missense_variant	MODERATE	PCDH11Y	ENSG00000099715	ENST00000215473	c.121A>G	p.Ile41Val
16	71805160	A	G	0.01072	0.005814	0.01222	0.03792	0.4542	splice_region_variant&intron_variant	LOW	AP1G1	ENSG00000166747	ENST00000433195	c.538-5T>C	.
8	80942310	C	A	0.01014	0.01484	0.008668	0.03796	1.751	synonymous_variant	LOW	MRPS28	ENSG00000147586	ENST00000276585	c.174G>T	p.Arg58Arg
7	122338930	A	T	0.04326	0.03432	0.04607	0.03798	0.7178	missense_variant	MODERATE	RNF133	ENSG00000188050	ENST00000340112	c.43T>A	p.Ser15Thr
17	38975185	A	G	0.0107	0.005658	0.01225	0.03806	0.4524	synonymous_variant	LOW	KRT10	ENSG00000186395	ENST00000269576	c.1602T>C	p.Ser534Ser
15	90023558	G	A	0.02397	0.0175	0.026	0.03807	0.6343	missense_variant	MODERATE	RHCG	ENSG00000140519	ENST00000268122	c.604C>T	p.Arg202Cys
11	107676260	C	T	0.1083	0.1226	0.1038	0.03812	1.214	intron_variant	MODIFIER	SLC35F2	ENSG00000110660	ENST00000429869	c.575-19G>A	.
1	214813487	A	G	0.1195	0.1049	0.1241	0.03813	0.8191	synonymous_variant	LOW	CENPF	ENSG00000117724	ENST00000366955	c.1806A>G	p.Leu602Leu
19	14083761	T	C	0.3905	0.3651	0.3986	0.03818	0.8737	missense_variant	MODERATE	RFX1	ENSG00000132005	ENST00000254325	c.1108A>G	p.Thr370Ala
16	88505140	C	T	0.0107	0.01558	0.009168	0.03825	1.713	synonymous_variant	LOW	ZNF469	ENSG00000225614	ENST00000565624	c.11262C>T	p.Ser3754Ser
22	38710112	G	A	0.04841	0.05787	0.04544	0.03825	1.315	synonymous_variant	LOW	CSNK1E	ENSG00000213923	ENST00000359867	c.51C>T	p.Ser17Ser
12	130921471	T	C	0.2311	0.2125	0.2369	0.03826	0.8592	synonymous_variant	LOW	RIMBP2	ENSG00000060709	ENST00000261655	c.1971A>G	p.Pro657Pro
4	74735244	A	G	0.3881	0.4109	0.3809	0.03829	1.137	synonymous_variant	LOW	CXCL1	ENSG00000163739	ENST00000395761	c.57A>G	p.Ala19Ala
7	86817456	C	G	0.02139	0.02759	0.01944	0.03831	1.486	missense_variant	MODERATE	DMTF1	ENSG00000135164	ENST00000331242	c.1250C>G	p.Pro417Arg
17	48619290	G	A	0.0375	0.02826	0.0404	0.03833	0.6991	synonymous_variant	LOW	EPN3	ENSG00000049283	ENST00000537145	c.1755G>A	p.Pro585Pro
5	55081694	A	G	0.11	0.1252	0.1052	0.03835	1.208	missense_variant	MODERATE	DDX4	ENSG00000152670	ENST00000505374	c.859A>G	p.Ile287Val
6	42712809	T	C	0.02027	0.02759	0.01797	0.03836	1.497	missense_variant	MODERATE	TBCC	ENSG00000124659	ENST00000244625	c.1003A>G	p.Ile335Val
17	15532208	G	A	0.04133	0.05114	0.03825	0.03836	1.342	synonymous_variant	LOW	TRIM16	ENSG00000221926	ENST00000336708	c.1416C>T	p.Asn472Asn
2	228476140	C	T	0.3726	0.397	0.365	0.03838	1.135	stop_gained	HIGH	C2orf83	ENSG00000042304	ENST00000264387	c.423G>A	p.Trp141*
3	129695847	G	A	0.0103	0.005384	0.01184	0.03839	0.4538	missense_variant	MODERATE	TRH	ENSG00000170893	ENST00000302649	c.517G>A	p.Glu173Lys
2	179621272	C	T	0.1121	0.1265	0.1076	0.0384	1.211	missense_variant	MODERATE	TTN	ENSG00000155657	ENST00000589042	c.10931G>A	p.Ser3644Asn
2	174085955	G	A	0.01593	0.01009	0.01776	0.03841	0.557	intron_variant	MODIFIER	MLTK	ENSG00000091436	ENST00000375213	c.987+3977G>A	.
3	142548560	A	G	0.04022	0.03163	0.04292	0.03846	0.7101	missense_variant	MODERATE	PCOLCE2	ENSG00000163710	ENST00000295992	c.839T>C	p.Val280Ala
8	145738940	C	T	0.01972	0.02628	0.01764	0.03847	1.51	upstream_gene_variant	MODIFIER	LRRC14	ENSG00000160959	ENST00000292524	c.-6170C>T	.
19	3731985	G	A	0.2909	0.3122	0.2842	0.03851	1.141	synonymous_variant	LOW	TJP3	ENSG00000105289	ENST00000262968	c.723G>A	p.Ser241Ser
10	126311880	G	C	0.01287	0.01817	0.01121	0.03851	1.652	synonymous_variant	LOW	FAM53B	ENSG00000189319	ENST00000337318	c.1200C>G	p.Arg400Arg
15	90814664	C	T	0.03862	0.04765	0.03571	0.03851	1.36	missense_variant	MODERATE	NGRN	ENSG00000182768	ENST00000379095	c.520C>T	p.Leu174Phe
4	4283561	G	A	0.01303	0.008075	0.01458	0.03856	0.5187	synonymous_variant	LOW	LYAR	ENSG00000145220	ENST00000343470	c.186C>T	p.Gly62Gly
X	102755027	T	C	0.01923	0.01133	0.02168	0.0386	0.5225	missense_variant	MODERATE	RAB40A	ENSG00000172476	ENST00000304236	c.658A>G	p.Ser220Gly
11	10648029	C	A	0.01673	0.01077	0.0186	0.03864	0.5659	missense_variant	MODERATE	MRVI1	ENSG00000072952	ENST00000423302	c.852G>T	p.Glu284Asp
4	154542814	G	T	0.453	0.4309	0.4599	0.03866	0.8822	sequence_feature	LOW	KIAA0922	ENSG00000121210	ENST00000409959	c.3693-21G>T	.
16	420179	G	A	0.09689	0.1093	0.093	0.03866	1.23	synonymous_variant	LOW	MRPL28	ENSG00000086504	ENST00000199706	c.40C>T	p.Leu14Leu
5	53815066	C	A	0.2742	0.2948	0.2678	0.03868	1.146	synonymous_variant	LOW	SNX18	ENSG00000178996	ENST00000326277	c.1284C>A	p.Ile428Ile
9	96000622	T	C	0.07157	0.08277	0.06805	0.03868	1.262	sequence_feature	LOW	WNK2	ENSG00000165238	ENST00000297954	c.1322+19T>C	.
7	4172006	C	T	0.1053	0.1211	0.1004	0.03872	1.213	synonymous_variant	LOW	SDK1	ENSG00000146555	ENST00000404826	c.4179C>T	p.Ser1393Ser
1	16069644	C	T	0.03934	0.0483	0.03652	0.0388	1.357	synonymous_variant	LOW	TMEM82	ENSG00000162460	ENST00000375782	c.291C>T	p.Leu97Leu
16	72821632	C	CACT	0.02756	0.03571	0.025	0.03885	1.417	inframe_insertion	MODERATE	ZFHX3	ENSG00000140836	ENST00000268489	c.10542_10543insAGT	p.Gly3514dup
3	170198898	C	T	0.3696	0.3917	0.3626	0.03893	1.135	synonymous_variant	LOW	SLC7A14	ENSG00000013293	ENST00000231706	c.1173G>A	p.Ser391Ser
2	68620287	G	C	0.03412	0.02557	0.0368	0.03899	0.6889	splice_region_variant&intron_variant	LOW	PLEK	ENSG00000115956	ENST00000234313	c.763-7G>C	.
17	6733672	C	T	0.4311	0.4549	0.4237	0.039	1.132	synonymous_variant	LOW	TEKT1	ENSG00000167858	ENST00000338694	c.24G>A	p.Pro8Pro
19	45016116	A	G	0.3903	0.4132	0.3831	0.039	1.135	non_coding_exon_variant	MODIFIER	CEACAM20	ENSG00000176395	ENST00000454753	n.1814T>C	.
19	56300244	G	A	0.01094	0.006057	0.01247	0.039	0.4736	synonymous_variant	LOW	NLRP11	ENSG00000179873	ENST00000443188	c.2784C>T	p.His928His
18	55027212	T	G	0.3414	0.3183	0.3486	0.03903	0.8766	sequence_feature	LOW	ST8SIA3	ENSG00000177511	ENST00000324000	c.861-14T>G	.
3	17051328	C	T	0.4704	0.4468	0.4778	0.03903	0.883	synonymous_variant	LOW	PLCL2	ENSG00000154822	ENST00000418129	c.112C>T	p.Leu38Leu
19	1483277	G	A	0.02114	0.02786	0.01901	0.03904	1.511	splice_region_variant&intron_variant	LOW	PCSK4	ENSG00000115257	ENST00000300954	c.1571+6C>T	.
14	21623648	G	A	0.07591	0.08748	0.07227	0.03912	1.254	synonymous_variant	LOW	OR5AU1	ENSG00000169327	ENST00000304418	c.537C>T	p.Asn179Asn
3	10413715	G	A	0.2857	0.3075	0.2789	0.03913	1.143	synonymous_variant	LOW	ATP2B2	ENSG00000157087	ENST00000352432	c.1437C>T	p.Asn479Asn
1	17431434	G	A	0.04904	0.03922	0.05208	0.03914	0.73	missense_variant	MODERATE	PADI2	ENSG00000117115	ENST00000375486	c.215C>T	p.Ser72Leu
17	7735882	G	A	0.01405	0.01959	0.01231	0.03916	1.618	intron_variant	MODIFIER	DNAH2	ENSG00000183914	ENST00000389173	c.12727-15G>A	.
14	105413325	C	T	0.01012	0.01454	0.00873	0.03919	1.765	synonymous_variant	LOW	AHNAK2	ENSG00000185567	ENST00000333244	c.8463G>A	p.Pro2821Pro
9	106888978	C	T	0.02077	0.01415	0.02284	0.03921	0.6086	synonymous_variant	LOW	SMC2	ENSG00000136824	ENST00000286398	c.2508C>T	p.Tyr836Tyr
22	31942829	A	AT	0.3046	0.3281	0.2971	0.03923	1.142	splice_region_variant&intron_variant	LOW	SFI1	ENSG00000198089	ENST00000400288	c.339-8dupT	.
12	52283302	C	T	0.1055	0.1204	0.1008	0.03923	1.214	intron_variant	MODIFIER	ANKRD33	ENSG00000167612	ENST00000301190	c.637+36C>T	.
7	121513561	T	G	0.3434	0.3625	0.3374	0.03931	1.138	missense_variant	MODERATE	PTPRZ1	ENSG00000106278	ENST00000393386	c.8T>G	p.Ile3Ser
2	37395226	C	T	0.01817	0.0249	0.01606	0.03937	1.512	sequence_feature	LOW	SULT6B1	ENSG00000138068	ENST00000535679	c.782-18G>A	.
1	201195175	G	C	0.01208	0.0175	0.01038	0.0394	1.656	missense_variant	MODERATE	IGFN1	ENSG00000163395	ENST00000335211	c.10710G>C	p.Arg3570Ser
17	72786363	A	G	0.02364	0.01682	0.02578	0.03941	0.6296	missense_variant	MODERATE	TMEM104	ENSG00000109066	ENST00000335464	c.274A>G	p.Thr92Ala
6	39024156	A	G	0.02219	0.01506	0.02437	0.03942	0.6055	sequence_feature	LOW	GLP1R	ENSG00000112164	ENST00000373256	c.79-17A>G	.
5	138661263	C	T	0.02189	0.02898	0.01967	0.03942	1.467	synonymous_variant	LOW	MATR3	ENSG00000015479	ENST00000394800	c.2427C>T	p.Asn809Asn
8	82727640	GA	G	0.1637	0.183	0.1577	0.03943	1.175	sequence_feature	LOW	SNX16	ENSG00000104497	ENST00000345957	c.612-12delT	.
4	71275232	C	T	0.08588	0.09758	0.08221	0.03949	1.237	missense_variant	MODERATE	PROL1	ENSG00000171199	ENST00000399575	c.187C>T	p.Leu63Phe
4	1388413	T	C	0.06651	0.0587	0.06894	0.03951	0.773	synonymous_variant	LOW	CRIPAK	ENSG00000179979	ENST00000324803	c.114T>C	p.Cys38Cys
2	241517314	G	A	0.2474	0.268	0.241	0.03962	1.155	3_prime_UTR_variant	MODIFIER	RNPEPL1	ENSG00000142327	ENST00000270357	c.*5G>A	.
1	237620049	C	T	0.1532	0.1703	0.1478	0.03964	1.178	intron_variant	MODIFIER	RYR2	ENSG00000198626	ENST00000360064	c.1606+14C>T	.
15	59784493	T	C	0.1203	0.1038	0.1255	0.03966	0.8212	synonymous_variant	LOW	FAM81A	ENSG00000157470	ENST00000288228	c.318T>C	p.Ala106Ala
2	196750871	C	T	0.01898	0.02557	0.01691	0.03967	1.507	synonymous_variant	LOW	DNAH7	ENSG00000118997	ENST00000312428	c.5532G>A	p.Leu1844Leu
4	7840438	C	T	0.03105	0.02288	0.03362	0.03968	0.6744	splice_region_variant&intron_variant	LOW	AFAP1	ENSG00000196526	ENST00000382543	c.547-8G>A	.
20	45923539	C	T	0.2004	0.1817	0.2062	0.03972	0.8535	intron_variant	MODIFIER	ZMYND8	ENSG00000101040	ENST00000536340	c.475-16G>A	.
16	476430	C	G	0.03626	0.02826	0.03877	0.03973	0.6976	missense_variant	MODERATE	RAB11FIP3	ENSG00000090565	ENST00000457159	c.424C>G	p.Pro142Ala
21	47551909	G	A	0.03165	0.04043	0.02889	0.03976	1.386	missense_variant	MODERATE	COL6A2	ENSG00000142173	ENST00000300527	c.2503G>A	p.Val835Ile
9	116931124	C	T	0.01174	0.006729	0.01331	0.03976	0.4942	missense_variant	MODERATE	COL27A1	ENSG00000196739	ENST00000356083	c.1289C>T	p.Pro430Leu
10	70405855	G	A	0.1761	0.1938	0.1705	0.03977	1.172	synonymous_variant	LOW	TET1	ENSG00000138336	ENST00000373644	c.3369G>A	p.Ile1123Ile
9	130480025	C	T	0.01433	0.009421	0.01588	0.03978	0.5439	missense_variant	MODERATE	TTC16	ENSG00000167094	ENST00000373289	c.400C>T	p.Arg134Cys
19	48305612	TTTGGGCCTGAGA	T	0.06439	0.07517	0.06102	0.03982	1.276	disruptive_inframe_deletion	MODERATE	TPRX1	ENSG00000178928	ENST00000535759	c.935_946delTCTCAGGCCCAA	p.Ile312_Pro315del
1	225707033	ATCCAGGCGTTCCTGCCGC	A	0.02626	0.01776	0.02893	0.03988	0.6424	disruptive_inframe_deletion	MODERATE	ENAH	ENSG00000154380	ENST00000284563	c.708_725delGCGGCAGGAACGCCTGGA	p.Glu236_Leu241del
15	41819696	T	C	0.05146	0.06258	0.04797	0.03988	1.3	synonymous_variant	LOW	RPAP1	ENSG00000103932	ENST00000304330	c.1536A>G	p.Ala512Ala
10	49939139	T	A	0.3782	0.36	0.3839	0.03989	0.8779	intron_variant	MODIFIER	WDFY4	ENSG00000128815	ENST00000325239	c.1130-16T>A	.
X	151138171	G	A	0.0128	0.01859	0.01104	0.0399	1.782	synonymous_variant	LOW	GABRE	ENSG00000102287	ENST00000370328	c.312C>T	p.Asn104Asn
10	106130801	G	A	0.02816	0.03567	0.0258	0.03994	1.418	missense_variant	MODERATE	CCDC147	ENSG00000120051	ENST00000369704	c.1079G>A	p.Gly360Glu
11	5662477	T	G	0.01207	0.01682	0.01058	0.03994	1.673	intron_variant	MODIFIER	TRIM6-TRIM34	ENSG00000258588	ENST00000354852	c.1835+58T>G	.
1	116670774	A	G	0.2674	0.2873	0.2611	0.03996	1.146	synonymous_variant	LOW	MAB21L3	ENSG00000173212	ENST00000369500	c.669A>G	p.Gly223Gly
11	55339702	C	T	0.1825	0.1629	0.1887	0.04003	0.8468	synonymous_variant	LOW	OR4C16	ENSG00000181935	ENST00000314634	c.99C>T	p.Tyr33Tyr
1	18807953	C	A	0.2605	0.2806	0.2541	0.04004	1.147	missense_variant	MODERATE	KLHDC7A	ENSG00000179023	ENST00000400664	c.478C>A	p.Arg160Ser
5	151046023	G	A	0.0111	0.01615	0.009514	0.04005	1.688	synonymous_variant	LOW	SPARC	ENSG00000113140	ENST00000231061	c.633C>T	p.His211His
9	14806848	C	A	0.09356	0.1074	0.08919	0.04007	1.226	splice_region_variant&intron_variant	LOW	FREM1	ENSG00000164946	ENST00000380881	c.3092-4G>T	.
19	1467446	G	A	0.02203	0.01469	0.02433	0.04008	0.6117	synonymous_variant	LOW	APC2	ENSG00000115266	ENST00000233607	c.4146G>A	p.Pro1382Pro
16	76461474	C	T	0.04165	0.05114	0.03867	0.04008	1.33	synonymous_variant	LOW	CNTNAP4	ENSG00000152910	ENST00000476707	c.525C>T	p.Ile175Ile
10	1405492	T	C	0.08653	0.09986	0.08237	0.04009	1.237	missense_variant	MODERATE	ADARB2	ENSG00000185736	ENST00000381312	c.808A>G	p.Thr270Ala
8	19362768	T	C	0.1491	0.1662	0.1438	0.04011	1.185	synonymous_variant	LOW	CSGALNACT1	ENSG00000147408	ENST00000311540	c.578A>G	p.Ser193Ser
16	2143955	C	T	0.01484	0.02022	0.01315	0.04013	1.596	missense_variant	MODERATE	PKD1	ENSG00000008710	ENST00000262304	c.10678G>A	p.Gly3560Arg
7	105182834	CT	C	0.1044	0.08858	0.1094	0.04017	0.8002	intron_variant	MODIFIER	RINT1	ENSG00000135249	ENST00000257700	c.274-15delT	.
9	77277542	G	A	0.03636	0.04441	0.03383	0.04017	1.363	sequence_feature	LOW	RORB	ENSG00000198963	ENST00000396204	c.925+20G>A	.
16	2854907	T	C	0.4713	0.4953	0.4637	0.04019	1.13	splice_region_variant&intron_variant	LOW	PRSS41	ENSG00000215148	ENST00000399677	n.739-8T>C	.
17	3397702	C	T	0.04197	0.0323	0.04501	0.04021	0.7125	synonymous_variant	LOW	ASPA	ENSG00000108381	ENST00000263080	c.693C>T	p.Tyr231Tyr
5	150901613	G	A	0.07809	0.06739	0.08146	0.04024	0.784	synonymous_variant	LOW	FAT2	ENSG00000086570	ENST00000261800	c.10541C>T	p.Leu3514Leu
14	105409988	C	T	0.0496	0.03868	0.05306	0.04025	0.7303	missense_variant	MODERATE	AHNAK2	ENSG00000185567	ENST00000333244	c.11800G>A	p.Val3934Met
12	70970293	T	C	0.08315	0.06999	0.08728	0.04025	0.7918	missense_variant	MODERATE	PTPRB	ENSG00000127329	ENST00000334414	c.2711A>G	p.Gln904Arg
16	56947275	C	T	0.05613	0.06595	0.05304	0.04031	1.284	synonymous_variant	LOW	SLC12A3	ENSG00000070915	ENST00000438926	c.3051C>T	p.Ile1017Ile
8	57228723	G	A	0.01608	0.01009	0.01796	0.04034	0.5579	missense_variant	MODERATE	SDR16C5	ENSG00000170786	ENST00000522671	c.184C>T	p.Arg62Trp
6	135263557	C	A	0.2447	0.2652	0.2383	0.04038	1.148	synonymous_variant	LOW	ALDH8A1	ENSG00000118514	ENST00000265605	c.432G>T	p.Pro144Pro
11	76979586	T	G	0.0185	0.0249	0.01649	0.04038	1.518	splice_acceptor_variant&intron_variant	HIGH	GDPD4	ENSG00000178795	ENST00000376217	c.625-2A>C	.
14	105614734	C	T	0.08746	0.1016	0.08298	0.04042	1.23	missense_variant	MODERATE	JAG2	ENSG00000184916	ENST00000331782	c.2063G>A	p.Arg688His
9	75540504	T	A	0.03651	0.04509	0.03381	0.04042	1.363	missense_variant	MODERATE	ALDH1A1	ENSG00000165092	ENST00000297785	c.529A>T	p.Ile177Phe
1	160849082	G	A	0.3464	0.3666	0.3401	0.04042	1.136	intron_variant	MODIFIER	ITLN1	ENSG00000179914	ENST00000326245	c.789+19C>T	.
1	162367103	G	T	0.1216	0.1373	0.1167	0.04045	1.198	missense_variant&splice_region_variant	MODERATE	SH2D1B	ENSG00000198574	ENST00000367929	c.366C>A	p.Asn122Lys
15	25953198	C	T	0.1391	0.1238	0.1439	0.04045	0.8327	missense_variant	MODERATE	ATP10A	ENSG00000206190	ENST00000356865	c.2500G>A	p.Glu834Lys
10	124914414	T	TCTGA	0.3577	0.3796	0.3508	0.04049	1.143	downstream_gene_variant	MODIFIER	HMX2	ENSG00000188816	ENST00000339992	c.*4775_*4776insCTGA	.
16	48244838	G	A	0.06351	0.05316	0.06677	0.0405	0.7653	intron_variant	MODIFIER	ABCC11	ENSG00000121270	ENST00000356608	c.1608+21C>T	.
3	134967368	G	A	0.354	0.3311	0.3612	0.04053	0.8797	sequence_feature	LOW	EPHB1	ENSG00000154928	ENST00000398015	c.2690+17G>A	.
9	126136139	C	T	0.1097	0.09443	0.1144	0.04055	0.8154	missense_variant	MODERATE	CRB2	ENSG00000148204	ENST00000373631	c.3329C>T	p.Thr1110Met
2	238483654	G	A	0.2027	0.2201	0.1973	0.04063	1.165	3_prime_UTR_variant	MODIFIER	RAB17	ENSG00000124839	ENST00000264601	c.*8C>T	.
1	227219076	C	T	0.02348	0.01615	0.02578	0.04066	0.629	missense_variant	MODERATE	CDC42BPA	ENSG00000143776	ENST00000334218	c.3593G>A	p.Arg1198His
20	1592284	A	G	0.2591	0.2398	0.2651	0.04067	0.8594	synonymous_variant	LOW	SIRPB1	ENSG00000101307	ENST00000279477	c.152T>C	p.Thr51Thr
11	6238960	C	A	0.1913	0.1729	0.197	0.0407	0.8502	missense_variant	MODERATE	FAM160A2	ENSG00000051009	ENST00000265978	c.1898G>T	p.Arg633Leu
17	1782957	C	T	0.3546	0.3311	0.3619	0.04072	0.8797	synonymous_variant	LOW	RPA1	ENSG00000132383	ENST00000254719	c.1056C>T	p.Ser352Ser
19	2252460	G	A	0.04507	0.03581	0.04798	0.04076	0.7239	synonymous_variant	LOW	JSRP1	ENSG00000167476	ENST00000300961	c.864C>T	p.His288His
15	50279662	T	C	0.3713	0.3479	0.3787	0.04077	0.8817	missense_variant	MODERATE	ATP8B4	ENSG00000104043	ENST00000284509	c.674A>G	p.Asn225Ser
12	7637769	G	A	0.01512	0.009421	0.01691	0.04078	0.5522	missense_variant	MODERATE	CD163	ENSG00000177575	ENST00000359156	c.2702C>T	p.Thr901Met
5	149584506	G	A	0.1196	0.1344	0.1151	0.04078	1.205	intron_variant	MODIFIER	SLC6A7	ENSG00000011083	ENST00000524041	c.1533+16G>A	.
1	55509585	C	T	0.01014	0.005384	0.01164	0.04082	0.4597	missense_variant	MODERATE	PCSK9	ENSG00000169174	ENST00000302118	c.277C>T	p.Arg93Cys
1	10328255	C	T	0.01046	0.01548	0.008883	0.04082	1.717	synonymous_variant	LOW	KIF1B	ENSG00000054523	ENST00000377081	c.654C>T	p.His218His
15	54307378	T	A	0.06063	0.05047	0.06382	0.04082	0.7635	missense_variant	MODERATE	UNC13C	ENSG00000137766	ENST00000260323	c.2278T>A	p.Tyr760Asn
5	178413723	T	C	0.0185	0.0249	0.01649	0.0409	1.516	missense_variant	MODERATE	GRM6	ENSG00000113262	ENST00000231188	c.1532A>G	p.His511Arg
3	151155248	A	C	0.1084	0.1225	0.104	0.04096	1.211	synonymous_variant	LOW	IGSF10	ENSG00000152580	ENST00000282466	c.7101T>G	p.Pro2367Pro
1	23420650	T	G	0.01946	0.01279	0.02156	0.04101	0.5959	missense_variant	MODERATE	LUZP1	ENSG00000169641	ENST00000302291	c.105A>C	p.Lys35Asn
14	34395140	A	G	0.0113	0.006148	0.01293	0.04104	0.4797	intron_variant	MODIFIER	EGLN3	ENSG00000129521	ENST00000250457	c.689-12T>C	.
20	16360219	C	T	0.03635	0.04509	0.0336	0.04109	1.359	missense_variant	MODERATE	KIF16B	ENSG00000089177	ENST00000408042	c.2428G>A	p.Gly810Arg
6	22570380	C	T	0.01392	0.0195	0.01221	0.04112	1.613	synonymous_variant	LOW	HDGFL1	ENSG00000112273	ENST00000230012	c.576C>T	p.Asp192Asp
7	151680175	C	T	0.2112	0.1925	0.217	0.04116	0.8574	missense_variant	MODERATE	GALNTL5	ENSG00000106648	ENST00000392800	c.473C>T	p.Thr158Met
19	54667596	C	T	0.01415	0.01952	0.01247	0.04117	1.59	synonymous_variant	LOW	TMC4	ENSG00000167608	ENST00000376591	c.1155G>A	p.Leu385Leu
18	74671768	C	T	0.3137	0.2935	0.3201	0.04121	0.8749	synonymous_variant	LOW	ZNF236	ENSG00000130856	ENST00000320610	c.5238C>T	p.His1746His
7	106685448	G	T	0.436	0.4133	0.443	0.04125	0.8813	synonymous_variant	LOW	PRKAR2B	ENSG00000005249	ENST00000265717	c.96G>T	p.Ala32Ala
22	43623418	G	C	0.01882	0.0249	0.01691	0.04126	1.508	missense_variant	MODERATE	SCUBE1	ENSG00000159307	ENST00000360835	c.1169C>G	p.Pro390Arg
2	241991902	GA	G	0.05924	0.04792	0.06271	0.04128	0.7581	intron_variant	MODIFIER	SNED1	ENSG00000162804	ENST00000310397	c.2083+18delA	.
6	46800920	A	G	0.0111	0.01613	0.009544	0.04128	1.71	synonymous_variant	LOW	MEP1A	ENSG00000112818	ENST00000230588	c.1254A>G	p.Gly418Gly
14	94155000	C	T	0.01174	0.006729	0.01332	0.04132	0.4951	intron_variant	MODIFIER	UNC79	ENSG00000133958	ENST00000553484	c.7093-11C>T	.
9	131595846	A	G	0.05343	0.0646	0.04992	0.04136	1.293	3_prime_UTR_variant	MODIFIER	CCBL1	ENSG00000171097	ENST00000436267	c.*17T>C	.
15	52350879	T	C	0.09692	0.08287	0.1012	0.04136	0.8026	synonymous_variant	LOW	MAPK6	ENSG00000069956	ENST00000261845	c.750T>C	p.Val250Val
1	18152646	C	T	0.02172	0.01548	0.02368	0.04137	0.6196	missense_variant	MODERATE	ACTL8	ENSG00000117148	ENST00000375406	c.733C>T	p.Arg245Cys
17	49338257	C	T	0.1436	0.1605	0.1384	0.04148	1.187	synonymous_variant	LOW	UTP18	ENSG00000011260	ENST00000225298	c.312C>T	p.Asp104Asp
5	169310184	C	T	0.02171	0.02826	0.01965	0.04148	1.471	missense_variant	MODERATE	FAM196B	ENSG00000204767	ENST00000377365	c.719G>A	p.Arg240His
18	25543387	G	A	0.4144	0.4366	0.4075	0.04151	1.132	synonymous_variant	LOW	CDH2	ENSG00000170558	ENST00000269141	c.2448C>T	p.Ala816Ala
19	55614923	C	T	0.2287	0.2473	0.2229	0.04154	1.151	synonymous_variant	LOW	PPP1R12C	ENSG00000125503	ENST00000263433	c.585G>A	p.Glu195Glu
16	25228514	G	A	0.0111	0.006057	0.01268	0.04155	0.4791	splice_region_variant&intron_variant	LOW	AQP8	ENSG00000103375	ENST00000219660	c.13-5G>A	.
6	31324667	G	A	0.09025	0.07766	0.09418	0.04156	0.7937	synonymous_variant	LOW	HLA-B	ENSG00000234745	ENST00000412585	c.141C>T	p.Ile47Ile
20	18296473	C	T	0.02203	0.0148	0.0243	0.04157	0.6185	synonymous_variant	LOW	ZNF133	ENSG00000125846	ENST00000396026	c.987C>T	p.Tyr329Tyr
8	86351997	G	A	0.3806	0.4038	0.3734	0.04158	1.134	missense_variant	MODERATE	CA3	ENSG00000164879	ENST00000285381	c.91G>A	p.Val31Ile
7	76029673	G	A	0.1375	0.1218	0.1424	0.04158	0.8343	synonymous_variant	LOW	SRCRB4D	ENSG00000146700	ENST00000275560	c.405C>T	p.Ser135Ser
7	1784547	G	A	0.0283	0.02019	0.03085	0.04161	0.6622	synonymous_variant	LOW	ELFN1	ENSG00000225968	ENST00000424383	c.315G>A	p.Ser105Ser
16	11002904	A	G	0.2385	0.2183	0.2448	0.04161	0.8635	synonymous_variant	LOW	CIITA	ENSG00000179583	ENST00000324288	c.2676A>G	p.Thr892Thr
4	89311994	T	A	0.03731	0.02826	0.04015	0.0417	0.7023	missense_variant	MODERATE	HERC6	ENSG00000138642	ENST00000264346	c.627T>A	p.Ser209Arg
6	29342775	G	A	0.08014	0.06595	0.0846	0.04173	0.749	missense_variant	MODERATE	OR12D3	ENSG00000112462	ENST00000396806	c.290C>T	p.Thr97Ile
2	95942722	G	C	0.01032	0.005398	0.01187	0.04173	0.4597	missense_variant&splice_region_variant	MODERATE	PROM2	ENSG00000155066	ENST00000317620	c.685G>C	p.Val229Leu
19	52803669	C	CTG	0.2959	0.2725	0.3033	0.04174	0.8707	frameshift_variant	HIGH	ZNF480	ENSG00000198464	ENST00000468240	c.9_10dupTG	p.Asp4fs
1	186278263	A	G	0.01609	0.01009	0.01797	0.04174	0.5621	missense_variant	MODERATE	PRG4	ENSG00000116690	ENST00000445192	c.3412A>G	p.Met1138Val
5	178459283	A	G	0.3391	0.3595	0.3328	0.04176	1.135	missense_variant	MODERATE	ZNF879	ENSG00000234284	ENST00000444149	c.334A>G	p.Thr112Ala
1	112298582	A	G	0.01965	0.01346	0.02159	0.0418	0.6035	synonymous_variant	LOW	DDX20	ENSG00000064703	ENST00000369702	c.36A>G	p.Ala12Ala
5	65081745	CT	C	0.02317	0.03235	0.0203	0.04192	1.46	intron_variant	MODIFIER	NLN	ENSG00000123213	ENST00000380985	c.958+20delT	.
11	50003092	T	C	0.01558	0.009615	0.01745	0.04192	0.5502	3_prime_UTR_variant	MODIFIER	OR4C12	ENSG00000221954	ENST00000335238	c.*16A>G	.
19	14698416	C	A	0.09839	0.08403	0.103	0.04198	0.8052	sequence_feature	LOW	CLEC17A	ENSG00000187912	ENST00000417570	c.122-10C>A	.
11	7110548	C	T	0.02172	0.02826	0.01966	0.042	1.479	missense_variant	MODERATE	RBMXL2	ENSG00000170748	ENST00000306904	c.197C>T	p.Ala66Val
11	3687678	C	T	0.01383	0.008748	0.01543	0.0422	0.5377	missense_variant	MODERATE	CHRNA10	ENSG00000129749	ENST00000250699	c.1012G>A	p.Ala338Thr
22	18607020	C	T	0.01014	0.005384	0.01163	0.04225	0.4602	synonymous_variant	LOW	TUBA8	ENSG00000183785	ENST00000416740	c.396C>T	p.Tyr132Tyr
18	12014301	G	A	0.01593	0.01009	0.01776	0.04225	0.5628	missense_variant	MODERATE	IMPA2	ENSG00000141401	ENST00000269159	c.419G>A	p.Arg140Gln
10	103368654	T	C	0.1195	0.1339	0.115	0.04228	1.199	downstream_gene_variant	MODIFIER	FBXW4	ENSG00000107829	ENST00000331272	c.*2394A>G	.
1	72058552	A	G	0.2136	0.2316	0.208	0.0423	1.16	synonymous_variant	LOW	NEGR1	ENSG00000172260	ENST00000357731	c.888T>C	p.Thr296Thr
21	40191431	T	G	0.4358	0.4112	0.4436	0.04231	0.8838	synonymous_variant	LOW	ETS2	ENSG00000157557	ENST00000360214	c.816T>G	p.Thr272Thr
10	17156151	G	A	0.1612	0.144	0.1666	0.04232	0.8433	synonymous_variant	LOW	CUBN	ENSG00000107611	ENST00000377833	c.758C>T	p.Phe253Phe
17	37334243	G	A	0.0579	0.06864	0.05452	0.04235	1.277	synonymous_variant	LOW	CACNB1	ENSG00000067191	ENST00000394303	c.1140C>T	p.Cys380Cys
14	21490606	G	T	0.03008	0.02153	0.03277	0.04237	0.6694	synonymous_variant	LOW	NDRG2	ENSG00000165795	ENST00000298687	c.168C>A	p.Gly56Gly
11	26353812	G	T	0.01851	0.01211	0.02052	0.04237	0.5917	5_prime_UTR_variant	MODIFIER	ANO3	ENSG00000134343	ENST00000256737	c.-11G>T	.
7	4959789	G	A	0.3914	0.4145	0.3842	0.04239	1.132	sequence_feature	LOW	MMD2	ENSG00000136297	ENST00000404774	c.290+13C>T	.
20	51870849	C	T	0.1906	0.1716	0.1965	0.04243	0.8532	synonymous_variant	LOW	TSHZ2	ENSG00000182463	ENST00000371497	c.852C>T	p.Phe284Phe
22	19219992	C	T	0.02859	0.03654	0.02609	0.04245	1.406	splice_region_variant&intron_variant	LOW	CLTCL1	ENSG00000070371	ENST00000263200	c.1644+7G>A	.
12	50479935	C	T	0.09231	0.07873	0.09658	0.04249	0.8	sequence_feature	LOW	SMARCD1	ENSG00000066117	ENST00000394963	c.178-9C>T	.
9	96031035	G	T	0.02011	0.02759	0.01776	0.04251	1.488	splice_region_variant&intron_variant	LOW	WNK2	ENSG00000165238	ENST00000297954	c.4033+7G>T	.
5	176940384	G	A	0.1784	0.1965	0.1727	0.04253	1.166	synonymous_variant	LOW	DDX41	ENSG00000183258	ENST00000330503	c.1254C>T	p.Arg418Arg
2	98779397	G	A	0.02311	0.01573	0.02542	0.04254	0.625	missense_variant	MODERATE	VWA3B	ENSG00000168658	ENST00000477737	c.1072G>A	p.Val358Met
X	15365369	G	T	0.02659	0.03477	0.02408	0.04255	1.508	synonymous_variant	LOW	FIGF	ENSG00000165197	ENST00000297904	c.855C>A	p.Pro285Pro
15	68628049	T	G	0.06011	0.04856	0.06378	0.04257	0.7588	missense_variant	MODERATE	ITGA11	ENSG00000137809	ENST00000423218	c.1411A>C	p.Met471Leu
1	215741053	T	G	0.4494	0.4727	0.4422	0.04258	1.131	missense_variant	MODERATE	KCTD3	ENSG00000136636	ENST00000259154	c.25T>G	p.Phe9Val
12	9020912	G	A	0.3771	0.3977	0.3707	0.04258	1.133	synonymous_variant	LOW	A2ML1	ENSG00000166535	ENST00000299698	c.4020G>A	p.Gln1340Gln
11	7059865	A	G	0.01622	0.02195	0.01445	0.0426	1.548	synonymous_variant	LOW	NLRP14	ENSG00000158077	ENST00000299481	c.48A>G	p.Leu16Leu
2	158636910	A	G	0.09926	0.08614	0.1034	0.04261	0.8109	synonymous_variant	LOW	ACVR1	ENSG00000115170	ENST00000263640	c.270T>C	p.Ala90Ala
11	94320374	C	T	0.01065	0.005405	0.0123	0.04262	0.4646	missense_variant	MODERATE	PIWIL4	ENSG00000134627	ENST00000299001	c.875C>T	p.Thr292Met
16	2138219	C	T	0.04895	0.0397	0.05186	0.04265	0.7357	sequence_feature	LOW	TSC2	ENSG00000103197	ENST00000219476	c.5161-9C>T	.
6	7295605	A	G	0.4021	0.3772	0.4099	0.0427	0.8823	intron_variant	MODIFIER	SSR1	ENSG00000124783	ENST00000474597	c.793+20T>C	.
X	150832794	C	G	0.0118	0.01771	0.009989	0.04274	1.804	missense_variant	MODERATE	PASD1	ENSG00000166049	ENST00000370357	c.1045C>G	p.Leu349Val
3	12776291	C	A	0.06637	0.07806	0.06269	0.04275	1.257	splice_region_variant&synonymous_variant	LOW	TMEM40	ENSG00000088726	ENST00000431022	c.732G>T	p.Gly244Gly
9	74319677	T	C	0.1045	0.1178	0.1004	0.04277	1.21	missense_variant	MODERATE	TMEM2	ENSG00000135048	ENST00000377044	c.3028A>G	p.Ile1010Val
14	21238322	C	G	0.2179	0.2362	0.2122	0.04292	1.157	missense_variant	MODERATE	EDDM3B	ENSG00000181552	ENST00000326783	c.13C>G	p.Leu5Val
3	130368066	C	G	0.0119	0.006729	0.01352	0.04295	0.5021	missense_variant	MODERATE	COL6A6	ENSG00000206384	ENST00000358511	c.5393C>G	p.Ala1798Gly
20	21330114	T	G	0.1754	0.1596	0.1803	0.04295	0.8485	intron_variant	MODIFIER	XRN2	ENSG00000088930	ENST00000377191	c.1936+15T>G	.
4	10099340	C	T	0.3998	0.4239	0.3923	0.04296	1.131	synonymous_variant	LOW	WDR1	ENSG00000071127	ENST00000382452	c.553G>A	p.Ile185Ile
22	37628053	A	AG	0.2924	0.2696	0.2995	0.04299	0.8729	intron_variant	MODIFIER	RAC2	ENSG00000128340	ENST00000249071	c.226-20dupC	.
5	80736444	A	G	0.1607	0.144	0.1659	0.04299	0.8435	synonymous_variant	LOW	SSBP2	ENSG00000145687	ENST00000320672	c.861T>C	p.Gly287Gly
7	123143244	C	A	0.01046	0.01548	0.008879	0.04303	1.709	intron_variant	MODIFIER	IQUB	ENSG00000164675	ENST00000324698	c.694+12G>T	.
17	79108318	T	C	0.1211	0.1372	0.116	0.04308	1.197	upstream_gene_variant	MODIFIER	MIR1250	ENSG00000221025	ENST00000408098	n.-1210A>G	.
12	53298769	A	G	0.218	0.2019	0.2231	0.04308	0.8553	synonymous_variant	LOW	KRT8	ENSG00000170421	ENST00000552150	c.81T>C	p.Ser27Ser
2	241405608	A	G	0.03285	0.02497	0.03532	0.04313	0.6881	synonymous_variant	LOW	GPC1	ENSG00000063660	ENST00000420138	c.1695A>G	p.Gly565Gly
8	17415862	A	C	0.106	0.1211	0.1012	0.04314	1.207	synonymous_variant	LOW	SLC7A2	ENSG00000003989	ENST00000004531	c.1374A>C	p.Thr458Thr
17	423051	C	T	0.2375	0.2187	0.2433	0.04315	0.8652	upstream_gene_variant	MODIFIER	RP5-1029F21.4	ENSG00000263300	ENST00000570974	n.-3329C>T	.
4	120221784	G	A	0.02638	0.01884	0.02875	0.04318	0.6542	synonymous_variant	LOW	C4orf3	ENSG00000164096	ENST00000399075	c.306C>T	p.Ala102Ala
11	119206912	G	T	0.0486	0.03903	0.05161	0.04319	0.737	missense_variant	MODERATE	RNF26	ENSG00000173456	ENST00000311413	c.1080G>T	p.Glu360Asp
2	160761136	A	G	0.1783	0.1608	0.1837	0.04321	0.8497	missense_variant	MODERATE	LY75	ENSG00000054219	ENST00000554112	c.58T>C	p.Trp20Arg
22	51117137	G	A	0.14	0.1568	0.1347	0.04325	1.182	intron_variant	MODIFIER	SHANK3	ENSG00000251322	ENST00000262795	c.448+16G>A	.
6	13814340	C	T	0.3516	0.375	0.3442	0.04328	1.139	synonymous_variant	LOW	MCUR1	ENSG00000050393	ENST00000379170	c.322G>A	p.Ser108Ser
17	7559037	C	T	0.08845	0.07739	0.09193	0.04328	0.7986	sequence_feature	LOW	ATP1B2	ENSG00000129244	ENST00000250111	c.709-12C>T	.
18	72109211	C	T	0.0695	0.0821	0.06554	0.04332	1.255	synonymous_variant	LOW	FAM69C	ENSG00000187773	ENST00000343998	c.1017G>A	p.Ala339Ala
18	66513662	T	C	0.4046	0.3816	0.4118	0.04333	0.8827	splice_region_variant&intron_variant	LOW	CCDC102B	ENSG00000150636	ENST00000319445	c.936+4T>C	.
11	60230531	C	T	0.1392	0.1548	0.1342	0.04334	1.183	synonymous_variant	LOW	MS4A1	ENSG00000156738	ENST00000345732	c.216C>T	p.Ile72Ile
1	45224901	G	A	0.05795	0.04778	0.06115	0.04336	0.7579	synonymous_variant	LOW	KIF2C	ENSG00000142945	ENST00000372224	c.1248G>A	p.Lys416Lys
3	119133554	G	A	0.0669	0.05585	0.07037	0.04341	0.7718	synonymous_variant	LOW	ARHGAP31	ENSG00000031081	ENST00000264245	c.2778G>A	p.Ala926Ala
2	242439595	G	A	0.06481	0.05451	0.06805	0.04342	0.7708	synonymous_variant	LOW	STK25	ENSG00000115694	ENST00000316586	c.420C>T	p.Asp140Asp
16	57937895	A	G	0.3679	0.3441	0.3754	0.04344	0.881	sequence_feature	LOW	CNGB1	ENSG00000070729	ENST00000251102	c.2635-10T>C	.
11	108047701	GAAAT	G	0.02125	0.01429	0.02342	0.04353	0.6131	sequence_feature	LOW	NPAT	ENSG00000149308	ENST00000278612	c.1003+16_1003+19delATTT	.
16	89211662	C	G	0.102	0.1146	0.0981	0.04354	1.216	intron_variant	MODIFIER	ACSF3	ENSG00000176715	ENST00000317447	c.1367-13C>G	.
19	58578429	C	T	0.02107	0.02692	0.01923	0.04354	1.488	missense_variant	MODERATE	ZNF135	ENSG00000176293	ENST00000401053	c.649C>T	p.Arg217Cys
4	38798515	G	A	0.05243	0.04105	0.056	0.04358	0.746	synonymous_variant	LOW	TLR1	ENSG00000174125	ENST00000308979	c.1938C>T	p.His646His
1	236444973	C	T	0.3672	0.3448	0.3742	0.04358	0.8792	downstream_gene_variant	MODIFIER	RP11-478H16.1	ENSG00000237922	ENST00000423792	n.*4303G>A	.
14	73404752	G	C	0.1412	0.1563	0.1365	0.04358	1.184	missense_variant	MODERATE	DCAF4	ENSG00000119599	ENST00000358377	c.66G>C	p.Trp22Cys
9	35906519	G	A	0.2391	0.2584	0.2331	0.04359	1.15	missense_variant	MODERATE	HRCT1	ENSG00000196196	ENST00000354323	c.235G>A	p.Val79Ile
5	177419967	C	T	0.09098	0.0776	0.09518	0.0436	0.8043	missense_variant	MODERATE	PROP1	ENSG00000175325	ENST00000308304	c.424G>A	p.Ala142Thr
20	3784110	C	T	0.3731	0.3937	0.3667	0.04362	1.131	synonymous_variant	LOW	CDC25B	ENSG00000101224	ENST00000245960	c.1416C>T	p.Ile472Ile
16	3071298	G	A	0.01353	0.007902	0.01532	0.04363	0.5144	upstream_gene_variant	MODIFIER	CLDN6	ENSG00000184697	ENST00000328796	c.-5276C>T	.
7	51093013	T	A	0.3081	0.2861	0.315	0.04364	0.8742	synonymous_variant	LOW	COBL	ENSG00000106078	ENST00000395542	c.3807A>T	p.Ala1269Ala
19	7529491	G	A	0.01656	0.01077	0.01839	0.04365	0.5753	missense_variant	MODERATE	CTD-2207O23.3	ENSG00000268861	ENST00000593531	c.2126G>A	p.Arg709Gln
19	33655144	C	T	0.1063	0.1191	0.1023	0.04369	1.211	synonymous_variant	LOW	WDR88	ENSG00000166359	ENST00000355868	c.1122C>T	p.Asn374Asn
19	12692001	G	A	0.0473	0.05653	0.0444	0.04381	1.309	synonymous_variant	LOW	ZNF490	ENSG00000188033	ENST00000311437	c.888C>T	p.His296His
3	150876464	TG	T	0.05101	0.04025	0.05432	0.04398	0.7396	intron_variant	MODIFIER	MED12L	ENSG00000144893	ENST00000474524	c.727-11delG	.
14	102661469	CCT	C	0.01707	0.01077	0.01905	0.044	0.5762	intron_variant	MODIFIER	WDR20	ENSG00000140153	ENST00000454394	c.432+13_432+14delCT	.
15	22833520	G	T	0.0226	0.01617	0.02463	0.044	0.6311	5_prime_UTR_premature_start_codon_gain_variant	LOW	TUBGCP5	ENSG00000153575	ENST00000283645	c.-5G>T	.
1	46485251	G	A	0.01111	0.01608	0.009569	0.04403	1.684	intron_variant	MODIFIER	MAST2	ENSG00000086015	ENST00000361297	c.1189-17G>A	.
11	59480760	G	A	0.04794	0.03836	0.05095	0.04408	0.7375	missense_variant	MODERATE	OR10V1	ENSG00000172289	ENST00000307552	c.559C>T	p.Arg187Cys
20	33225793	G	GA	0.02632	0.03347	0.0241	0.04409	1.433	splice_region_variant&intron_variant	LOW	PIGU	ENSG00000101464	ENST00000217446	c.319-5dupT	.
6	142510676	GTATT	G	0.09366	0.108	0.08918	0.04411	1.221	sequence_feature	LOW	VTA1	ENSG00000009844	ENST00000367630	c.520+6_520+9delTATT	.
11	9853777	G	C	0.1596	0.1759	0.1545	0.04411	1.175	missense_variant	MODERATE	SBF2	ENSG00000133812	ENST00000256190	c.3646C>G	p.Gln1216Glu
2	233750074	C	T	0.06851	0.08075	0.06467	0.04413	1.255	synonymous_variant	LOW	NGEF	ENSG00000066248	ENST00000264051	c.1353G>A	p.Val451Val
11	102201848	G	A	0.278	0.3001	0.271	0.04415	1.142	synonymous_variant	LOW	BIRC3	ENSG00000023445	ENST00000263464	c.1200G>A	p.Gln400Gln
2	164466173	G	A	0.08041	0.09354	0.07629	0.04415	1.229	synonymous_variant	LOW	FIGN	ENSG00000182263	ENST00000333129	c.2169C>T	p.Pro723Pro
10	53457663	CTGTATACCTCCTCCT	C	0.02412	0.03163	0.02177	0.04423	1.428	disruptive_inframe_deletion	MODERATE	CSTF2T	ENSG00000177613	ENST00000331173	c.1632_1646delAGGAGGAGGTATACA	p.Gly545_Gln549del
11	4141132	C	A	0.4546	0.4307	0.4622	0.04423	0.8848	protein_protein_contact	HIGH	RRM1	ENSG00000167325	ENST00000300738:3HNC_B:284_327	c.850C>A	.
5	35965970	A	C	0.2736	0.2527	0.2802	0.04423	0.8702	missense_variant	MODERATE	UGT3A1	ENSG00000145626	ENST00000274278	c.361T>G	p.Cys121Gly
4	15005328	GCCCGGACCTTCCACA	G	0.06018	0.07133	0.05666	0.04425	1.266	disruptive_inframe_deletion	MODERATE	CPEB2	ENSG00000137449	ENST00000538197	c.1037_1051delACCTTCCACACCCGG	p.Asp346_Pro350del
19	49445774	C	T	0.07575	0.06454	0.07927	0.04435	0.7858	stop_gained	HIGH	DHDH	ENSG00000104808	ENST00000221403	c.697C>T	p.Gln233*
11	74053485	GA	G	0.03478	0.02785	0.03694	0.04445	0.6965	intron_variant	MODIFIER	PGM2L1	ENSG00000165434	ENST00000298198	c.1632+20delT	.
13	114078558	A	C	0.01097	0.006057	0.01252	0.04451	0.4875	missense_variant	MODERATE	ADPRHL1	ENSG00000153531	ENST00000375418	c.881T>G	p.Leu294Arg
19	2280885	G	A	0.3382	0.3175	0.3448	0.04453	0.8783	missense_variant	MODERATE	C19orf35	ENSG00000188305	ENST00000342063	c.46C>T	p.Pro16Ser
18	21735686	C	T	0.1306	0.146	0.1257	0.04457	1.193	missense_variant	MODERATE	CABYR	ENSG00000154040	ENST00000463087	c.221C>T	p.Thr74Met
6	85473758	T	C	0.4346	0.4135	0.4413	0.04457	0.8834	synonymous_variant	LOW	TBX18	ENSG00000112837	ENST00000369663	c.142A>G	p.Gly48Gly
14	21623489	T	C	0.2597	0.2786	0.2538	0.04458	1.146	synonymous_variant	LOW	OR5AU1	ENSG00000169327	ENST00000304418	c.696A>G	p.Gly232Gly
8	141310644	A	G	0.439	0.463	0.4315	0.0446	1.129	synonymous_variant	LOW	TRAPPC9	ENSG00000167632	ENST00000389328	c.1986T>C	p.Asn662Asn
12	69140381	C	T	0.01898	0.0249	0.01712	0.04461	1.51	missense_variant	MODERATE	SLC35E3	ENSG00000175782	ENST00000398004	c.224C>T	p.Ser75Phe
3	170198967	G	A	0.4044	0.3816	0.4115	0.04465	0.8814	sequence_feature	LOW	SLC7A14	ENSG00000013293	ENST00000231706	c.1116-12C>T	.
17	10417026	A	G	0.0164	0.02221	0.01458	0.04467	1.533	sequence_feature	LOW	MYH1	ENSG00000109061	ENST00000226207	c.742-20T>C	.
7	117254767	G	T	0.02542	0.0175	0.02791	0.04468	0.6515	missense_variant&splice_region_variant	MODERATE	CFTR	ENSG00000001626	ENST00000003084	c.3468G>T	p.Leu1156Phe
11	68456410	C	T	0.1523	0.1682	0.1473	0.04476	1.18	intron_variant	MODIFIER	GAL	ENSG00000069482	ENST00000265643	c.301+16C>T	.
4	187074833	G	A	0.1963	0.2131	0.1911	0.04476	1.159	synonymous_variant	LOW	FAM149A	ENSG00000109794	ENST00000356371	c.994G>A	p.Lys332Lys
12	6562810	G	A	0.2009	0.1822	0.2067	0.04481	0.8576	synonymous_variant	LOW	TAPBPL	ENSG00000139192	ENST00000266556	c.493G>A	p.Thr165Thr
4	187538942	T	A	0.07543	0.08681	0.07185	0.04483	1.242	missense_variant	MODERATE	FAT1	ENSG00000083857	ENST00000441802	c.8798A>T	p.Gln2933Leu
1	114516026	C	T	0.01592	0.01009	0.01775	0.04485	0.569	synonymous_variant	LOW	HIPK1	ENSG00000163349	ENST00000369558	c.3525C>T	p.Tyr1175Tyr
X	80377018	T	C	0.03929	0.02957	0.04225	0.04486	0.6694	intron_variant	MODIFIER	HMGN5	ENSG00000198157	ENST00000358130	c.15+16A>G	.
9	34514426	C	A	0.0542	0.06393	0.05114	0.04487	1.287	missense_variant	MODERATE	DNAI1	ENSG00000122735	ENST00000242317	c.1604C>A	p.Thr535Asn
10	129536992	G	GGCC	0.01915	0.0128	0.02114	0.04492	0.6032	inframe_insertion	MODERATE	FOXI2	ENSG00000186766	ENST00000388920	c.724_726dupGCC	p.Ala242dup
11	9607032	A	G	0.2742	0.2557	0.28	0.04493	0.871	synonymous_variant	LOW	WEE1	ENSG00000166483	ENST00000450114	c.1428A>G	p.Glu476Glu
19	12461421	G	A	0.01255	0.007402	0.01416	0.04499	0.5165	synonymous_variant	LOW	ZNF442	ENSG00000198342	ENST00000242804	c.978C>T	p.Cys326Cys
11	103907858	G	C	0.02349	0.03096	0.02114	0.04509	1.44	missense_variant	MODERATE	DDI1	ENSG00000170967	ENST00000302259	c.308G>C	p.Gly103Ala
12	117993064	C	T	0.1444	0.1617	0.1389	0.04511	1.18	synonymous_variant	LOW	KSR2	ENSG00000171435	ENST00000339824	c.1428G>A	p.Pro476Pro
1	231376806	G	C	0.1005	0.1164	0.09552	0.04525	1.214	missense_variant	MODERATE	C1orf131	ENSG00000143633	ENST00000366649	c.82C>G	p.Leu28Val
1	175299301	C	T	0.1374	0.1211	0.1425	0.0453	0.8366	synonymous_variant	LOW	TNR	ENSG00000116147	ENST00000263525	c.3702G>A	p.Gln1234Gln
20	5904028	C	T	0.1049	0.0895	0.1097	0.04532	0.814	missense_variant	MODERATE	CHGB	ENSG00000089199	ENST00000378961	c.1238C>T	p.Pro413Leu
12	45410288	C	T	0.02719	0.01952	0.0296	0.04533	0.6606	synonymous_variant	LOW	DBX2	ENSG00000185610	ENST00000332700	c.801G>A	p.Arg267Arg
1	38449910	T	C	0.2399	0.2598	0.2336	0.04536	1.148	synonymous_variant	LOW	SF3A3	ENSG00000183431	ENST00000373019	c.399A>G	p.Glu133Glu
5	179554602	C	T	0.09324	0.08078	0.09713	0.04536	0.8045	splice_region_variant&intron_variant	LOW	RASGEF1C	ENSG00000146090	ENST00000361132	c.714+7G>A	.
3	132196816	T	A	0.05964	0.04865	0.06308	0.04538	0.7636	intron_variant	MODIFIER	DNAJC13	ENSG00000138246	ENST00000260818	c.2550-9T>A	.
19	6156483	C	T	0.2451	0.2624	0.2396	0.04545	1.148	synonymous_variant	LOW	ACSBG2	ENSG00000130377	ENST00000252669	c.428C>T	p.Val143Val
14	21167576	A	T	0.2439	0.2235	0.2503	0.04546	0.8667	missense_variant	MODERATE	RNASE4	ENSG00000258818	ENST00000304704	c.46A>T	p.Thr16Ser
22	41523772	T	C	0.03199	0.02348	0.03464	0.04569	0.6841	sequence_feature	LOW	EP300	ENSG00000100393	ENST00000263253	c.1168+20T>C	.
4	3318063	G	A	0.05436	0.04441	0.05748	0.04569	0.7531	missense_variant	MODERATE	RGS12	ENSG00000159788	ENST00000344733	c.166G>A	p.Val56Met
10	72534928	C	G	0.03701	0.04509	0.03448	0.0457	1.345	intron_variant	MODIFIER	TBATA	ENSG00000166220	ENST00000299290	c.772+17G>C	.
15	65689267	T	C	0.2312	0.2497	0.2253	0.04577	1.15	missense_variant	MODERATE	IGDCC4	ENSG00000103742	ENST00000352385	c.902A>G	p.Asn301Ser
10	72020510	GC	G	0.06534	0.05451	0.06874	0.04579	0.773	sequence_feature	LOW	NPFFR1	ENSG00000148734	ENST00000277942	c.323-16delG	.
17	19713740	T	C	0.1394	0.1225	0.1448	0.04584	0.8361	synonymous_variant	LOW	ULK2	ENSG00000083290	ENST00000361658	c.1108A>G	p.Val370Val
17	63533789	C	T	0.1523	0.1346	0.1579	0.04586	0.8434	synonymous_variant	LOW	AXIN2	ENSG00000168646	ENST00000307078	c.1365G>A	p.Pro455Pro
4	48851950	A	G	0.01196	0.006757	0.01359	0.0459	0.5025	downstream_gene_variant	MODIFIER	OCIAD1-AS1	ENSG00000248256	ENST00000513576	n.*2075T>C	.
16	3602242	C	T	0.01705	0.01077	0.01903	0.04593	0.5765	missense_variant	MODERATE	NLRC3	ENSG00000167984	ENST00000603507	c.2447G>A	p.Arg816Gln
21	46925161	G	C	0.01904	0.0249	0.0172	0.04599	1.493	synonymous_variant	LOW	COL18A1	ENSG00000182871	ENST00000359759	c.4227G>C	p.Gly1409Gly
12	109671738	C	A	0.01833	0.02423	0.01648	0.04605	1.502	splice_region_variant&intron_variant	LOW	ACACB	ENSG00000076555	ENST00000338432	c.4240-5C>A	.
X	50350408	G	A	0.1977	0.1773	0.2039	0.0461	0.835	missense_variant	MODERATE	SHROOM4	ENSG00000158352	ENST00000289292	c.3734C>T	p.Ser1245Leu
17	4457580	G	A	0.3599	0.3802	0.3536	0.04611	1.131	splice_region_variant&intron_variant	LOW	MYBBP1A	ENSG00000132382	ENST00000381556	c.295-7C>T	.
16	77328990	C	A	0.2046	0.1864	0.2103	0.04615	0.8595	missense_variant	MODERATE	ADAMTS18	ENSG00000140873	ENST00000282849	c.2836G>T	p.Ala946Ser
9	123626311	C	A	0.02783	0.01952	0.03044	0.04617	0.6612	intron_variant	MODIFIER	PHF19	ENSG00000119403	ENST00000373896	c.968+16G>T	.
19	14827830	C	A	0.0817	0.09421	0.07777	0.04618	1.234	missense_variant	MODERATE	ZNF333	ENSG00000160961	ENST00000292530	c.752C>A	p.Ala251Glu
1	152189016	G	A	0.0192	0.02452	0.01753	0.04619	1.539	missense_variant	MODERATE	HRNR	ENSG00000197915	ENST00000368801	c.5089C>T	p.Arg1697Cys
22	19958829	G	A	0.02642	0.03383	0.02408	0.0462	1.412	synonymous_variant	LOW	ARVCF	ENSG00000099889	ENST00000263207	c.2811C>T	p.Pro937Pro
8	139626176	G	C	0.2644	0.2851	0.2579	0.04622	1.144	sequence_feature	LOW	COL22A1	ENSG00000169436	ENST00000303045	c.3925-13C>G	.
4	71396989	C	T	0.2532	0.2329	0.2598	0.04625	0.8636	synonymous_variant	LOW	AMTN	ENSG00000187689	ENST00000339336	c.591C>T	p.Ile197Ile
13	101747984	G	A	0.03124	0.03914	0.02876	0.0463	1.378	synonymous_variant	LOW	NALCN	ENSG00000102452	ENST00000251127	c.3210C>T	p.Asn1070Asn
8	141582896	T	C	0.07508	0.08708	0.07133	0.04632	1.25	intron_variant	MODIFIER	AGO2	ENSG00000123908	ENST00000220592	c.336+15A>G	.
19	1495454	C	T	0.02461	0.0175	0.02685	0.04633	0.6444	intron_variant	MODIFIER	REEP6	ENSG00000115255	ENST00000233596	c.210-14C>T	.
5	159344461	G	A	0.4345	0.4125	0.4415	0.04638	0.8874	synonymous_variant	LOW	ADRA1B	ENSG00000170214	ENST00000306675	c.549G>A	p.Gly183Gly
9	132720770	A	G	0.1456	0.1615	0.1406	0.04639	1.178	splice_region_variant&synonymous_variant	LOW	FNBP1	ENSG00000187239	ENST00000446176	c.408T>C	p.Ser136Ser
17	65341976	A	G	0.1162	0.1306	0.1116	0.04642	1.201	splice_region_variant&intron_variant	LOW	PSMD12	ENSG00000197170	ENST00000356126	c.796-3T>C	.
19	44103010	G	A	0.02464	0.01783	0.02675	0.04646	0.6403	missense_variant	MODERATE	ZNF576	ENSG00000124444	ENST00000336564	c.113G>A	p.Arg38His
18	23872235	A	G	0.0423	0.03297	0.04522	0.04654	0.727	missense_variant	MODERATE	TAF4B	ENSG00000141384	ENST00000578121	c.1631A>G	p.Asn544Ser
3	187451313	T	A	0.02372	0.01628	0.02605	0.04658	0.6364	missense_variant&splice_region_variant	MODERATE	RP11-211G3.3	ENSG00000228804	ENST00000449623	c.131T>A	p.Ile44Asn
14	96944878	G	A	0.04826	0.03836	0.05137	0.04665	0.7436	synonymous_variant	LOW	AK7	ENSG00000140057	ENST00000267584	c.1632G>A	p.Ala544Ala
8	145094836	G	C	0.02396	0.0175	0.02599	0.04671	0.6458	missense_variant	MODERATE	SPATC1	ENSG00000186583	ENST00000377470	c.238G>C	p.Val80Leu
9	138662273	G	A	0.4586	0.4354	0.4659	0.04672	0.8867	synonymous_variant	LOW	KCNT1	ENSG00000107147	ENST00000298480	c.1749G>A	p.Ala583Ala
2	3673648	G	A	0.2843	0.2631	0.291	0.04674	0.8738	sequence_feature	LOW	COLEC11	ENSG00000118004	ENST00000418971	c.245-11475G>A	.
1	150418796	C	T	0.1293	0.1447	0.1245	0.04674	1.189	synonymous_variant	LOW	RPRD2	ENSG00000163125	ENST00000369068	c.789C>T	p.Asn263Asn
9	98997810	C	T	0.2493	0.2678	0.2434	0.04679	1.147	missense_variant	MODERATE	HSD17B3	ENSG00000130948	ENST00000375263	c.865G>A	p.Gly289Ser
3	41275805	A	G	0.02172	0.02826	0.01966	0.0468	1.466	intron_variant	MODIFIER	CTNNB1	ENSG00000168036	ENST00000349496	c.1683+17A>G	.
10	73501556	A	G	0.1816	0.1649	0.1868	0.04682	0.8529	synonymous_variant	LOW	CDH23	ENSG00000107736	ENST00000224721	c.4738A>G	p.Ala1580Ala
17	79093270	C	CGGGCGT	0.01066	0.006057	0.01212	0.04683	0.4895	inframe_insertion	MODERATE	AATK	ENSG00000181409	ENST00000326724	c.3988_3993dupACGCCC	p.Pro1331_Ala1332insThrPro
6	41752706	C	T	0.03772	0.02838	0.04064	0.04684	0.7094	missense_variant	MODERATE	PRICKLE4	ENSG00000124593	ENST00000335515	c.274C>T	p.Arg92Trp
2	230341979	AC	A	0.1545	0.14	0.1591	0.04684	0.8443	sequence_feature	LOW	DNER	ENSG00000187957	ENST00000341772	c.1148-11delG	.
8	27887813	T	C	0.03205	0.02429	0.03448	0.04685	0.6857	intron_variant	MODIFIER	NUGGC	ENSG00000189233	ENST00000341513	c.2017+14A>G	.
6	131276473	G	A	0.0715	0.06	0.07508	0.04687	0.7809	intron_variant	MODIFIER	EPB41L2	ENSG00000079819	ENST00000337057	c.493-16C>T	.
12	32138410	A	G	0.01062	0.006057	0.01205	0.0469	0.4864	synonymous_variant	LOW	KIAA1551	ENSG00000174718	ENST00000312561	c.4521A>G	p.Glu1507Glu
5	145643048	G	A	0.2444	0.2248	0.2506	0.04691	0.8675	splice_region_variant&intron_variant	LOW	RBM27	ENSG00000091009	ENST00000265271	c.2191-6G>A	.
15	90172022	C	T	0.01593	0.01009	0.01776	0.04699	0.5692	splice_region_variant&intron_variant	LOW	KIF7	ENSG00000166813	ENST00000394412	c.3665-5G>A	.
17	62144222	C	T	0.04407	0.05249	0.04142	0.047	1.32	synonymous_variant	LOW	ERN1	ENSG00000178607	ENST00000433197	c.651G>A	p.Leu217Leu
2	176995287	C	A	0.02165	0.01562	0.02353	0.04703	0.6292	missense_variant	MODERATE	HOXD8	ENSG00000175879	ENST00000313173	c.193C>A	p.Pro65Thr
1	3496479	C	T	0.309	0.3283	0.3029	0.04704	1.139	synonymous_variant	LOW	MEGF6	ENSG00000162591	ENST00000356575	c.391G>A	p.Ser131Ser
4	129100643	G	A	0.4082	0.3856	0.4153	0.04707	0.8852	missense_variant	MODERATE	LARP1B	ENSG00000138709	ENST00000326639	c.1979G>A	p.Arg660His
1	152749091	C	T	0.01181	0.01697	0.01023	0.04707	1.664	missense_variant	MODERATE	LCE1F	ENSG00000240386	ENST00000334371	c.244C>T	p.Arg82Trp
20	3682149	G	A	0.2295	0.2476	0.2238	0.04712	1.151	synonymous_variant	LOW	SIGLEC1	ENSG00000088827	ENST00000344754	c.1368C>T	p.Ser456Ser
19	22155520	A	G	0.2605	0.2811	0.254	0.04717	1.147	synonymous_variant	LOW	ZNF208	ENSG00000160321	ENST00000397126	c.2316T>C	p.Thr772Thr
7	151478406	C	T	0.07048	0.08165	0.06698	0.04722	1.249	missense_variant	MODERATE	PRKAG2	ENSG00000106617	ENST00000287878	c.298G>A	p.Gly100Ser
19	15760881	C	A	0.1876	0.2039	0.1825	0.04726	1.162	missense_variant	MODERATE	CYP4F3	ENSG00000186529	ENST00000221307	c.806C>A	p.Ala269Asp
19	10370490	T	A	0.08503	0.07355	0.08863	0.04727	0.7981	3_prime_UTR_variant	MODIFIER	MRPL4	ENSG00000105364	ENST00000393733	c.*308T>A	.
1	92174260	G	A	0.1589	0.1763	0.1534	0.0473	1.17	synonymous_variant	LOW	TGFBR3	ENSG00000069702	ENST00000212355	c.2247C>T	p.Thr749Thr
10	111878510	T	G	0.4214	0.4421	0.4148	0.04731	1.129	intron_variant	MODIFIER	ADD3	ENSG00000148700	ENST00000356080	c.717+16T>G	.
16	71319539	C	T	0.3372	0.36	0.3301	0.04734	1.13	synonymous_variant	LOW	CMTR2	ENSG00000180917	ENST00000338099	c.285G>A	p.Ala95Ala
18	61156606	C	G	0.4311	0.4522	0.4245	0.04734	1.129	synonymous_variant	LOW	SERPINB5	ENSG00000206075	ENST00000382771	c.333C>G	p.Pro111Pro
12	8212572	G	A	0.04809	0.03836	0.05114	0.04735	0.7391	synonymous_variant	LOW	C3AR1	ENSG00000171860	ENST00000307637	c.210C>T	p.Leu70Leu
9	140128736	C	T	0.01418	0.008748	0.01588	0.04736	0.5492	splice_region_variant&intron_variant	LOW	SLC34A3	ENSG00000198569	ENST00000361134	c.1093+8C>T	.
19	3162909	C	T	0.02766	0.02019	0.03001	0.04743	0.6703	synonymous_variant	LOW	GNA15	ENSG00000060558	ENST00000262958	c.1017C>T	p.Leu339Leu
6	166574472	C	A	0.03667	0.02826	0.03931	0.04749	0.7075	intron_variant	MODIFIER	T	ENSG00000164458	ENST00000296946	c.905-18G>T	.
1	180013282	T	C	0.02244	0.02954	0.0202	0.0475	1.456	synonymous_variant	LOW	CEP350	ENSG00000135837	ENST00000367607	c.4596T>C	p.Ser1532Ser
10	116719543	G	A	0.02381	0.02961	0.02199	0.04751	1.448	missense_variant	MODERATE	TRUB1	ENSG00000165832	ENST00000298746	c.500G>A	p.Arg167Lys
10	68139031	C	T	0.0201	0.01346	0.02219	0.04756	0.6161	synonymous_variant	LOW	CTNNA3	ENSG00000183230	ENST00000373744	c.1611G>A	p.Ala537Ala
11	32624405	C	T	0.05466	0.06402	0.05172	0.04756	1.284	synonymous_variant	LOW	CCDC73	ENSG00000186714	ENST00000335185	c.3192G>A	p.Lys1064Lys
14	74824728	C	T	0.03168	0.0397	0.02916	0.04758	1.365	synonymous_variant	LOW	VRTN	ENSG00000133980	ENST00000256362	c.1242C>T	p.Ser414Ser
6	80837253	T	G	0.3074	0.3279	0.301	0.0476	1.138	intron_variant	MODIFIER	BCKDHB	ENSG00000083123	ENST00000320393	c.197-11T>G	.
18	12971179	C	T	0.05275	0.04307	0.05579	0.0476	0.7498	synonymous_variant	LOW	SEH1L	ENSG00000085415	ENST00000399892	c.549C>T	p.Ala183Ala
19	57176168	G	A	0.01062	0.01548	0.009091	0.04768	1.672	synonymous_variant	LOW	ZNF835	ENSG00000127903	ENST00000537055	c.399C>T	p.Thr133Thr
1	24389621	G	A	0.01715	0.02368	0.0151	0.0477	1.511	synonymous_variant	LOW	MYOM3	ENSG00000142661	ENST00000330966	c.3774C>T	p.Phe1258Phe
17	10367994	A	G	0.0118	0.006784	0.01337	0.04771	0.5076	splice_region_variant&intron_variant	LOW	MYH4	ENSG00000264424	ENST00000255381	c.533+4T>C	.
4	126412332	C	T	0.0817	0.06931	0.08559	0.04772	0.7965	synonymous_variant	LOW	FAT4	ENSG00000196159	ENST00000394329	c.14355C>T	p.Val4785Val
19	39230748	C	G	0.04658	0.03721	0.04955	0.04772	0.7421	synonymous_variant	LOW	CAPN12	ENSG00000182472	ENST00000328867	c.672G>C	p.Leu224Leu
16	1392236	C	T	0.02482	0.0175	0.02713	0.04777	0.6491	synonymous_variant	LOW	BAIAP3	ENSG00000007516	ENST00000324385	c.1014C>T	p.Thr338Thr
11	6530401	G	C	0.01431	0.008748	0.01606	0.04779	0.55	missense_variant	MODERATE	DNHD1	ENSG00000179532	ENST00000254579	c.1134G>C	p.Lys378Asn
7	121000084	A	AAAGTTTT	0.02225	0.02909	0.02014	0.04781	1.462	sequence_feature	LOW	FAM3C	ENSG00000196937	ENST00000359943	c.467+12_467+13insAAAACTT	.
10	134039132	G	C	0.05018	0.0397	0.05347	0.04787	0.744	intron_variant	MODIFIER	STK32C	ENSG00000165752	ENST00000368625	c.722-12C>G	.
18	28673565	T	C	0.1141	0.0996	0.1186	0.04787	0.8212	synonymous_variant	LOW	DSC2	ENSG00000134755	ENST00000280904	c.111A>G	p.Leu37Leu
10	91143529	A	T	0.2134	0.2322	0.2075	0.04789	1.152	synonymous_variant	LOW	IFIT1B	ENSG00000204010	ENST00000371809	c.459A>T	p.Gly153Gly
19	33696897	C	T	0.169	0.1521	0.1743	0.0479	0.8495	synonymous_variant	LOW	LRP3	ENSG00000130881	ENST00000253193	c.1221C>T	p.Gly407Gly
3	66431968	G	A	0.01319	0.01817	0.01162	0.04791	1.601	missense_variant	MODERATE	LRIG1	ENSG00000144749	ENST00000273261	c.2705C>T	p.Ala902Val
11	18741822	A	C	0.04733	0.03836	0.05015	0.04791	0.7417	missense_variant	MODERATE	IGSF22	ENSG00000179057	ENST00000513874	c.389T>G	p.Leu130Arg
12	131620578	C	T	0.241	0.2611	0.2347	0.048	1.146	splice_region_variant&intron_variant	LOW	GPR133	ENSG00000111452	ENST00000535015	c.2364-4C>T	.
14	105615648	C	T	0.1879	0.1705	0.1934	0.048	0.8557	missense_variant	MODERATE	JAG2	ENSG00000184916	ENST00000331782	c.1612G>A	p.Asp538Asn
19	20044886	T	C	0.09683	0.1121	0.09195	0.04802	1.219	synonymous_variant	LOW	ZNF93	ENSG00000184635	ENST00000343769	c.1122T>C	p.Cys374Cys
9	139235606	G	C	0.1164	0.1298	0.1122	0.04807	1.198	intron_variant	MODIFIER	GPSM1	ENSG00000160360	ENST00000440944	c.1207+156G>C	.
1	145561179	G	A	0.01497	0.02019	0.01333	0.0481	1.56	synonymous_variant	LOW	ANKRD35	ENSG00000198483	ENST00000355594	c.867G>A	p.Glu289Glu
19	59082449	C	T	0.01771	0.01211	0.01948	0.04812	0.596	missense_variant	MODERATE	MZF1	ENSG00000099326	ENST00000215057	c.308G>A	p.Arg103His
4	108641300	C	T	0.1455	0.1608	0.1407	0.04813	1.179	sequence_feature	MODERATE	PAPSS1	ENSG00000138801	ENST00000265174	c.36G>A	.
19	51172526	G	C	0.06443	0.05451	0.06756	0.04813	0.7724	missense_variant	MODERATE	SHANK1	ENSG00000161681	ENST00000391814	c.2715C>G	p.Asp905Glu
11	118074337	G	A	0.2564	0.2369	0.2625	0.04818	0.8708	synonymous_variant	LOW	AMICA1	ENSG00000160593	ENST00000356289	c.578C>T	p.Val193Val
2	239054358	C	T	0.07542	0.06358	0.07919	0.0482	0.7813	synonymous_variant	LOW	KLHL30	ENSG00000168427	ENST00000409223	c.1035C>T	p.Thr345Thr
17	71348694	C	T	0.02139	0.01548	0.02325	0.0482	0.6302	synonymous_variant	LOW	SDK2	ENSG00000069188	ENST00000392650	c.5676G>A	p.Pro1892Pro
17	39254155	TG	T	0.01055	0.006139	0.01192	0.04825	0.4878	frameshift_variant	HIGH	KRTAP4-8	ENSG00000204880	ENST00000333822	c.181delC	p.Gln61fs
1	2436477	G	C	0.01798	0.02418	0.01604	0.04832	1.527	missense_variant	MODERATE	PLCH2	ENSG00000149527	ENST00000378486	c.4076G>C	p.Arg1359Pro
15	43552360	G	A	0.07807	0.06595	0.08189	0.04836	0.7914	missense_variant	MODERATE	TGM5	ENSG00000104055	ENST00000220420	c.326C>T	p.Thr109Met
1	232002332	C	G	0.04723	0.03717	0.05042	0.04838	0.7366	intron_variant	MODIFIER	DISC1	ENSG00000162946	ENST00000439617	c.1981+48069C>G	.
11	4388905	C	T	0.1269	0.1413	0.1224	0.04843	1.191	synonymous_variant	LOW	OR52B4	ENSG00000221996	ENST00000408920	c.621G>A	p.Ser207Ser
1	160681508	G	A	0.02586	0.03311	0.02358	0.04844	1.416	synonymous_variant	LOW	CD48	ENSG00000117091	ENST00000368046	c.46C>T	p.Leu16Leu
22	18379640	C	T	0.04053	0.05047	0.0374	0.04846	1.328	synonymous_variant	LOW	MICAL3	ENSG00000243156	ENST00000441493	c.1056G>A	p.Pro352Pro
14	77900629	G	A	0.01994	0.02624	0.01796	0.04846	1.477	synonymous_variant	LOW	VIPAS39	ENSG00000151445	ENST00000556412	c.1143C>T	p.Pro381Pro
6	145156939	A	G	0.02701	0.01965	0.02931	0.0485	0.6626	missense_variant	MODERATE	UTRN	ENSG00000152818	ENST00000367545	c.9689A>G	p.Gln3230Arg
19	35616087	G	A	0.3863	0.3641	0.3933	0.04854	0.8844	3_prime_UTR_variant	MODIFIER	LGI4	ENSG00000153902	ENST00000310123	c.*10C>T	.
21	46875792	C	T	0.05339	0.06326	0.0503	0.04858	1.28	synonymous_variant	LOW	COL18A1	ENSG00000182871	ENST00000359759	c.348C>T	p.Asn116Asn
18	34850846	G	A	0.247	0.268	0.2404	0.04863	1.143	synonymous_variant	LOW	CELF4	ENSG00000101489	ENST00000420428	c.984C>T	p.Ala328Ala
1	35944780	T	C	0.02284	0.02961	0.02071	0.04874	1.448	missense_variant	MODERATE	KIAA0319L	ENSG00000142687	ENST00000325722	c.700A>G	p.Thr234Ala
9	18681821	A	G	0.3139	0.3365	0.3068	0.04876	1.131	synonymous_variant	LOW	ADAMTSL1	ENSG00000178031	ENST00000380548	c.1353A>G	p.Thr451Thr
4	185012398	C	T	0.4047	0.3842	0.4111	0.04882	0.884	sequence_feature	MODERATE	ENPP6	ENSG00000164303	ENST00000296741	c.1255G>A	.
12	76425476	G	A	0.1168	0.1023	0.1214	0.04887	0.827	missense_variant	MODERATE	PHLDA1	ENSG00000139289	ENST00000266671	c.46C>T	p.Pro16Ser
10	50901954	G	A	0.01159	0.01617	0.01015	0.04889	1.641	intron_variant	MODIFIER	C10orf53	ENSG00000178645	ENST00000374112	c.217+15G>A	.
7	110762920	G	A	0.01849	0.02423	0.01669	0.0489	1.498	missense_variant	MODERATE	LRRN3	ENSG00000173114	ENST00000308478	c.92G>A	p.Arg31Gln
7	95216394	G	T	0.2572	0.2402	0.2626	0.0489	0.8702	synonymous_variant	LOW	PDK4	ENSG00000004799	ENST00000005178	c.1023C>A	p.Ala341Ala
9	80919756	T	G	0.2836	0.2631	0.29	0.04891	0.8758	synonymous_variant	LOW	PSAT1	ENSG00000135069	ENST00000376588	c.297T>G	p.Ala99Ala
9	131112667	G	A	0.02193	0.0283	0.01992	0.04897	1.456	splice_region_variant&intron_variant	LOW	SLC27A4	ENSG00000167114	ENST00000300456	c.785+7G>A	.
11	113085244	G	C	0.4993	0.4775	0.5064	0.04899	0.8872	intron_variant	MODIFIER	NCAM1	ENSG00000149294	ENST00000524665	c.1236+11G>C	.
3	183754278	C	G	0.07545	0.08625	0.07206	0.04905	1.241	missense_variant	MODERATE	HTR3D	ENSG00000186090	ENST00000382489	c.496C>G	p.Pro166Ala
1	94930345	G	A	0.2289	0.2086	0.2353	0.04909	0.8659	synonymous_variant	LOW	ABCD3	ENSG00000117528	ENST00000454898	c.234G>A	p.Lys78Lys
6	131156102	T	G	0.4693	0.4468	0.4763	0.04909	0.8896	3_prime_UTR_variant	MODIFIER	SMLR1	ENSG00000256162	ENST00000541421	c.*7T>G	.
1	204945934	A	G	0.01835	0.02423	0.0165	0.04914	1.5	intron_variant	MODIFIER	NFASC	ENSG00000163531	ENST00000367172	c.1831+11A>G	.
6	1313470	C	T	0.2806	0.2618	0.2866	0.04914	0.8743	synonymous_variant	LOW	FOXQ1	ENSG00000164379	ENST00000296839	c.531C>T	p.Phe177Phe
13	33332377	T	A	0.01117	0.01606	0.009665	0.04915	1.663	intron_variant	MODIFIER	PDS5B	ENSG00000083642	ENST00000315596	c.3189+20T>A	.
6	52664051	G	A	0.03943	0.03095	0.04206	0.04922	0.7147	synonymous_variant	LOW	GSTA1	ENSG00000243955	ENST00000334575	c.15C>T	p.Pro5Pro
3	170715830	G	A	0.2078	0.1898	0.2134	0.04923	0.8624	synonymous_variant	LOW	SLC2A2	ENSG00000163581	ENST00000314251	c.1437C>T	p.Phe479Phe
1	160109788	C	T	0.03876	0.03028	0.04142	0.04924	0.7157	sequence_feature	LOW	ATP1A2	ENSG00000018625	ENST00000361216	c.3034+14C>T	.
5	65108215	G	A	0.4938	0.5143	0.4875	0.04924	1.13	synonymous_variant	LOW	NLN	ENSG00000123213	ENST00000380985	c.1977G>A	p.Pro659Pro
9	93641175	C	T	0.1682	0.1514	0.1735	0.04925	0.8495	sequence_feature	MODERATE	SYK	ENSG00000165025	ENST00000375746	c.1521C>T	.
6	31378956	C	G	0.2856	0.2645	0.2922	0.04938	0.8471	missense_variant	MODERATE	MICA	ENSG00000204520	ENST00000449934	c.433C>G	p.Leu145Val
11	1258387	G	A	0.01093	0.01573	0.009422	0.04939	1.679	missense_variant	MODERATE	MUC5B	ENSG00000117983	ENST00000447027	c.3299G>A	p.Arg1100His
2	231406070	G	A	0.08845	0.1009	0.08453	0.04942	1.221	missense_variant	MODERATE	SP100	ENSG00000067066	ENST00000340126	c.2386G>A	p.Ala796Thr
11	20486063	C	G	0.08218	0.06931	0.08622	0.04948	0.7997	missense_variant	MODERATE	PRMT3	ENSG00000185238	ENST00000331079	c.1318C>G	p.Leu440Val
6	143832645	C	T	0.01562	0.01009	0.01736	0.04949	0.5725	missense_variant	MODERATE	FUCA2	ENSG00000001036	ENST00000002165	c.127G>A	p.Ala43Thr
15	51634255	G	T	0.3951	0.3721	0.4023	0.0495	0.8844	sequence_feature	LOW	GLDN	ENSG00000186417	ENST00000335449	c.363+11G>T	.
7	149556587	G	A	0.01754	0.02355	0.01565	0.04956	1.515	synonymous_variant	LOW	ZNF862	ENSG00000106479	ENST00000223210	c.1194G>A	p.Gly398Gly
18	55317653	G	A	0.05438	0.04509	0.05729	0.04961	0.7574	synonymous_variant	LOW	ATP8B1	ENSG00000081923	ENST00000283684	c.3477C>T	p.Pro1159Pro
6	166720806	C	G	0.07521	0.08707	0.07149	0.04968	1.239	synonymous_variant	LOW	PRR18	ENSG00000176381	ENST00000322583	c.825G>C	p.Ser275Ser
20	52611540	A	C	0.4907	0.5114	0.4842	0.04968	1.123	intron_variant	MODIFIER	BCAS1	ENSG00000064787	ENST00000371440	c.927+11T>G	.
6	11723636	C	T	0.3822	0.36	0.3892	0.04969	0.8835	missense_variant	MODERATE	ADTRP	ENSG00000111863	ENST00000379413	c.604G>A	p.Val202Ile
8	37702472	G	A	0.19	0.1723	0.1956	0.04972	0.8591	synonymous_variant	LOW	BRF2	ENSG00000104221	ENST00000220659	c.796C>T	p.Leu266Leu
11	113264467	C	T	0.01594	0.02153	0.01418	0.04974	1.541	synonymous_variant	LOW	ANKK1	ENSG00000170209	ENST00000303941	c.450C>T	p.Asn150Asn
6	144263274	T	C	0.02172	0.01548	0.02368	0.04977	0.6333	missense_variant	MODERATE	PLAGL1	ENSG00000118495	ENST00000354765	c.679A>G	p.Thr227Ala
3	47456689	T	C	0.03094	0.02288	0.03347	0.04982	0.6824	sequence_feature	LOW	SCAP	ENSG00000114650	ENST00000265565	c.3057-19A>G	.
1	152484245	C	T	0.0235	0.01682	0.0256	0.04984	0.6453	stop_gained	HIGH	LCE5A	ENSG00000186207	ENST00000334269	c.235C>T	p.Arg79*
9	75775235	A	G	0.2086	0.2248	0.2035	0.04985	1.152	synonymous_variant	LOW	ANXA1	ENSG00000135046	ENST00000257497	c.327A>G	p.Leu109Leu
6	116784850	C	G	0.04713	0.03799	0.04998	0.04988	0.7421	missense_variant	MODERATE	FAM26F	ENSG00000188820	ENST00000368605	c.930C>G	p.Asn310Lys
9	116136473	C	A	0.04447	0.0551	0.04119	0.04998	1.31	missense_variant	MODERATE	HDHD3	ENSG00000119431	ENST00000238379	c.162G>T	p.Arg54Ser
1	34663144	C	T	0.03538	0.04307	0.03297	0.04998	1.349	synonymous_variant	LOW	C1orf94	ENSG00000142698	ENST00000488417	c.639C>T	p.Ala213Ala
