# Supplementary material for: Comprehensive analysis of coding variants highlights genetic complexity in developmental and epileptic encephalopathy
Source: Nat Commun. 2019 Jun 7;10:2506. doi: 10.1038/s41467-019-10482-9 (PMC6555845; doi:10.1038/s41467-019-10482-9)
Supplement: Supplementary file 9 — Supplementary Data 6 [file 41467_2019_10482_MOESM9_ESM.xlsx]

## Sheet: Supplementary Data 6
Supplementary Data 6. Detailed result of gene-based burden test
Gene	Chr	Start_position_of_coding_sequence	Null_in_all_cases(N=743)	CDmissense_in_all_cases(N=743)	Null_in_non-pURV_carriers(N=627)	CDmissense_in_non-pURV_carriers(N=627)	Null_in_controls	CDmissense_in_controls	P_vs_all_cases(N=743)	OR_vs_all_cases(N=743)	P_vs_non-pURV_carriers(N=627)	OR_vs_non-pURV_carriers(N=627)	58EE/DEE(1=yes)
CDKL5	23	18525216	14	4	NA	NA	0	0	5.51947e-12	Inf	NA	NA	1
STXBP1	9	130374682	4	11	NA	NA	0	0	4.25044e-10	Inf	NA	NA	1
SCN1A	2	166847754	4	11	NA	NA	0	1	5.30055e-09	48.6686	NA	NA	1
SCN2A	2	166152333	1	11	NA	NA	0	1	3.29676e-07	38.7768	NA	NA	1
KCNQ2	20	62037996	1	8	NA	NA	0	0	2.45032e-06	Inf	NA	NA	1
AP5B1	11	65545326	5	0	4	0	0	0	0.00077158	Inf	0.0019114	Inf	0
PIGA	23	15339627	1	4	NA	NA	0	0	0.00077158	Inf	NA	NA	1
NF1	17	29422327	1	5	1	5	0	1	0.00102272	19.2406	0.000477075	22.8338	0
CLCN2	3	184064393	1	3	1	1	0	0	0.00324189	Inf	0.0438302	Inf	0
DNMT3L	21	45666279	2	2	2	2	0	0	0.00324189	Inf	0.0019114	Inf	0
ARFGEF1	8	68087789	0	4	0	4	0	0	0.00324189	Inf	0.0019114	Inf	0
TRPM5	11	2426166	2	2	2	2	0	0	0.00324189	Inf	0.0019114	Inf	0
COL7A1	3	48601838	3	2	1	2	1	0	0.00371224	16.0036	0.0309009	11.3547	0
STXBP5L	3	120628425	1	4	1	3	0	1	0.00371224	16.0036	0.0079634	15.1655	0
SLC12A1	15	48483860	1	4	1	3	1	0	0.00371224	16.0036	0.0079634	15.1655	0
USH2A	1	215799122	4	5	3	4	2	5	0.00531638	4.12941	0.0147773	3.80259	0
WRN	8	30915963	2	4	1	3	1	2	0.00781498	6.40762	0.0388942	5.05354	0
MSH6	2	47984932	2	3	1	3	0	2	0.010436	8.00194	0.0199388	7.58206	0
MYOF	10	95066719	3	4	3	3	1	4	0.0108956	4.48768	0.0144993	4.55921	0
SYNGAP1	6	33388041	4	0	NA	NA	1	0	0.0131231	12.7879	NA	NA	1
HUWE1	23	53560269	0	4	0	4	1	0	0.0131231	12.7879	0.0079634	15.1655	0
LAMC2	1	183155487	3	1	1	1	0	1	0.0131231	12.7879	0.113173	7.56101	0
NDUFS1	2	206988908	3	1	3	1	1	0	0.0131231	12.7879	0.0079634	15.1655	0
HARS	5	140053841	2	2	1	2	1	0	0.0131231	12.7879	0.0309009	11.3547	0
CAPN11	6	44126585	4	0	2	0	1	0	0.0131231	12.7879	0.113173	7.56101	0
CACNA1E	1	181452880	0	4	0	4	0	1	0.0131231	12.7879	0.0079634	15.1655	0
SCN8A	12	52056604	0	4	NA	NA	0	1	0.0131231	12.7879	NA	NA	1
HEXB	5	74001049	1	3	1	2	0	1	0.0131231	12.7879	0.0309009	11.3547	0
TTLL10	1	1110414	1	2	1	2	0	0	0.0136072	Inf	0.00915877	Inf	0
CAPN10	2	241526328	2	1	1	1	0	0	0.0136072	Inf	0.0438302	Inf	0
NEK4	3	52745792	1	2	1	2	0	0	0.0136072	Inf	0.00915877	Inf	0
SLC39A4	8	145638955	2	1	2	1	0	0	0.0136072	Inf	0.00915877	Inf	0
ARX	23	25022786	3	0	NA	NA	0	0	0.0136072	Inf	NA	NA	1
DTNB	2	25602187	2	1	1	1	0	0	0.0136072	Inf	0.0438302	Inf	0
SLC34A2	4	25664122	1	2	1	2	0	0	0.0136072	Inf	0.00915877	Inf	0
CNGA1	4	47938437	1	2	1	2	0	0	0.0136072	Inf	0.00915877	Inf	0
ANKRD26	10	27283998	3	0	3	0	0	0	0.0136072	Inf	0.00915877	Inf	0
EXOC6	10	94591077	1	2	0	2	0	0	0.0136072	Inf	0.0438302	Inf	0
BLNK	10	97951728	2	1	2	1	0	0	0.0136072	Inf	0.00915877	Inf	0
DIS3L	15	66587435	1	2	0	2	0	0	0.0136072	Inf	0.0438302	Inf	0
AARS	16	70286623	1	2	1	2	0	0	0.0136072	Inf	0.00915877	Inf	0
CCDC57	17	80059557	2	1	2	1	0	0	0.0136072	Inf	0.00915877	Inf	0
KIAA2022	23	73959239	3	0	NA	NA	0	0	0.0136072	Inf	NA	NA	1
MAGEC1	23	140992858	3	0	3	0	0	0	0.0136072	Inf	0.00915877	Inf	0
MECP2	23	153295817	3	0	NA	NA	0	0	0.0136072	Inf	NA	NA	1
SLC22A5	5	131705664	0	3	0	2	0	0	0.0136072	Inf	0.0438302	Inf	0
ATP1A3	19	42471088	0	3	NA	NA	0	0	0.0136072	Inf	NA	NA	1
HR	8	21973212	1	2	1	1	0	0	0.0136072	Inf	0.0438302	Inf	0
ATF4	22	39917450	1	2	1	2	0	0	0.0136072	Inf	0.00915877	Inf	0
MTSS1L	16	70697579	0	3	0	2	0	0	0.0136072	Inf	0.0438302	Inf	0
DUOX2	15	45386347	3	3	1	3	1	3	0.0156233	4.80482	0.0651451	3.7891	0
FLII	17	18148451	1	4	1	4	0	3	0.0223923	5.33286	0.0126433	6.3264	0
PKHD1L1	8	110374809	2	4	1	3	1	4	0.0275259	3.84196	0.0983804	3.03031	0
DNAH3	16	20944475	0	0	0	0	7	8	0.0293895	0	0.0519479	0	0
VWDE	7	12370808	4	0	4	0	1	1	0.0319449	6.39299	0.0199388	7.58206	0
CNTRL	9	123850604	4	0	4	0	2	0	0.0319449	6.39299	0.0199388	7.58206	0
GRIA4	11	105481724	1	3	0	2	0	2	0.0319449	6.39299	0.195445	3.7802	0
TTC8	14	89291051	2	2	2	1	0	2	0.0319449	6.39299	0.0653071	5.67821	0
POLR3A	10	79737235	3	2	3	2	0	4	0.0406141	3.99817	0.0236009	4.74346	0
TMC3	15	81624759	1	4	1	4	3	1	0.0406141	3.99817	0.0236009	4.74346	0
ABCC3	17	48712297	1	4	1	4	2	2	0.0406141	3.99817	0.0236009	4.74346	0
GRIN3B	19	1000436	1	2	1	2	1	0	0.044703	9.57768	0.0309009	11.3547	0
PCDH19	23	99551274	1	2	NA	NA	0	1	0.044703	9.57768	NA	NA	1
GNAO1	16	56226147	0	3	NA	NA	0	1	0.044703	9.57768	NA	NA	1
LEPREL1	3	189675700	0	3	0	3	1	0	0.044703	9.57768	0.0309009	11.3547	0
PDZRN3	3	73432515	0	3	0	3	0	1	0.044703	9.57768	0.0309009	11.3547	0
PLCB2	15	40581773	0	3	0	3	0	1	0.044703	9.57768	0.0309009	11.3547	0
SETD1B	12	122242643	1	2	1	1	0	1	0.044703	9.57768	0.113173	7.56101	0
BAIAP2L2	22	38481306	2	1	2	1	0	1	0.044703	9.57768	0.0309009	11.3547	0
ARHGEF19	1	16533506	1	2	1	2	1	0	0.044703	9.57768	0.0309009	11.3547	0
MPL	1	43803519	3	0	2	0	1	0	0.044703	9.57768	0.113173	7.56101	0
PRDX1	1	45977000	3	0	2	0	1	0	0.044703	9.57768	0.113173	7.56101	0
ELTD1	1	79356838	2	1	2	1	0	1	0.044703	9.57768	0.0309009	11.3547	0
DAP3	1	155659128	1	2	0	2	1	0	0.044703	9.57768	0.113173	7.56101	0
ANGEL2	1	213168382	1	2	1	2	0	1	0.044703	9.57768	0.0309009	11.3547	0
NBEAL1	2	203881107	1	2	1	2	0	1	0.044703	9.57768	0.0309009	11.3547	0
GOLGB1	3	121383326	1	2	1	2	1	0	0.044703	9.57768	0.0309009	11.3547	0
OTOP1	4	4190529	1	2	1	1	1	0	0.044703	9.57768	0.113173	7.56101	0
PPP3CA	4	101947021	1	2	1	2	0	1	0.044703	9.57768	0.0309009	11.3547	0
EGF	4	110834491	0	3	0	2	1	0	0.044703	9.57768	0.113173	7.56101	0
CAMK2A	5	149602272	1	2	1	2	0	1	0.044703	9.57768	0.0309009	11.3547	0
FARS2	6	5368803	2	1	2	1	0	1	0.044703	9.57768	0.0309009	11.3547	0
ASNS	7	97481570	1	2	1	2	1	0	0.044703	9.57768	0.0309009	11.3547	0
SLC7A2	8	17400848	1	2	1	2	0	1	0.044703	9.57768	0.0309009	11.3547	0
PLAT	8	42036554	1	2	1	2	1	0	0.044703	9.57768	0.0309009	11.3547	0
KRT6B	12	52840973	1	2	1	1	1	0	0.044703	9.57768	0.113173	7.56101	0
ZC3H13	13	46531261	1	2	1	2	1	0	0.044703	9.57768	0.0309009	11.3547	0
PLA2G4D	15	42364076	2	1	2	1	1	0	0.044703	9.57768	0.0309009	11.3547	0
ABCC1	16	16043608	1	2	1	2	0	1	0.044703	9.57768	0.0309009	11.3547	0
PIGN	18	59713088	2	1	1	1	1	0	0.044703	9.57768	0.113173	7.56101	0
IL12RB1	19	18170417	3	0	2	0	1	0	0.044703	9.57768	0.113173	7.56101	0
KCNB1	20	47989519	0	3	NA	NA	1	0	0.044703	9.57768	NA	NA	1
ZNF280A	22	22868325	3	0	3	0	1	0	0.044703	9.57768	0.0309009	11.3547	0
WDR45	23	48929527	3	0	NA	NA	0	1	0.044703	9.57768	NA	NA	1
ARHGEF9	23	62855198	3	0	NA	NA	0	1	0.044703	9.57768	NA	NA	1
SLC6A9	1	44457280	0	3	0	1	0	1	0.044703	9.57768	0.375147	3.77578	0
ATP2A1	16	28889992	0	3	0	3	0	1	0.044703	9.57768	0.0309009	11.3547	0
PDPR	16	70154395	0	3	0	3	0	1	0.044703	9.57768	0.0309009	11.3547	0
NT5DC3	12	104171606	2	1	2	1	0	1	0.044703	9.57768	0.0309009	11.3547	0
ATP7B	13	52508891	1	2	0	2	1	0	0.044703	9.57768	0.113173	7.56101	0
MRI1	19	13875402	0	3	0	2	0	1	0.044703	9.57768	0.113173	7.56101	0
ADRA1B	5	159343912	1	2	0	2	0	1	0.044703	9.57768	0.113173	7.56101	0
NBAS	2	15307171	1	6	1	6	6	1	0.0516684	3.20367	0.0147773	3.80259	0
LINGO3	19	2289996	2	0	2	0	0	0	0.0570546	Inf	0.0438302	Inf	0
ATXN2	12	111890615	2	0	2	0	0	0	0.0570546	Inf	0.0438302	Inf	0
PDLIM7	5	176915192	0	2	0	2	0	0	0.0570546	Inf	0.0438302	Inf	0
CYP7B1	8	65509198	2	0	2	0	0	0	0.0570546	Inf	0.0438302	Inf	0
CALHM1	10	105215018	1	1	1	1	0	0	0.0570546	Inf	0.0438302	Inf	0
PTPRE	10	129839145	1	1	NA	NA	0	0	0.0570546	Inf	NA	NA	0
OGFOD1	16	56485524	1	1	1	1	0	0	0.0570546	Inf	0.0438302	Inf	0
MLLT1	19	6213052	1	1	1	1	0	0	0.0570546	Inf	0.0438302	Inf	0
INPP5K	17	1399116	0	2	0	2	0	0	0.0570546	Inf	0.0438302	Inf	0
ADAP2	17	29248778	0	2	0	2	0	0	0.0570546	Inf	0.0438302	Inf	0
ENDOV	17	78388994	0	2	0	1	0	0	0.0570546	Inf	0.209489	Inf	0
PCBP4	3	51992076	1	1	1	1	0	0	0.0570546	Inf	0.0438302	Inf	0
KISS1R	19	917502	1	1	1	1	0	0	0.0570546	Inf	0.0438302	Inf	0
RBM34	1	235295027	0	2	0	1	0	0	0.0570546	Inf	0.209489	Inf	0
RAD9A	11	67163493	0	2	0	2	0	0	0.0570546	Inf	0.0438302	Inf	0
RUFY1	5	178977570	1	1	1	0	0	0	0.0570546	Inf	0.209489	Inf	0
LHX3	9	139089170	2	0	2	0	0	0	0.0570546	Inf	0.0438302	Inf	0
ACD	16	67691508	2	0	NA	NA	0	0	0.0570546	Inf	NA	NA	0
MCOLN1	19	7587636	1	1	1	1	0	0	0.0570546	Inf	0.0438302	Inf	0
WWP2	16	69820913	0	2	0	2	0	0	0.0570546	Inf	0.0438302	Inf	0
DENND4B	1	153902772	1	1	1	1	0	0	0.0570546	Inf	0.0438302	Inf	0
NCAPH2	22	50946766	2	0	2	0	0	0	0.0570546	Inf	0.0438302	Inf	0
FBLIM1	1	16091478	1	1	1	1	0	0	0.0570546	Inf	0.0438302	Inf	0
HTR6	1	19992246	1	1	1	0	0	0	0.0570546	Inf	0.209489	Inf	0
RHCE	1	25689017	1	1	1	1	0	0	0.0570546	Inf	0.0438302	Inf	0
GJB4	1	35226855	1	1	1	1	0	0	0.0570546	Inf	0.0438302	Inf	0
C1orf177	1	55271789	1	1	1	1	0	0	0.0570546	Inf	0.0438302	Inf	0
DHCR24	1	55317905	1	1	1	1	0	0	0.0570546	Inf	0.0438302	Inf	0
TCHHL1	1	152057442	2	0	1	0	0	0	0.0570546	Inf	0.209489	Inf	0
NES	1	156639113	2	0	2	0	0	0	0.0570546	Inf	0.0438302	Inf	0
OR10Z1	1	158576228	2	0	1	0	0	0	0.0570546	Inf	0.209489	Inf	0
SPTA1	1	158581053	2	0	2	0	0	0	0.0570546	Inf	0.0438302	Inf	0
GORAB	1	170501289	1	1	0	1	0	0	0.0570546	Inf	0.209489	Inf	0
PIK3C2B	1	204393979	1	1	1	1	0	0	0.0570546	Inf	0.0438302	Inf	0
TATDN3	1	212965263	1	1	1	1	0	0	0.0570546	Inf	0.0438302	Inf	0
HNRNPU	1	245017751	1	1	NA	NA	0	0	0.0570546	Inf	NA	NA	1
GMCL1	2	70057024	2	0	2	0	0	0	0.0570546	Inf	0.0438302	Inf	0
ASTL	2	96789588	1	1	0	1	0	0	0.0570546	Inf	0.209489	Inf	0
PKP4	2	159389696	1	1	1	1	0	0	0.0570546	Inf	0.0438302	Inf	0
ZSWIM2	2	187692710	2	0	2	0	0	0	0.0570546	Inf	0.0438302	Inf	0
CXCR2	2	218999524	1	1	1	1	0	0	0.0570546	Inf	0.0438302	Inf	0
CAMK1	3	9799222	2	0	2	0	0	0	0.0570546	Inf	0.0438302	Inf	0
EFHB	3	19921122	1	1	1	1	0	0	0.0570546	Inf	0.0438302	Inf	0
SPATA16	3	172607359	2	0	1	0	0	0	0.0570546	Inf	0.209489	Inf	0
RANBP3L	5	36249755	2	0	1	0	0	0	0.0570546	Inf	0.209489	Inf	0
LYSMD3	5	89814628	1	1	1	1	0	0	0.0570546	Inf	0.0438302	Inf	0
PCDHGA5	5	140743897	2	0	1	0	0	0	0.0570546	Inf	0.209489	Inf	0
ZNF165	6	28053258	2	0	1	0	0	0	0.0570546	Inf	0.209489	Inf	0
FBXL4	6	99322153	1	1	1	1	0	0	0.0570546	Inf	0.0438302	Inf	0
QRSL1	6	107077556	1	1	1	1	0	0	0.0570546	Inf	0.0438302	Inf	0
BCLAF1	6	136582247	1	1	0	1	0	0	0.0570546	Inf	0.209489	Inf	0
SMOC2	6	168842050	1	1	NA	NA	0	0	0.0570546	Inf	NA	NA	0
C7orf57	7	48075108	2	0	2	0	0	0	0.0570546	Inf	0.0438302	Inf	0
GRB10	7	50660648	1	1	NA	NA	0	0	0.0570546	Inf	NA	NA	0
OPN1SW	7	128412593	1	1	0	1	0	0	0.0570546	Inf	0.209489	Inf	0
PXDNL	8	52232450	2	0	2	0	0	0	0.0570546	Inf	0.0438302	Inf	0
NFIB	9	14088307	1	1	1	0	0	0	0.0570546	Inf	0.209489	Inf	0
HAUS6	9	19056340	1	1	1	1	0	0	0.0570546	Inf	0.0438302	Inf	0
SHB	9	37919817	2	0	2	0	0	0	0.0570546	Inf	0.0438302	Inf	0
CNTNAP3B	9	43685294	2	0	2	0	0	0	0.0570546	Inf	0.0438302	Inf	0
RNF20	9	104297705	1	1	1	1	0	0	0.0570546	Inf	0.0438302	Inf	0
OIT3	10	74653556	1	1	1	1	0	0	0.0570546	Inf	0.0438302	Inf	0
MMRN2	10	88696499	1	1	1	0	0	0	0.0570546	Inf	0.209489	Inf	0
OR51L1	11	5020212	1	1	1	1	0	0	0.0570546	Inf	0.0438302	Inf	0
TRIM66	11	8639490	1	1	0	1	0	0	0.0570546	Inf	0.209489	Inf	0
SLC43A1	11	57252568	1	1	1	1	0	0	0.0570546	Inf	0.0438302	Inf	0
FAM111A	11	58916345	1	1	1	1	0	0	0.0570546	Inf	0.0438302	Inf	0
FCHSD2	11	72549835	1	1	1	1	0	0	0.0570546	Inf	0.0438302	Inf	0
B3GNT6	11	76750595	2	0	1	0	0	0	0.0570546	Inf	0.209489	Inf	0
HEPHL1	11	93754534	1	1	0	1	0	0	0.0570546	Inf	0.209489	Inf	0
FOLR4	11	94038802	1	1	1	1	0	0	0.0570546	Inf	0.0438302	Inf	0
NXPE4	11	114441659	1	1	0	1	0	0	0.0570546	Inf	0.209489	Inf	0
KCNJ1	11	128709019	1	1	1	1	0	0	0.0570546	Inf	0.0438302	Inf	0
GPRC5A	12	13061183	1	1	1	1	0	0	0.0570546	Inf	0.0438302	Inf	0
CSAD	12	53552294	1	1	NA	NA	0	0	0.0570546	Inf	NA	NA	0
IKBIP	12	99007362	2	0	2	0	0	0	0.0570546	Inf	0.0438302	Inf	0
SLC46A3	13	29278694	1	1	1	1	0	0	0.0570546	Inf	0.0438302	Inf	0
CCDC70	13	52439514	2	0	2	0	0	0	0.0570546	Inf	0.0438302	Inf	0
OR6S1	14	21108854	1	1	1	1	0	0	0.0570546	Inf	0.0438302	Inf	0
PPP2R5C	14	102228230	1	1	1	1	0	0	0.0570546	Inf	0.0438302	Inf	0
SLC27A2	15	50474624	1	1	1	1	0	0	0.0570546	Inf	0.0438302	Inf	0
MYO5A	15	52605892	1	1	1	1	0	0	0.0570546	Inf	0.0438302	Inf	0
IL32	16	3115812	2	0	2	0	0	0	0.0570546	Inf	0.0438302	Inf	0
GRIN2A	16	9857005	1	1	NA	NA	0	0	0.0570546	Inf	NA	NA	1
CKLF	16	66586618	2	0	2	0	0	0	0.0570546	Inf	0.0438302	Inf	0
CPD	17	28705998	1	1	1	1	0	0	0.0570546	Inf	0.0438302	Inf	0
KRTAP9-2	17	39382906	2	0	2	0	0	0	0.0570546	Inf	0.0438302	Inf	0
GHDC	17	40341039	1	1	1	1	0	0	0.0570546	Inf	0.0438302	Inf	0
SLC25A39	17	42397368	1	1	1	1	0	0	0.0570546	Inf	0.0438302	Inf	0
ITGA3	17	48133803	1	1	1	1	0	0	0.0570546	Inf	0.0438302	Inf	0
NDC80	18	2572984	1	1	1	0	0	0	0.0570546	Inf	0.209489	Inf	0
C18orf54	18	51889214	2	0	2	0	0	0	0.0570546	Inf	0.0438302	Inf	0
MRPL54	19	3762698	1	1	NA	NA	0	0	0.0570546	Inf	NA	NA	0
PSPN	19	6375365	1	1	1	1	0	0	0.0570546	Inf	0.0438302	Inf	0
OR10H2	19	15838853	2	0	1	0	0	0	0.0570546	Inf	0.209489	Inf	0
ZNF675	19	23709358	2	0	1	0	0	0	0.0570546	Inf	0.209489	Inf	0
ZNF302	19	35173954	2	0	1	0	0	0	0.0570546	Inf	0.209489	Inf	0
ZNF566	19	36939878	2	0	2	0	0	0	0.0570546	Inf	0.0438302	Inf	0
RSPH6A	19	46299126	1	1	1	1	0	0	0.0570546	Inf	0.0438302	Inf	0
ZNF813	19	53987076	2	0	1	0	0	0	0.0570546	Inf	0.209489	Inf	0
NLRP13	19	56403461	2	0	2	0	0	0	0.0570546	Inf	0.0438302	Inf	0
ZNF814	19	58368657	2	0	2	0	0	0	0.0570546	Inf	0.0438302	Inf	0
MATN4	20	43922406	1	1	1	1	0	0	0.0570546	Inf	0.0438302	Inf	0
RAB22A	20	56885032	1	1	1	1	0	0	0.0570546	Inf	0.0438302	Inf	0
LARGE	22	33562748	1	1	1	1	0	0	0.0570546	Inf	0.0438302	Inf	0
SLC25A6	23	1505494	2	0	2	0	0	0	0.0570546	Inf	0.0438302	Inf	0
TM4SF2	23	37265502	1	1	1	1	0	0	0.0570546	Inf	0.0438302	Inf	0
FTSJ1	23	48340872	1	1	1	0	0	0	0.0570546	Inf	0.209489	Inf	0
SMC1A	23	53407023	2	0	NA	NA	0	0	0.0570546	Inf	NA	NA	1
OR13H1	23	130678047	2	0	1	0	0	0	0.0570546	Inf	0.209489	Inf	0
TYW3	1	75198928	0	2	0	2	0	0	0.0570546	Inf	0.0438302	Inf	0
ZZZ3	1	78031324	0	2	0	2	0	0	0.0570546	Inf	0.0438302	Inf	0
C1orf85	1	156262834	0	2	0	2	0	0	0.0570546	Inf	0.0438302	Inf	0
ERO1LB	1	236381815	0	2	0	2	0	0	0.0570546	Inf	0.0438302	Inf	0
WDR92	2	68384678	0	2	0	2	0	0	0.0570546	Inf	0.0438302	Inf	0
ANTXR1	2	69240631	0	2	0	1	0	0	0.0570546	Inf	0.209489	Inf	0
SDPR	2	192700648	0	2	0	1	0	0	0.0570546	Inf	0.209489	Inf	0
MASP1	3	186937858	0	2	0	2	0	0	0.0570546	Inf	0.0438302	Inf	0
TAPT1	4	16164930	0	2	0	2	0	0	0.0570546	Inf	0.0438302	Inf	0
RHOH	4	40245006	0	2	0	2	0	0	0.0570546	Inf	0.0438302	Inf	0
CLPTM1L	5	1318483	0	2	0	2	0	0	0.0570546	Inf	0.0438302	Inf	0
CDH18	5	19473334	0	2	0	2	0	0	0.0570546	Inf	0.0438302	Inf	0
F2R	5	76012132	0	2	0	2	0	0	0.0570546	Inf	0.0438302	Inf	0
AFF4	5	132216750	0	2	0	1	0	0	0.0570546	Inf	0.209489	Inf	0
TCERG1	5	145826912	0	2	0	2	0	0	0.0570546	Inf	0.0438302	Inf	0
PHACTR1	6	12718976	0	2	0	2	0	0	0.0570546	Inf	0.0438302	Inf	0
SLC17A2	6	25913544	0	2	0	1	0	0	0.0570546	Inf	0.209489	Inf	0
SNAP91	6	84265871	0	2	0	1	0	0	0.0570546	Inf	0.209489	Inf	0
GLI3	7	42003927	0	2	0	1	0	0	0.0570546	Inf	0.209489	Inf	0
EPO	7	100318603	0	2	0	2	0	0	0.0570546	Inf	0.0438302	Inf	0
SLC37A3	7	140051194	0	2	0	1	0	0	0.0570546	Inf	0.209489	Inf	0
FAM219A	9	34400961	0	2	0	1	0	0	0.0570546	Inf	0.209489	Inf	0
MED27	9	134735924	0	2	0	2	0	0	0.0570546	Inf	0.0438302	Inf	0
OPN4	10	88414540	0	2	0	2	0	0	0.0570546	Inf	0.0438302	Inf	0
ELOVL3	10	103986305	0	2	0	2	0	0	0.0570546	Inf	0.0438302	Inf	0
P2RY6	11	73007563	0	2	0	2	0	0	0.0570546	Inf	0.0438302	Inf	0
SNX19	11	130748316	0	2	0	1	0	0	0.0570546	Inf	0.209489	Inf	0
RALGAPA1	14	36008747	0	2	0	2	0	0	0.0570546	Inf	0.0438302	Inf	0
CIPC	14	77572051	0	2	0	2	0	0	0.0570546	Inf	0.0438302	Inf	0
ADCK1	14	78285321	0	2	0	2	0	0	0.0570546	Inf	0.0438302	Inf	0
PTPLAD1	15	65849223	0	2	0	1	0	0	0.0570546	Inf	0.209489	Inf	0
MAP2K1	15	66679685	0	2	0	1	0	0	0.0570546	Inf	0.209489	Inf	0
CTSH	15	79214471	0	2	0	2	0	0	0.0570546	Inf	0.0438302	Inf	0
RAP1GAP2	17	2703821	0	2	0	1	0	0	0.0570546	Inf	0.209489	Inf	0
DGKE	17	54912156	0	2	0	1	0	0	0.0570546	Inf	0.209489	Inf	0
PPP2R1A	19	52693349	0	2	0	2	0	0	0.0570546	Inf	0.0438302	Inf	0
SERINC3	20	43128936	0	2	0	2	0	0	0.0570546	Inf	0.0438302	Inf	0
ADARB1	21	46557241	0	2	0	1	0	0	0.0570546	Inf	0.209489	Inf	0
TRPC5	23	111019540	0	2	0	2	0	0	0.0570546	Inf	0.0438302	Inf	0
FIGLA	2	71004498	2	0	2	0	0	0	0.0570546	Inf	0.0438302	Inf	0
CHST2	3	142839658	1	1	1	0	0	0	0.0570546	Inf	0.209489	Inf	0
CDK9	9	130548076	1	1	1	1	0	0	0.0570546	Inf	0.0438302	Inf	0
KCNQ1	11	2465915	1	1	1	1	0	0	0.0570546	Inf	0.0438302	Inf	0
KIRREL3	11	126294474	1	1	1	1	0	0	0.0570546	Inf	0.0438302	Inf	0
NEIL1	15	75641246	2	0	1	0	0	0	0.0570546	Inf	0.209489	Inf	0
CRAMP1L	16	1664640	1	1	1	1	0	0	0.0570546	Inf	0.0438302	Inf	0
UMOD	16	20344635	2	0	2	0	0	0	0.0570546	Inf	0.0438302	Inf	0
KCTD19	16	67360629	2	0	1	0	0	0	0.0570546	Inf	0.209489	Inf	0
CAMTA2	17	4872050	1	1	1	0	0	0	0.0570546	Inf	0.209489	Inf	0
SLC16A13	17	6939701	1	1	1	1	0	0	0.0570546	Inf	0.0438302	Inf	0
STAT5B	17	40353755	1	1	1	1	0	0	0.0570546	Inf	0.0438302	Inf	0
DDC8	17	76866991	2	0	2	0	0	0	0.0570546	Inf	0.0438302	Inf	0
UNC13A	19	17716862	1	1	1	1	0	0	0.0570546	Inf	0.0438302	Inf	0
NUDT19	19	33182866	2	0	2	0	0	0	0.0570546	Inf	0.0438302	Inf	0
ANKRD54	22	38227949	2	0	NA	NA	0	0	0.0570546	Inf	NA	NA	0
SLC35A2	23	48760714	1	1	NA	NA	0	0	0.0570546	Inf	NA	NA	1
IQSEC2	23	53263400	2	0	NA	NA	0	0	0.0570546	Inf	NA	NA	1
FLVCR1	1	213031794	0	2	0	2	0	0	0.0570546	Inf	0.0438302	Inf	0
DYNC1I1	7	95434041	0	2	0	1	0	0	0.0570546	Inf	0.209489	Inf	0
ESYT2	7	158526897	0	2	0	1	0	0	0.0570546	Inf	0.209489	Inf	0
KIF5B	10	32304456	0	2	0	2	0	0	0.0570546	Inf	0.0438302	Inf	0
UNC5B	10	72972742	0	2	0	2	0	0	0.0570546	Inf	0.0438302	Inf	0
ARAP1	11	72396708	0	2	0	2	0	0	0.0570546	Inf	0.0438302	Inf	0
MAML2	11	95712111	0	2	0	2	0	0	0.0570546	Inf	0.0438302	Inf	0
SLC37A2	11	124933263	0	2	0	1	0	0	0.0570546	Inf	0.209489	Inf	0
RTN2	19	45988965	0	2	0	1	0	0	0.0570546	Inf	0.209489	Inf	0
CACNA1F	23	49061596	0	2	0	2	0	0	0.0570546	Inf	0.0438302	Inf	0
BIRC6	2	32582229	1	1	1	1	0	0	0.0570546	Inf	0.0438302	Inf	0
TMEM102	17	7339190	2	0	2	0	0	0	0.0570546	Inf	0.0438302	Inf	0
VAT1	17	41168077	1	1	1	1	0	0	0.0570546	Inf	0.0438302	Inf	0
OSBP2	22	31090047	1	1	0	1	0	0	0.0570546	Inf	0.209489	Inf	0
DLL1	6	170591961	0	2	0	2	0	0	0.0570546	Inf	0.0438302	Inf	0
NECAB1	8	91804114	0	2	0	1	0	0	0.0570546	Inf	0.209489	Inf	0
AGPAT2	9	139568203	0	2	0	2	0	0	0.0570546	Inf	0.0438302	Inf	0
MAFG	17	79880480	0	2	0	2	0	0	0.0570546	Inf	0.0438302	Inf	0
IRX5	16	54965110	1	1	1	1	0	0	0.0570546	Inf	0.0438302	Inf	0
NHSL1	6	138745217	1	1	1	1	0	0	0.0570546	Inf	0.0438302	Inf	0
PTPN23	3	47447252	1	3	1	3	2	1	0.0606234	4.26049	0.0388942	5.05354	0
SDK2	17	71334725	1	3	1	3	1	2	0.0606234	4.26049	0.0388942	5.05354	0
SCN9A	2	167055181	1	3	0	2	1	2	0.0606234	4.26049	0.282204	2.51956	0
MCM4	8	48873704	1	3	0	3	0	3	0.0606234	4.26049	0.110675	3.78463	0
STAB1	3	52529429	3	4	2	4	5	3	0.0614162	2.80242	0.0901906	2.84659	0
MEGF6	1	3407091	2	3	2	2	4	1	0.0656048	3.1977	0.0983804	3.03031	0
OBSCN	1	228399484	7	2	5	2	6	6	0.066915	2.40451	0.09403	2.21409	0
ATP2C2	16	84402221	0	0	0	0	7	5	0.0816384	0	0.0831541	0	0
DNAH2	17	7623052	5	4	5	4	7	7	0.0902597	2.05945	0.0398823	2.4457	0
JAK3	19	17958800	0	3	0	3	0	2	0.0920729	4.78944	0.0653071	5.67821	0
CCDC17	1	46089712	3	0	2	0	0	2	0.0920729	4.78944	0.195445	3.7802	0
TMEM63B	6	44102321	0	3	0	2	0	2	0.0920729	4.78944	0.195445	3.7802	0
JMJD8	16	734528	3	0	3	0	0	2	0.0920729	4.78944	0.0653071	5.67821	0
ARHGEF10L	1	17907090	1	2	1	2	0	2	0.0920729	4.78944	0.0653071	5.67821	0
TNN	1	175046554	1	2	1	2	1	1	0.0920729	4.78944	0.0653071	5.67821	0
WDPCP	2	64054977	2	1	2	1	0	2	0.0920729	4.78944	0.0653071	5.67821	0
WDR5B	3	122133382	1	2	1	2	1	1	0.0920729	4.78944	0.0653071	5.67821	0
DDX60	4	169138083	2	1	1	1	1	1	0.0920729	4.78944	0.195445	3.7802	0
FAM149A	4	187073113	1	2	0	2	1	1	0.0920729	4.78944	0.195445	3.7802	0
GCNT4	5	74324500	2	1	2	1	1	1	0.0920729	4.78944	0.0653071	5.67821	0
FBN2	5	127595146	1	2	0	2	0	2	0.0920729	4.78944	0.195445	3.7802	0
ALDH8A1	6	135239552	0	3	0	3	1	1	0.0920729	4.78944	0.0653071	5.67821	0
GRM3	7	86394461	1	2	0	1	1	1	0.0920729	4.78944	0.506135	1.88764	0
CASP12	11	104757440	3	0	3	0	2	0	0.0920729	4.78944	0.0653071	5.67821	0
SLC5A8	12	101551056	1	2	1	1	0	2	0.0920729	4.78944	0.195445	3.7802	0
SEC23A	14	39502442	1	2	1	1	0	2	0.0920729	4.78944	0.195445	3.7802	0
C14orf159	14	91626638	1	2	1	2	1	1	0.0920729	4.78944	0.0653071	5.67821	0
ACOX1	17	73942828	1	2	1	2	1	1	0.0920729	4.78944	0.0653071	5.67821	0
TMPRSS15	21	19642285	3	0	3	0	2	0	0.0920729	4.78944	0.0653071	5.67821	0
PLCL1	2	199437305	0	3	0	2	0	2	0.0920729	4.78944	0.195445	3.7802	0
LIMK1	7	73497364	0	3	0	3	0	2	0.0920729	4.78944	0.0653071	5.67821	0
TKT	3	53259771	0	3	0	2	2	0	0.0920729	4.78944	0.195445	3.7802	0
TRIM9	14	51444008	1	2	1	2	1	1	0.0920729	4.78944	0.0653071	5.67821	0
AP3B2	15	83328311	1	2	1	1	1	1	0.0920729	4.78944	0.195445	3.7802	0
ADAMTS16	5	5140580	0	3	0	2	0	2	0.0920729	4.78944	0.195445	3.7802	0
DIP2C	10	323264	0	3	0	3	0	2	0.0920729	4.78944	0.0653071	5.67821	0
ANKRD17	4	73941947	0	3	0	2	0	2	0.0920729	4.78944	0.195445	3.7802	0
PES1	22	30973032	0	3	0	3	0	2	0.0920729	4.78944	0.0653071	5.67821	0
DOCK7	1	62921084	1	3	1	2	0	4	0.0988545	3.19472	0.164511	2.83781	0
PLXNB1	3	48445892	0	4	0	3	1	3	0.0988545	3.19472	0.164511	2.83781	0
PLXNA1	3	126707505	1	3	1	3	2	2	0.0988545	3.19472	0.0651451	3.7891	0
SCN7A	2	167262089	2	2	2	2	2	2	0.0988545	3.19472	0.0651451	3.7891	0
PNPLA7	9	140354844	2	2	2	2	1	3	0.0988545	3.19472	0.0651451	3.7891	0
NEB	2	152342273	5	3	4	3	6	5	0.0993915	2.3295	0.0775608	2.41628	0
ABCC8	11	17414537	0	0	0	0	3	6	0.125917	0	0.218547	0	0
INPPL1	11	71936028	2	0	2	0	1	0	0.14395	6.37845	0.113173	7.56101	0
MUC6	11	1013455	2	0	2	0	1	0	0.14395	6.37845	0.113173	7.56101	0
IGSF8	1	160061612	1	1	1	0	0	1	0.14395	6.37845	0.375147	3.77578	0
MMP15	16	58060254	1	1	1	1	0	1	0.14395	6.37845	0.113173	7.56101	0
PANX2	22	50609159	1	1	1	1	1	0	0.14395	6.37845	0.113173	7.56101	0
DDX31	9	135470252	0	2	0	1	0	1	0.14395	6.37845	0.375147	3.77578	0
EIF4G1	3	184033584	0	2	0	2	0	1	0.14395	6.37845	0.113173	7.56101	0
GRIN1	9	140033938	0	2	NA	NA	1	0	0.14395	6.37845	NA	NA	1
KNDC1	10	134973971	1	1	1	1	0	1	0.14395	6.37845	0.113173	7.56101	0
CTD-2207O23.3	19	7445849	2	0	0	0	0	1	0.14395	6.37845	1	0	0
DNAAF3	19	55670429	1	1	1	1	0	1	0.14395	6.37845	0.113173	7.56101	0
BMP6	6	7727188	0	2	0	1	0	1	0.14395	6.37845	0.375147	3.77578	0
PFKL	21	45719988	0	2	0	2	0	1	0.14395	6.37845	0.113173	7.56101	0
MIB2	1	1551010	1	1	1	1	0	1	0.14395	6.37845	0.113173	7.56101	0
IRF2BPL	14	77491744	2	0	2	0	1	0	0.14395	6.37845	0.113173	7.56101	0
TMEM39B	1	32568464	1	1	1	1	1	0	0.14395	6.37845	0.113173	7.56101	0
MARC1	1	220960286	1	1	1	1	0	1	0.14395	6.37845	0.113173	7.56101	0
LRRFIP1	2	238536287	2	0	2	0	0	1	0.14395	6.37845	0.113173	7.56101	0
MAGI1	3	65342750	1	1	0	1	1	0	0.14395	6.37845	0.375147	3.77578	0
SOWAHB	4	77816620	2	0	1	0	1	0	0.14395	6.37845	0.375147	3.77578	0
RICTOR	5	38942405	1	1	0	0	0	1	0.14395	6.37845	1	0	0
RP11-219A15.1	17	16593714	2	0	2	0	1	0	0.14395	6.37845	0.113173	7.56101	0
ASIC4	2	220398780	2	0	2	0	0	1	0.14395	6.37845	0.113173	7.56101	0
FZD10	12	130647487	2	0	2	0	1	0	0.14395	6.37845	0.113173	7.56101	0
FLVCR2	14	76045315	1	1	1	1	1	0	0.14395	6.37845	0.113173	7.56101	0
ABR	17	909319	1	1	1	1	0	1	0.14395	6.37845	0.113173	7.56101	0
OSCAR	19	54598942	2	0	2	0	1	0	0.14395	6.37845	0.113173	7.56101	0
EPHA1	7	143088484	1	1	1	1	1	0	0.14395	6.37845	0.113173	7.56101	0
IGFALS	16	1840600	0	2	0	1	1	0	0.14395	6.37845	0.375147	3.77578	0
SREBF1	17	17715350	0	2	0	2	1	0	0.14395	6.37845	0.113173	7.56101	0
SYNM	15	99653843	2	0	1	0	1	0	0.14395	6.37845	0.375147	3.77578	0
MFSD12	19	3538752	1	1	1	1	1	0	0.14395	6.37845	0.113173	7.56101	0
NOS3	7	150690891	1	1	1	1	1	0	0.14395	6.37845	0.113173	7.56101	0
ENO1	1	8921418	0	2	0	2	1	0	0.14395	6.37845	0.113173	7.56101	0
C1orf158	1	12806378	2	0	2	0	0	1	0.14395	6.37845	0.113173	7.56101	0
USP48	1	22005909	1	1	1	1	1	0	0.14395	6.37845	0.113173	7.56101	0
PAQR7	1	26189289	1	1	0	1	0	1	0.14395	6.37845	0.375147	3.77578	0
LRRIQ3	1	74492496	2	0	2	0	1	0	0.14395	6.37845	0.113173	7.56101	0
MCOLN2	1	85392367	1	1	1	1	0	1	0.14395	6.37845	0.113173	7.56101	0
AMPD1	1	115215734	1	1	1	1	0	1	0.14395	6.37845	0.113173	7.56101	0
ANKRD35	1	145549316	2	0	1	0	1	0	0.14395	6.37845	0.375147	3.77578	0
GPR113	2	26568670	2	0	1	0	1	0	0.14395	6.37845	0.375147	3.77578	0
CAPN13	2	30953625	2	0	2	0	0	1	0.14395	6.37845	0.113173	7.56101	0
SLC4A5	2	74448593	1	1	1	1	1	0	0.14395	6.37845	0.113173	7.56101	0
LOXL3	2	74776790	2	0	0	0	1	0	0.14395	6.37845	1	0	0
USP40	2	234386037	2	0	2	0	1	0	0.14395	6.37845	0.113173	7.56101	0
TRNT1	3	3170724	2	0	2	0	0	1	0.14395	6.37845	0.113173	7.56101	0
CRELD1	3	9976122	1	1	1	1	1	0	0.14395	6.37845	0.113173	7.56101	0
COLQ	3	15507927	2	0	1	0	1	0	0.14395	6.37845	0.375147	3.77578	0
CCR1	3	46244736	2	0	2	0	0	1	0.14395	6.37845	0.113173	7.56101	0
KBTBD8	3	67049466	1	1	1	1	0	1	0.14395	6.37845	0.113173	7.56101	0
IFT57	3	107881323	1	1	1	1	1	0	0.14395	6.37845	0.113173	7.56101	0
SLC15A2	3	121613323	0	2	0	2	1	0	0.14395	6.37845	0.113173	7.56101	0
HLTF	3	148750006	2	0	2	0	1	0	0.14395	6.37845	0.113173	7.56101	0
RNF13	3	149563813	1	1	1	1	1	0	0.14395	6.37845	0.113173	7.56101	0
EIF2A	3	150276516	1	1	1	1	0	1	0.14395	6.37845	0.113173	7.56101	0
NCEH1	3	172351264	1	1	0	1	1	0	0.14395	6.37845	0.375147	3.77578	0
FETUB	3	186358249	2	0	2	0	0	1	0.14395	6.37845	0.113173	7.56101	0
PAICS	4	57312922	1	1	1	1	0	1	0.14395	6.37845	0.113173	7.56101	0
MRPL1	4	78784002	1	1	1	1	1	0	0.14395	6.37845	0.113173	7.56101	0
MANBA	4	103682098	0	2	0	2	0	1	0.14395	6.37845	0.113173	7.56101	0
LARP1B	4	128996106	1	1	1	0	0	1	0.14395	6.37845	0.375147	3.77578	0
MRPL36	5	1798737	1	1	1	1	0	1	0.14395	6.37845	0.113173	7.56101	0
DAB2	5	39393359	1	1	1	1	0	1	0.14395	6.37845	0.113173	7.56101	0
ITGA2	5	52285298	1	1	1	1	0	1	0.14395	6.37845	0.113173	7.56101	0
WDR41	5	76749703	2	0	1	0	1	0	0.14395	6.37845	0.375147	3.77578	0
PPIP5K2	5	102465293	2	0	2	0	1	0	0.14395	6.37845	0.113173	7.56101	0
PCDH12	5	141324945	2	0	2	0	0	1	0.14395	6.37845	0.113173	7.56101	0
AFAP1L1	5	148651531	1	1	0	1	0	1	0.14395	6.37845	0.375147	3.77578	0
GABRG2	5	161495005	0	2	NA	NA	1	0	0.14395	6.37845	NA	NA	1
UIMC1	5	176332282	2	0	0	0	0	1	0.14395	6.37845	1	0	0
SERPINB6	6	2948531	1	1	1	1	1	0	0.14395	6.37845	0.113173	7.56101	0
BTN2A1	6	26458864	1	1	0	1	1	0	0.14395	6.37845	0.375147	3.77578	0
DHX16	6	30621018	0	2	0	2	1	0	0.14395	6.37845	0.113173	7.56101	0
VPS52	6	33239824	1	1	1	1	1	0	0.14395	6.37845	0.113173	7.56101	0
MEP1A	6	46761135	1	1	1	1	0	1	0.14395	6.37845	0.113173	7.56101	0
GPR111	6	47641155	2	0	2	0	0	1	0.14395	6.37845	0.113173	7.56101	0
DDX43	6	74104628	1	1	0	1	0	1	0.14395	6.37845	0.375147	3.77578	0
CYB5R4	6	84569501	1	1	1	1	0	1	0.14395	6.37845	0.113173	7.56101	0
AHI1	6	135606782	2	0	2	0	1	0	0.14395	6.37845	0.113173	7.56101	0
PLEKHG1	6	151054817	2	0	2	0	0	1	0.14395	6.37845	0.113173	7.56101	0
DAGLB	7	6462434	1	1	1	0	0	1	0.14395	6.37845	0.375147	3.77578	0
SNX13	7	17833668	0	2	0	2	1	0	0.14395	6.37845	0.113173	7.56101	0
NPVF	7	25264740	2	0	2	0	0	1	0.14395	6.37845	0.113173	7.56101	0
PON2	7	95034641	1	1	0	1	0	1	0.14395	6.37845	0.375147	3.77578	0
CDHR3	7	105672911	1	1	1	1	1	0	0.14395	6.37845	0.113173	7.56101	0
CTTNBP2	7	117351590	2	0	1	0	0	1	0.14395	6.37845	0.375147	3.77578	0
KEL	7	142638338	2	0	1	0	1	0	0.14395	6.37845	0.375147	3.77578	0
GSTK1	7	142960258	1	1	1	1	1	0	0.14395	6.37845	0.113173	7.56101	0
SLCO5A1	8	70585103	2	0	2	0	1	0	0.14395	6.37845	0.113173	7.56101	0
DPY19L4	8	95732226	2	0	2	0	0	1	0.14395	6.37845	0.113173	7.56101	0
ERMP1	9	5787143	1	1	1	1	0	1	0.14395	6.37845	0.113173	7.56101	0
PLAA	9	26905508	2	0	2	0	0	1	0.14395	6.37845	0.113173	7.56101	0
C9orf156	9	100667014	2	0	2	0	1	0	0.14395	6.37845	0.113173	7.56101	0
FIBCD1	9	133779450	1	1	1	1	1	0	0.14395	6.37845	0.113173	7.56101	0
ANKRD30A	10	37414883	2	0	1	0	1	0	0.14395	6.37845	0.375147	3.77578	0
ANXA11	10	81915608	0	2	0	2	1	0	0.14395	6.37845	0.113173	7.56101	0
PTEN	10	89624226	2	0	2	0	1	0	0.14395	6.37845	0.113173	7.56101	0
MKI67	10	129897453	2	0	0	0	1	0	0.14395	6.37845	1	0	0
NAT10	11	34129772	0	2	0	2	1	0	0.14395	6.37845	0.113173	7.56101	0
OR5D14	11	55563031	1	1	1	1	0	1	0.14395	6.37845	0.113173	7.56101	0
SHANK2	11	70318973	0	2	0	1	1	0	0.14395	6.37845	0.375147	3.77578	0
DHCR7	11	71139868	1	1	1	1	0	1	0.14395	6.37845	0.113173	7.56101	0
CAPN5	11	76795932	1	1	0	1	0	1	0.14395	6.37845	0.375147	3.77578	0
USP35	11	77916986	1	1	1	1	1	0	0.14395	6.37845	0.113173	7.56101	0
KCNA5	12	5153313	1	1	1	1	0	1	0.14395	6.37845	0.113173	7.56101	0
ANO2	12	5672464	1	1	1	1	0	1	0.14395	6.37845	0.113173	7.56101	0
APPL2	12	105568091	2	0	2	0	1	0	0.14395	6.37845	0.113173	7.56101	0
NHLRC3	13	39615954	2	0	2	0	1	0	0.14395	6.37845	0.113173	7.56101	0
DZIP1	13	96234487	2	0	1	0	0	1	0.14395	6.37845	0.375147	3.77578	0
IL25	14	23842175	2	0	2	0	1	0	0.14395	6.37845	0.113173	7.56101	0
DLGAP5	14	55615171	2	0	2	0	1	0	0.14395	6.37845	0.113173	7.56101	0
TDP1	14	90429458	1	1	0	0	0	1	0.14395	6.37845	1	0	0
HERC1	15	63901279	2	0	1	0	0	1	0.14395	6.37845	0.375147	3.77578	0
CPNE2	16	57144654	1	1	0	1	0	1	0.14395	6.37845	0.375147	3.77578	0
NQO1	16	69740912	1	1	0	1	0	1	0.14395	6.37845	0.375147	3.77578	0
PSMD7	16	74330812	0	2	0	1	1	0	0.14395	6.37845	0.375147	3.77578	0
ADAT1	16	75631280	1	1	1	1	0	1	0.14395	6.37845	0.113173	7.56101	0
SLC13A5	17	6589525	2	0	2	0	0	1	0.14395	6.37845	0.113173	7.56101	0
MYH8	17	10293770	2	0	1	0	1	0	0.14395	6.37845	0.375147	3.77578	0
PIPOX	17	27383701	1	1	1	1	0	1	0.14395	6.37845	0.113173	7.56101	0
EFCAB5	17	28326979	1	1	1	1	1	0	0.14395	6.37845	0.113173	7.56101	0
NSRP1	17	28512865	1	1	1	1	1	0	0.14395	6.37845	0.113173	7.56101	0
PEX12	17	33902800	2	0	1	0	0	1	0.14395	6.37845	0.375147	3.77578	0
MRM1	17	34958239	2	0	2	0	1	0	0.14395	6.37845	0.113173	7.56101	0
MPP3	17	41879068	1	1	1	1	0	1	0.14395	6.37845	0.113173	7.56101	0
TEX14	17	56634371	1	1	1	1	1	0	0.14395	6.37845	0.113173	7.56101	0
GDPD1	17	57297970	0	2	0	2	1	0	0.14395	6.37845	0.113173	7.56101	0
FAM20A	17	66533617	2	0	2	0	1	0	0.14395	6.37845	0.113173	7.56101	0
ABCA6	17	67075113	1	1	0	1	1	0	0.14395	6.37845	0.375147	3.77578	0
CDR2L	17	72984138	1	1	1	1	1	0	0.14395	6.37845	0.113173	7.56101	0
MOCOS	18	33767502	1	1	0	1	0	1	0.14395	6.37845	0.375147	3.77578	0
KATNAL2	18	44526835	1	1	1	1	1	0	0.14395	6.37845	0.113173	7.56101	0
RFX2	19	5994845	1	1	1	1	0	1	0.14395	6.37845	0.113173	7.56101	0
PEX11G	19	7542087	1	1	1	1	1	0	0.14395	6.37845	0.113173	7.56101	0
ZNF443	19	12540969	2	0	1	0	1	0	0.14395	6.37845	0.375147	3.77578	0
DDX49	19	19030550	0	2	0	1	1	0	0.14395	6.37845	0.375147	3.77578	0
NUMBL	19	41173372	0	2	0	2	1	0	0.14395	6.37845	0.113173	7.56101	0
GRIK5	19	42503022	1	1	1	1	0	1	0.14395	6.37845	0.113173	7.56101	0
XRCC1	19	44047543	1	1	0	1	1	0	0.14395	6.37845	0.375147	3.77578	0
NLRP2	19	55481383	2	0	2	0	1	0	0.14395	6.37845	0.113173	7.56101	0
NLRP4	19	56363446	2	0	2	0	1	0	0.14395	6.37845	0.113173	7.56101	0
ITPA	20	3204516	1	1	1	1	0	1	0.14395	6.37845	0.113173	7.56101	0
CD93	20	23064586	1	1	0	1	0	1	0.14395	6.37845	0.375147	3.77578	0
DLGAP4	20	35060120	1	1	0	1	0	1	0.14395	6.37845	0.375147	3.77578	0
PFKFB1	23	54959835	0	2	0	1	1	0	0.14395	6.37845	0.375147	3.77578	0
NOX1	23	100098940	0	2	0	2	1	0	0.14395	6.37845	0.113173	7.56101	0
GNB1	1	1718769	0	2	NA	NA	0	1	0.14395	6.37845	NA	NA	1
ARNT	1	150784496	0	2	0	2	0	1	0.14395	6.37845	0.113173	7.56101	0
RAB7L1	1	205739469	0	2	0	2	0	1	0.14395	6.37845	0.113173	7.56101	0
FAHD2A	2	96071306	0	2	0	0	0	1	0.14395	6.37845	1	0	0
COL5A2	2	189898795	0	2	0	2	0	1	0.14395	6.37845	0.113173	7.56101	0
METTL21A	2	208446545	0	2	0	1	0	1	0.14395	6.37845	0.375147	3.77578	0
BRPF3	6	36168099	0	2	0	2	0	1	0.14395	6.37845	0.113173	7.56101	0
GRM8	7	126079172	0	2	0	1	0	1	0.14395	6.37845	0.375147	3.77578	0
GRHL2	8	102504997	0	2	0	1	0	1	0.14395	6.37845	0.375147	3.77578	0
KCNQ3	8	133141508	0	2	NA	NA	0	1	0.14395	6.37845	NA	NA	1
PAPPA	9	118916451	0	2	0	1	0	1	0.14395	6.37845	0.375147	3.77578	0
KRT72	12	52979765	0	2	0	2	0	1	0.14395	6.37845	0.113173	7.56101	0
AVPR1A	12	63539143	0	2	0	2	0	1	0.14395	6.37845	0.113173	7.56101	0
STON2	14	81728125	0	2	0	2	0	1	0.14395	6.37845	0.113173	7.56101	0
CHRNA3	15	78885452	0	2	0	1	0	1	0.14395	6.37845	0.375147	3.77578	0
CLTC	17	57697492	0	2	0	2	0	1	0.14395	6.37845	0.113173	7.56101	0
FN3KRP	17	80674631	0	2	0	1	0	1	0.14395	6.37845	0.375147	3.77578	0
EPB41L3	18	5394681	0	2	0	1	0	1	0.14395	6.37845	0.375147	3.77578	0
RP11-618P17.4	19	34887219	0	2	0	2	0	1	0.14395	6.37845	0.113173	7.56101	0
TBC1D8B	23	106046083	0	2	0	1	0	1	0.14395	6.37845	0.375147	3.77578	0
LRIG2	1	113616028	2	0	2	0	0	1	0.14395	6.37845	0.113173	7.56101	0
PTPRG	3	61547961	0	2	0	2	1	0	0.14395	6.37845	0.113173	7.56101	0
COX18	4	73931073	2	0	2	0	0	1	0.14395	6.37845	0.113173	7.56101	0
WDR70	5	37379469	1	1	1	1	1	0	0.14395	6.37845	0.113173	7.56101	0
CCHCR1	6	31110368	2	0	2	0	1	0	0.14395	6.37845	0.113173	7.56101	0
CCDC28A	6	139094811	1	1	1	1	1	0	0.14395	6.37845	0.113173	7.56101	0
TIAM2	6	155450357	1	1	1	1	0	1	0.14395	6.37845	0.113173	7.56101	0
EPHB4	7	100401082	1	1	1	1	1	0	0.14395	6.37845	0.113173	7.56101	0
ACER2	9	19423898	1	1	1	0	1	0	0.14395	6.37845	0.375147	3.77578	0
CCKBR	11	6281158	0	2	0	1	1	0	0.14395	6.37845	0.375147	3.77578	0
ARHGAP1	11	46700586	2	0	2	0	1	0	0.14395	6.37845	0.113173	7.56101	0
PRCP	11	82535947	0	2	0	1	1	0	0.14395	6.37845	0.375147	3.77578	0
LEPREL2	12	6939079	2	0	2	0	1	0	0.14395	6.37845	0.113173	7.56101	0
GEMIN2	14	39583509	2	0	1	0	0	1	0.14395	6.37845	0.375147	3.77578	0
SLC38A6	14	61447995	1	1	1	1	1	0	0.14395	6.37845	0.113173	7.56101	0
COIL	17	55016431	2	0	2	0	1	0	0.14395	6.37845	0.113173	7.56101	0
TCF15	20	585234	2	0	2	0	0	1	0.14395	6.37845	0.113173	7.56101	0
SLC35E4	22	31032509	1	1	1	0	0	1	0.14395	6.37845	0.375147	3.77578	0
EPHA2	1	16451709	0	2	0	1	0	1	0.14395	6.37845	0.375147	3.77578	0
PRSS3	9	33750514	0	2	0	2	0	1	0.14395	6.37845	0.113173	7.56101	0
MARCH9	12	58149311	0	2	0	1	0	1	0.14395	6.37845	0.375147	3.77578	0
MBD4	3	129150343	1	1	1	1	1	0	0.14395	6.37845	0.113173	7.56101	0
LAMC3	9	133884601	1	1	1	1	0	1	0.14395	6.37845	0.113173	7.56101	0
PPP2R5B	11	64691932	0	2	0	2	1	0	0.14395	6.37845	0.113173	7.56101	0
TREH	11	118529015	2	0	2	0	1	0	0.14395	6.37845	0.113173	7.56101	0
KREMEN2	16	3014521	2	0	2	0	1	0	0.14395	6.37845	0.113173	7.56101	0
UNC13D	17	73824045	1	1	1	0	0	1	0.14395	6.37845	0.375147	3.77578	0
COMT	22	19950049	1	1	1	0	0	1	0.14395	6.37845	0.375147	3.77578	0
RAB11FIP1	8	37720412	0	2	0	2	1	0	0.14395	6.37845	0.113173	7.56101	0
KIF7	15	90171649	1	1	0	1	0	1	0.14395	6.37845	0.375147	3.77578	0
PIGQ	16	624074	1	1	1	1	1	0	0.14395	6.37845	0.113173	7.56101	0
PNPLA2	11	819718	0	2	0	2	0	1	0.14395	6.37845	0.113173	7.56101	0
MUC4	3	195474046	9	0	7	0	15	0	0.14607	1.92123	0.197265	1.76918	0
COL17A1	10	105791992	4	1	1	1	3	3	0.146645	2.66384	0.676544	1.25856	0
MYOM2	8	2113475	3	2	3	1	2	4	0.146645	2.66384	0.232742	2.52444	0
PIEZO1	16	88783993	2	1	2	1	1	2	0.152201	3.19176	0.110675	3.78463	0
TNXB	6	32009125	2	1	2	1	1	2	0.152201	3.19176	0.110675	3.78463	0
TRIO	5	14143834	0	3	0	3	0	3	0.152201	3.19176	0.110675	3.78463	0
PEAR1	1	156873718	1	2	1	2	1	2	0.152201	3.19176	0.110675	3.78463	0
PAPPA2	1	176525458	1	2	1	1	1	2	0.152201	3.19176	0.282204	2.51956	0
TRPM8	2	234835182	1	2	1	2	1	2	0.152201	3.19176	0.110675	3.78463	0
NGLY1	3	25760950	1	2	1	1	3	0	0.152201	3.19176	0.282204	2.51956	0
AFAP1	4	7765491	1	2	1	2	1	2	0.152201	3.19176	0.110675	3.78463	0
SEMA5A	5	9043008	2	1	1	1	0	3	0.152201	3.19176	0.282204	2.51956	0
MCCC2	5	70883252	1	2	1	2	0	3	0.152201	3.19176	0.110675	3.78463	0
RASGRF2	5	80256557	0	3	0	3	1	2	0.152201	3.19176	0.110675	3.78463	0
BAI3	6	69348567	2	1	2	1	0	3	0.152201	3.19176	0.110675	3.78463	0
PTPRD	9	8317873	1	2	0	1	0	3	0.152201	3.19176	1	1.25815	0
CPXM2	10	125699783	0	3	0	3	1	2	0.152201	3.19176	0.110675	3.78463	0
FAM186A	12	50721027	3	0	2	0	3	0	0.152201	3.19176	0.282204	2.51956	0
SHMT2	12	57623561	2	1	2	1	2	1	0.152201	3.19176	0.110675	3.78463	0
GCN1L1	12	120565652	0	3	0	3	1	2	0.152201	3.19176	0.110675	3.78463	0
CLIP1	12	122757421	2	1	1	0	3	0	0.152201	3.19176	1	1.25815	0
LCTL	15	66840827	2	1	1	1	1	2	0.152201	3.19176	0.282204	2.51956	0
SLC12A3	16	56899147	0	3	0	3	2	1	0.152201	3.19176	0.110675	3.78463	0
RTTN	18	67671386	2	1	2	0	1	2	0.152201	3.19176	0.282204	2.51956	0
ZNF208	19	22115960	3	0	2	0	3	0	0.152201	3.19176	0.282204	2.51956	0
TPTE	21	11029719	3	0	3	0	3	0	0.152201	3.19176	0.110675	3.78463	0
TSPEAR	21	45919665	1	2	1	2	2	1	0.152201	3.19176	0.110675	3.78463	0
ENDOD1	11	94823091	3	0	3	0	1	2	0.152201	3.19176	0.110675	3.78463	0
ITGAE	17	3618140	3	0	3	0	3	0	0.152201	3.19176	0.110675	3.78463	0
TRPM2	21	45773583	1	2	1	2	3	0	0.152201	3.19176	0.110675	3.78463	0
STRIP2	7	129074313	1	4	1	3	3	4	0.172806	2.2825	0.257373	2.16308	0
DCHS1	11	6643009	0	0	0	0	0	7	0.208138	0	0.357063	0	0
HSPG2	1	22149808	0	0	0	0	4	3	0.208138	0	0.357063	0	0
HTT	4	3076552	0	0	0	0	3	4	0.208138	0	0.357063	0	0
TRAPPC11	4	184585020	0	0	0	0	3	4	0.208138	0	0.357063	0	0
TDRD6	6	46655865	0	0	0	0	4	3	0.208138	0	0.357063	0	0
CD109	6	74405938	0	0	0	0	6	1	0.208138	0	0.357063	0	0
KANK1	9	676972	0	0	0	0	5	2	0.208138	0	0.357063	0	0
DMXL2	15	51741180	0	0	0	0	1	6	0.208138	0	0.357063	0	0
TEX9	15	56676191	0	0	0	0	4	3	0.208138	0	0.357063	0	0
VWA3A	16	22157592	0	0	0	0	3	4	0.208138	0	0.357063	0	0
DENND6B	22	50750567	0	0	0	0	2	5	0.208138	0	0.357063	0	0
TNIK	3	170781669	0	0	0	0	0	7	0.208138	0	0.357063	0	0
MAST4	5	65892483	0	0	0	0	2	5	0.208138	0	0.357063	0	0
REV3L	6	111793338	0	0	0	0	3	4	0.208138	0	0.357063	0	0
ACE	17	61554455	0	0	0	0	0	7	0.208138	0	0.357063	0	0
TPSD1	16	1306302	0	0	0	0	4	3	0.208138	0	0.357063	0	0
AARS2	6	44268283	0	0	0	0	7	1	0.211036	0	0.217265	0	0
SIPA1L2	1	232534872	0	0	0	0	4	4	0.211036	0	0.217265	0	0
THADA	2	43393799	0	0	0	0	2	6	0.211036	0	0.217265	0	0
TBC1D32	6	121638826	0	0	0	0	3	5	0.211036	0	0.217265	0	0
VPS13B	8	100026016	0	0	0	0	4	4	0.211036	0	0.217265	0	0
KDM4C	9	6720948	0	0	0	0	1	7	0.211036	0	0.217265	0	0
ADAMTS20	12	43748011	0	0	0	0	3	5	0.211036	0	0.217265	0	0
FARP1	13	98865496	0	0	0	0	1	7	0.211036	0	0.217265	0	0
ADAMTS14	10	72432558	0	0	0	0	1	7	0.211036	0	0.217265	0	0
GBF1	10	104018695	0	0	0	0	1	7	0.211036	0	0.217265	0	0
TLN2	15	62939509	0	0	0	0	1	7	0.211036	0	0.217265	0	0
CDH23	10	73199588	0	0	0	0	4	4	0.211036	0	0.217265	0	0
LRRK2	12	40619418	3	1	3	1	3	2	0.23075	2.55496	0.0983804	3.03031	0
LLGL1	17	18128996	1	3	1	3	1	4	0.23075	2.55496	0.0983804	3.03031	0
AGL	1	100316598	1	3	1	3	3	2	0.23075	2.55496	0.0983804	3.03031	0
SPAG17	1	118506421	4	0	4	0	3	2	0.23075	2.55496	0.0983804	3.03031	0
LRP2	2	169985172	2	2	1	2	0	5	0.23075	2.55496	0.376251	2.26945	0
SYNJ2	6	158402993	1	3	1	3	2	3	0.23075	2.55496	0.0983804	3.03031	0
KNTC1	12	123014610	2	2	2	1	5	0	0.23075	2.55496	0.376251	2.26945	0
DLEC1	3	38080716	2	2	2	2	3	2	0.23075	2.55496	0.0983804	3.03031	0
SGSM2	17	2240982	0	4	0	4	0	5	0.23075	2.55496	0.0983804	3.03031	0
KMT2D	12	49415562	1	0	1	0	0	0	0.238984	Inf	0.209489	Inf	0
DUSP8	11	1577747	1	0	1	0	0	0	0.238984	Inf	0.209489	Inf	0
SOBP	6	107811820	0	1	0	1	0	0	0.238984	Inf	0.209489	Inf	0
MICALL2	7	1477247	1	0	1	0	0	0	0.238984	Inf	0.209489	Inf	0
FZD8	10	35928272	1	0	1	0	0	0	0.238984	Inf	0.209489	Inf	0
PLIN4	19	4504470	1	0	1	0	0	0	0.238984	Inf	0.209489	Inf	0
SHANK3	22	51113069	1	0	1	0	0	0	0.238984	Inf	0.209489	Inf	0
EFS	14	23826434	1	0	1	0	0	0	0.238984	Inf	0.209489	Inf	0
AVEN	15	34158813	1	0	1	0	0	0	0.238984	Inf	0.209489	Inf	0
FUT6	19	5831498	1	0	1	0	0	0	0.238984	Inf	0.209489	Inf	0
POMT1	9	134382825	0	1	0	1	0	0	0.238984	Inf	0.209489	Inf	0
PMM2	16	8895670	0	1	0	1	0	0	0.238984	Inf	0.209489	Inf	0
MICALL1	22	38308414	0	1	NA	NA	0	0	0.238984	Inf	NA	NA	0
HNRNPDL	4	83347211	1	0	1	0	0	0	0.238984	Inf	0.209489	Inf	0
TULP4	6	158735048	1	0	1	0	0	0	0.238984	Inf	0.209489	Inf	0
ZNF575	19	44030643	1	0	1	0	0	0	0.238984	Inf	0.209489	Inf	0
PARP10	8	145051651	0	1	NA	NA	0	0	0.238984	Inf	NA	NA	0
BCAP31	23	152966391	0	1	0	1	0	0	0.238984	Inf	0.209489	Inf	0
BIN1	2	127806101	1	0	1	0	0	0	0.238984	Inf	0.209489	Inf	0
MLXIPL	7	73008194	1	0	1	0	0	0	0.238984	Inf	0.209489	Inf	0
KLRG2	7	139138332	1	0	NA	NA	0	0	0.238984	Inf	NA	NA	0
SEMA6B	19	4543612	1	0	1	0	0	0	0.238984	Inf	0.209489	Inf	0
ZNF497	19	58867504	1	0	1	0	0	0	0.238984	Inf	0.209489	Inf	0
TNIP2	4	2743983	0	1	NA	NA	0	0	0.238984	Inf	NA	NA	0
WFS1	4	6279182	0	1	0	1	0	0	0.238984	Inf	0.209489	Inf	0
B4GALNT1	12	58026934	0	1	0	1	0	0	0.238984	Inf	0.209489	Inf	0
ZXDC	3	126157217	1	0	NA	NA	0	0	0.238984	Inf	NA	NA	0
HCN2	19	589945	1	0	1	0	0	0	0.238984	Inf	0.209489	Inf	0
SIX5	19	46268758	1	0	1	0	0	0	0.238984	Inf	0.209489	Inf	0
AC012313.1	19	58907456	1	0	1	0	0	0	0.238984	Inf	0.209489	Inf	0
TBX2	17	59477537	0	1	0	1	0	0	0.238984	Inf	0.209489	Inf	0
NISCH	3	52489657	0	1	0	1	0	0	0.238984	Inf	0.209489	Inf	0
UFC1	1	161127989	1	0	1	0	0	0	0.238984	Inf	0.209489	Inf	0
VAX2	2	71127751	1	0	1	0	0	0	0.238984	Inf	0.209489	Inf	0
TSN	2	122494678	1	0	1	0	0	0	0.238984	Inf	0.209489	Inf	0
SP3	2	174774668	1	0	1	0	0	0	0.238984	Inf	0.209489	Inf	0
IRX4	5	1878082	1	0	1	0	0	0	0.238984	Inf	0.209489	Inf	0
COL4A3BP	5	74675170	1	0	NA	NA	0	0	0.238984	Inf	NA	NA	0
ZNF354A	5	178139060	1	0	NA	NA	0	0	0.238984	Inf	NA	NA	0
PPP1R3G	6	5085719	1	0	1	0	0	0	0.238984	Inf	0.209489	Inf	0
ATAT1	6	30594662	1	0	NA	NA	0	0	0.238984	Inf	NA	NA	0
C6orf132	6	42071498	1	0	1	0	0	0	0.238984	Inf	0.209489	Inf	0
SUMF2	7	56131947	1	0	1	0	0	0	0.238984	Inf	0.209489	Inf	0
ZNF696	8	144373010	1	0	1	0	0	0	0.238984	Inf	0.209489	Inf	0
AIP	11	67250629	1	0	1	0	0	0	0.238984	Inf	0.209489	Inf	0
CHGA	14	93389704	1	0	NA	NA	0	0	0.238984	Inf	NA	NA	0
C15orf39	15	75498389	1	0	1	0	0	0	0.238984	Inf	0.209489	Inf	0
MESP1	15	90293374	1	0	1	0	0	0	0.238984	Inf	0.209489	Inf	0
POLG2	17	62473939	1	0	1	0	0	0	0.238984	Inf	0.209489	Inf	0
ZADH2	18	72913370	1	0	NA	NA	0	0	0.238984	Inf	NA	NA	0
SYNE4	19	36499512	1	0	1	0	0	0	0.238984	Inf	0.209489	Inf	0
GUCD1	22	24938973	1	0	1	0	0	0	0.238984	Inf	0.209489	Inf	0
CCSAP	1	229460981	0	1	0	1	0	0	0.238984	Inf	0.209489	Inf	0
ETAA1	2	67624580	0	1	0	1	0	0	0.238984	Inf	0.209489	Inf	0
EIF2AK3	2	88857253	0	1	NA	NA	0	0	0.238984	Inf	NA	NA	0
RPUSD3	3	9879699	0	1	0	1	0	0	0.238984	Inf	0.209489	Inf	0
CRMP1	4	5890198	0	1	0	1	0	0	0.238984	Inf	0.209489	Inf	0
CCRN4L	4	139937135	0	1	0	1	0	0	0.238984	Inf	0.209489	Inf	0
PTCD2	5	71616209	0	1	0	1	0	0	0.238984	Inf	0.209489	Inf	0
C7orf50	7	1037260	0	1	NA	NA	0	0	0.238984	Inf	NA	NA	0
WNT16	7	120965469	0	1	0	1	0	0	0.238984	Inf	0.209489	Inf	0
VIPR2	7	158823306	0	1	0	1	0	0	0.238984	Inf	0.209489	Inf	0
JAM3	11	133938843	0	1	0	1	0	0	0.238984	Inf	0.209489	Inf	0
ERP29	12	112451269	0	1	0	1	0	0	0.238984	Inf	0.209489	Inf	0
KIAA0895L	16	67210358	0	1	0	1	0	0	0.238984	Inf	0.209489	Inf	0
CDK12	17	37618324	0	1	0	1	0	0	0.238984	Inf	0.209489	Inf	0
ZNF526	19	42728555	0	1	0	1	0	0	0.238984	Inf	0.209489	Inf	0
KIF17	1	20991076	1	0	1	0	0	0	0.238984	Inf	0.209489	Inf	0
RSBN1	1	114308601	1	0	1	0	0	0	0.238984	Inf	0.209489	Inf	0
C1orf43	1	154179928	1	0	1	0	0	0	0.238984	Inf	0.209489	Inf	0
KLLN	10	89621707	1	0	1	0	0	0	0.238984	Inf	0.209489	Inf	0
NPM3	10	103541492	1	0	1	0	0	0	0.238984	Inf	0.209489	Inf	0
ABTB2	11	34173933	1	0	1	0	0	0	0.238984	Inf	0.209489	Inf	0
RPS6KB2	11	67196016	1	0	NA	NA	0	0	0.238984	Inf	NA	NA	0
NYNRIN	14	24868452	1	0	1	0	0	0	0.238984	Inf	0.209489	Inf	0
MFAP4	17	19287774	1	0	1	0	0	0	0.238984	Inf	0.209489	Inf	0
ECH1	19	39306252	1	0	1	0	0	0	0.238984	Inf	0.209489	Inf	0
TMEM86B	19	55740141	1	0	1	0	0	0	0.238984	Inf	0.209489	Inf	0
LRRN4	20	6021667	1	0	1	0	0	0	0.238984	Inf	0.209489	Inf	0
KRTAP10-6	21	46011267	1	0	1	0	0	0	0.238984	Inf	0.209489	Inf	0
C22orf15	22	24108048	1	0	1	0	0	0	0.238984	Inf	0.209489	Inf	0
MAGIX	23	49021098	1	0	1	0	0	0	0.238984	Inf	0.209489	Inf	0
TREX2	23	152710177	1	0	1	0	0	0	0.238984	Inf	0.209489	Inf	0
FEZF2	3	62355757	0	1	0	1	0	0	0.238984	Inf	0.209489	Inf	0
PDE4D	5	58270490	0	1	0	1	0	0	0.238984	Inf	0.209489	Inf	0
GET4	7	916282	0	1	NA	NA	0	0	0.238984	Inf	NA	NA	0
DUSP4	8	29194542	0	1	0	1	0	0	0.238984	Inf	0.209489	Inf	0
PITX3	10	103990270	0	1	0	1	0	0	0.238984	Inf	0.209489	Inf	0
SEMA7A	15	74702964	0	1	0	1	0	0	0.238984	Inf	0.209489	Inf	0
ZNF592	15	85325906	0	1	0	1	0	0	0.238984	Inf	0.209489	Inf	0
RAB40C	16	640291	0	1	NA	NA	0	0	0.238984	Inf	NA	NA	0
LMF1	16	904531	0	1	0	1	0	0	0.238984	Inf	0.209489	Inf	0
EDC4	16	67907164	0	1	0	1	0	0	0.238984	Inf	0.209489	Inf	0
KCNQ4	1	41249765	1	0	1	0	0	0	0.238984	Inf	0.209489	Inf	0
PURA	5	139493898	1	0	NA	NA	0	0	0.238984	Inf	NA	NA	1
SLC22A23	6	3273288	1	0	1	0	0	0	0.238984	Inf	0.209489	Inf	0
HIST1H2BB	6	26043504	1	0	1	0	0	0	0.238984	Inf	0.209489	Inf	0
MDGA1	6	37605143	1	0	1	0	0	0	0.238984	Inf	0.209489	Inf	0
PRR18	6	166720742	1	0	1	0	0	0	0.238984	Inf	0.209489	Inf	0
ADAM8	10	135076659	1	0	1	0	0	0	0.238984	Inf	0.209489	Inf	0
LGR4	11	27389413	1	0	1	0	0	0	0.238984	Inf	0.209489	Inf	0
GAS2L1	22	29704095	1	0	1	0	0	0	0.238984	Inf	0.209489	Inf	0
MAEA	4	1283701	0	1	0	1	0	0	0.238984	Inf	0.209489	Inf	0
NINJ1	9	95887189	0	1	0	1	0	0	0.238984	Inf	0.209489	Inf	0
RTF1	15	41745140	0	1	0	1	0	0	0.238984	Inf	0.209489	Inf	0
KATNB1	16	57771155	0	1	NA	NA	0	0	0.238984	Inf	NA	NA	0
FKRP	19	47258707	0	1	0	1	0	0	0.238984	Inf	0.209489	Inf	0
SLC32A1	20	37353367	0	1	0	1	0	0	0.238984	Inf	0.209489	Inf	0
PHRF1	11	581512	1	0	1	0	0	0	0.238984	Inf	0.209489	Inf	0
MBOAT7	19	54677737	1	0	1	0	0	0	0.238984	Inf	0.209489	Inf	0
SOX9	17	70117532	0	1	0	1	0	0	0.238984	Inf	0.209489	Inf	0
BEST2	19	12863406	0	1	NA	NA	0	0	0.238984	Inf	NA	NA	0
ADRM1	20	60879597	0	1	0	1	0	0	0.238984	Inf	0.209489	Inf	0
RIPK4	21	43160997	0	1	0	1	0	0	0.238984	Inf	0.209489	Inf	0
CCDC154	16	1485160	1	0	1	0	0	0	0.238984	Inf	0.209489	Inf	0
SYT3	19	51128307	1	0	1	0	0	0	0.238984	Inf	0.209489	Inf	0
TMEM151B	6	44238479	0	1	0	1	0	0	0.238984	Inf	0.209489	Inf	0
RPS6KA4	11	64126707	0	1	0	1	0	0	0.238984	Inf	0.209489	Inf	0
NR4A1	12	52435676	0	1	0	1	0	0	0.238984	Inf	0.209489	Inf	0
LRRC24	8	145747858	0	1	NA	NA	0	0	0.238984	Inf	NA	NA	0
SLC22A12	11	64359028	1	0	1	0	0	0	0.238984	Inf	0.209489	Inf	0
INF2	14	105167702	1	0	1	0	0	0	0.238984	Inf	0.209489	Inf	0
HES4	1	934438	1	0	NA	NA	0	0	0.238984	Inf	NA	NA	0
RSC1A1	1	15986363	1	0	1	0	0	0	0.238984	Inf	0.209489	Inf	0
PADI2	1	17395538	1	0	1	0	0	0	0.238984	Inf	0.209489	Inf	0
HP1BP3	1	21071289	1	0	1	0	0	0	0.238984	Inf	0.209489	Inf	0
NBPF3	1	21771579	1	0	1	0	0	0	0.238984	Inf	0.209489	Inf	0
HMGCL	1	24128952	1	0	NA	NA	0	0	0.238984	Inf	NA	NA	0
IL22RA1	1	24447294	1	0	1	0	0	0	0.238984	Inf	0.209489	Inf	0
DNAJC8	1	28526708	1	0	1	0	0	0	0.238984	Inf	0.209489	Inf	0
ZFP69	1	40945033	1	0	1	0	0	0	0.238984	Inf	0.209489	Inf	0
TMEM59	1	54497822	1	0	1	0	0	0	0.238984	Inf	0.209489	Inf	0
TMEM61	1	55446738	1	0	NA	NA	0	0	0.238984	Inf	NA	NA	0
C1orf87	1	60474524	1	0	NA	NA	0	0	0.238984	Inf	NA	NA	0
EFCAB7	1	63998367	1	0	NA	NA	0	0	0.238984	Inf	NA	NA	0
C1orf173	1	75036800	1	0	1	0	0	0	0.238984	Inf	0.209489	Inf	0
SLC44A5	1	75669411	1	0	1	0	0	0	0.238984	Inf	0.209489	Inf	0
PKN2	1	89150263	1	0	1	0	0	0	0.238984	Inf	0.209489	Inf	0
GBP2	1	89573857	1	0	1	0	0	0	0.238984	Inf	0.209489	Inf	0
GBP4	1	89650936	1	0	1	0	0	0	0.238984	Inf	0.209489	Inf	0
EPHX4	1	92495636	1	0	1	0	0	0	0.238984	Inf	0.209489	Inf	0
KCND3	1	112318698	1	0	NA	NA	0	0	0.238984	Inf	NA	NA	0
GDAP2	1	118413190	1	0	1	0	0	0	0.238984	Inf	0.209489	Inf	0
SEC22B	1	145116922	1	0	1	0	0	0	0.238984	Inf	0.209489	Inf	0
PIAS3	1	145578064	1	0	1	0	0	0	0.238984	Inf	0.209489	Inf	0
APH1A	1	150238529	1	0	1	0	0	0	0.238984	Inf	0.209489	Inf	0
CRNN	1	152382069	1	0	1	0	0	0	0.238984	Inf	0.209489	Inf	0
LCE3D	1	152552133	1	0	1	0	0	0	0.238984	Inf	0.209489	Inf	0
ZBTB7B	1	154987136	1	0	1	0	0	0	0.238984	Inf	0.209489	Inf	0
FCRL3	1	157646522	1	0	1	0	0	0	0.238984	Inf	0.209489	Inf	0
OR6K2	1	158669467	1	0	1	0	0	0	0.238984	Inf	0.209489	Inf	0
CADM3	1	159141555	1	0	NA	NA	0	0	0.238984	Inf	NA	NA	0
TADA1	1	166826803	1	0	1	0	0	0	0.238984	Inf	0.209489	Inf	0
C1orf105	1	172390025	1	0	1	0	0	0	0.238984	Inf	0.209489	Inf	0
SUCO	1	172501612	1	0	NA	NA	0	0	0.238984	Inf	NA	NA	0
ZBTB37	1	173839363	1	0	NA	NA	0	0	0.238984	Inf	NA	NA	0
KIAA0040	1	175129849	1	0	1	0	0	0	0.238984	Inf	0.209489	Inf	0
TOR3A	1	179051263	1	0	1	0	0	0	0.238984	Inf	0.209489	Inf	0
MR1	1	181003143	1	0	NA	NA	0	0	0.238984	Inf	NA	NA	0
RGSL1	1	182457883	1	0	1	0	0	0	0.238984	Inf	0.209489	Inf	0
CFHR4	1	196827495	1	0	1	0	0	0	0.238984	Inf	0.209489	Inf	0
CFHR5	1	196946722	1	0	1	0	0	0	0.238984	Inf	0.209489	Inf	0
PKP1	1	201252830	1	0	1	0	0	0	0.238984	Inf	0.209489	Inf	0
RASSF5	1	206680935	1	0	1	0	0	0	0.238984	Inf	0.209489	Inf	0
NEK2	1	211836767	1	0	1	0	0	0	0.238984	Inf	0.209489	Inf	0
LEFTY1	1	226074426	1	0	1	0	0	0	0.238984	Inf	0.209489	Inf	0
RP4-559A3.7	1	226074772	1	0	NA	NA	0	0	0.238984	Inf	NA	NA	0
HIST3H3	1	228612615	1	0	1	0	0	0	0.238984	Inf	0.209489	Inf	0
RNF187	1	228675516	1	0	1	0	0	0	0.238984	Inf	0.209489	Inf	0
ARID4B	1	235331839	1	0	1	0	0	0	0.238984	Inf	0.209489	Inf	0
PLD5	1	242253155	1	0	NA	NA	0	0	0.238984	Inf	NA	NA	0
OR2M2	1	248343287	1	0	1	0	0	0	0.238984	Inf	0.209489	Inf	0
PGBD2	1	249211536	1	0	1	0	0	0	0.238984	Inf	0.209489	Inf	0
ITGB1BP1	2	9546962	1	0	1	0	0	0	0.238984	Inf	0.209489	Inf	0
C2orf48	2	10282009	1	0	1	0	0	0	0.238984	Inf	0.209489	Inf	0
NOL10	2	10712196	1	0	1	0	0	0	0.238984	Inf	0.209489	Inf	0
C2orf50	2	11273460	1	0	1	0	0	0	0.238984	Inf	0.209489	Inf	0
RDH14	2	18736456	1	0	1	0	0	0	0.238984	Inf	0.209489	Inf	0
PUM2	2	20451345	1	0	1	0	0	0	0.238984	Inf	0.209489	Inf	0
CCDC121	2	27849829	1	0	NA	NA	0	0	0.238984	Inf	NA	NA	0
BCL11A	2	60679699	1	0	1	0	0	0	0.238984	Inf	0.209489	Inf	0
UGP2	2	64083453	1	0	1	0	0	0	0.238984	Inf	0.209489	Inf	0
BMP10	2	69092762	1	0	NA	NA	0	0	0.238984	Inf	NA	NA	0
VAMP5	2	85811613	1	0	NA	NA	0	0	0.238984	Inf	NA	NA	0
LYG1	2	99900855	1	0	1	0	0	0	0.238984	Inf	0.209489	Inf	0
RNF149	2	101889398	1	0	1	0	0	0	0.238984	Inf	0.209489	Inf	0
C2orf40	2	106688328	1	0	NA	NA	0	0	0.238984	Inf	NA	NA	0
MERTK	2	112656312	1	0	1	0	0	0	0.238984	Inf	0.209489	Inf	0
POLR2D	2	128605680	1	0	1	0	0	0	0.238984	Inf	0.209489	Inf	0
PTPN18	2	131113680	1	0	1	0	0	0	0.238984	Inf	0.209489	Inf	0
LYPD6	2	150294222	1	0	1	0	0	0	0.238984	Inf	0.209489	Inf	0
METAP1D	2	172864876	1	0	1	0	0	0	0.238984	Inf	0.209489	Inf	0
NFE2L2	2	178095512	1	0	1	0	0	0	0.238984	Inf	0.209489	Inf	0
SLC40A1	2	190430238	1	0	1	0	0	0	0.238984	Inf	0.209489	Inf	0
CCDC150	2	197537128	1	0	1	0	0	0	0.238984	Inf	0.209489	Inf	0
C2orf66	2	197672166	1	0	1	0	0	0	0.238984	Inf	0.209489	Inf	0
ANKRD44	2	197832162	1	0	1	0	0	0	0.238984	Inf	0.209489	Inf	0
CASP8	2	202131209	1	0	1	0	0	0	0.238984	Inf	0.209489	Inf	0
CPO	2	207804323	1	0	1	0	0	0	0.238984	Inf	0.209489	Inf	0
NHEJ1	2	219941041	1	0	1	0	0	0	0.238984	Inf	0.209489	Inf	0
MOGAT1	2	223536504	1	0	1	0	0	0	0.238984	Inf	0.209489	Inf	0
COL4A4	2	227872040	1	0	1	0	0	0	0.238984	Inf	0.209489	Inf	0
UGT1A9	2	234580580	1	0	NA	NA	0	0	0.238984	Inf	NA	NA	0
UGT1A4	2	234627466	1	0	1	0	0	0	0.238984	Inf	0.209489	Inf	0
SPP2	2	234959430	1	0	1	0	0	0	0.238984	Inf	0.209489	Inf	0
AC026202.1	3	5229226	1	0	1	0	0	0	0.238984	Inf	0.209489	Inf	0
FANCD2OS	3	10149768	1	0	1	0	0	0	0.238984	Inf	0.209489	Inf	0
SLC6A11	3	10857950	1	0	1	0	0	0	0.238984	Inf	0.209489	Inf	0
SGOL1	3	20202596	1	0	1	0	0	0	0.238984	Inf	0.209489	Inf	0
EPM2AIP1	3	37032744	1	0	1	0	0	0	0.238984	Inf	0.209489	Inf	0
GORASP1	3	39139726	1	0	1	0	0	0	0.238984	Inf	0.209489	Inf	0
ZKSCAN7	3	44598539	1	0	1	0	0	0	0.238984	Inf	0.209489	Inf	0
SETD2	3	47058582	1	0	1	0	0	0	0.238984	Inf	0.209489	Inf	0
IP6K1	3	49764554	1	0	1	0	0	0	0.238984	Inf	0.209489	Inf	0
ROBO2	3	75986644	1	0	1	0	0	0	0.238984	Inf	0.209489	Inf	0
RABL3	3	120408669	1	0	1	0	0	0	0.238984	Inf	0.209489	Inf	0
SLC12A8	3	124802733	1	0	1	0	0	0	0.238984	Inf	0.209489	Inf	0
SLC41A3	3	125725858	1	0	1	0	0	0	0.238984	Inf	0.209489	Inf	0
RP11-723O4.6	3	128629141	1	0	1	0	0	0	0.238984	Inf	0.209489	Inf	0
ARMC8	3	137907369	1	0	1	0	0	0	0.238984	Inf	0.209489	Inf	0
IQCJ-SCHIP1	3	159482388	1	0	1	0	0	0	0.238984	Inf	0.209489	Inf	0
RP11-432B6.3	3	159976312	1	0	1	0	0	0	0.238984	Inf	0.209489	Inf	0
ECT2	3	172472320	1	0	NA	NA	0	0	0.238984	Inf	NA	NA	0
TMEM44	3	194309257	1	0	1	0	0	0	0.238984	Inf	0.209489	Inf	0
MUC20	3	195447878	1	0	1	0	0	0	0.238984	Inf	0.209489	Inf	0
IQCG	3	197616450	1	0	1	0	0	0	0.238984	Inf	0.209489	Inf	0
FAM193A	4	2632731	1	0	1	0	0	0	0.238984	Inf	0.209489	Inf	0
BOD1L1	4	13571634	1	0	1	0	0	0	0.238984	Inf	0.209489	Inf	0
PROM1	4	15972689	1	0	NA	NA	0	0	0.238984	Inf	NA	NA	0
GBA3	4	22694638	1	0	1	0	0	0	0.238984	Inf	0.209489	Inf	0
SMIM20	4	25931167	1	0	1	0	0	0	0.238984	Inf	0.209489	Inf	0
DCAF4L1	4	41983809	1	0	1	0	0	0	0.238984	Inf	0.209489	Inf	0
LRRC66	4	52860544	1	0	1	0	0	0	0.238984	Inf	0.209489	Inf	0
PDCL2	4	56422723	1	0	1	0	0	0	0.238984	Inf	0.209489	Inf	0
NOA1	4	57829615	1	0	1	0	0	0	0.238984	Inf	0.209489	Inf	0
TECRL	4	65142752	1	0	1	0	0	0	0.238984	Inf	0.209489	Inf	0
STAP1	4	68424527	1	0	1	0	0	0	0.238984	Inf	0.209489	Inf	0
UGT2B4	4	70346351	1	0	NA	NA	0	0	0.238984	Inf	NA	NA	0
UGT2A2	4	70455089	1	0	1	0	0	0	0.238984	Inf	0.209489	Inf	0
UGT2A1	4	70455089	1	0	1	0	0	0	0.238984	Inf	0.209489	Inf	0
AMTN	4	71384494	1	0	1	0	0	0	0.238984	Inf	0.209489	Inf	0
C4orf26	4	76481292	1	0	1	0	0	0	0.238984	Inf	0.209489	Inf	0
SPP1	4	88898047	1	0	1	0	0	0	0.238984	Inf	0.209489	Inf	0
PYURF	4	89443038	1	0	1	0	0	0	0.238984	Inf	0.209489	Inf	0
ADH6	4	100126160	1	0	1	0	0	0	0.238984	Inf	0.209489	Inf	0
MTTP	4	100496066	1	0	1	0	0	0	0.238984	Inf	0.209489	Inf	0
ETNPPL	4	109663639	1	0	1	0	0	0	0.238984	Inf	0.209489	Inf	0
AP1AR	4	113153247	1	0	1	0	0	0	0.238984	Inf	0.209489	Inf	0
SYNPO2	4	119810191	1	0	1	0	0	0	0.238984	Inf	0.209489	Inf	0
SH3D19	4	152043242	1	0	1	0	0	0	0.238984	Inf	0.209489	Inf	0
NPY1R	4	164246454	1	0	1	0	0	0	0.238984	Inf	0.209489	Inf	0
SPOCK3	4	167656071	1	0	1	0	0	0	0.238984	Inf	0.209489	Inf	0
STOX2	4	184922560	1	0	1	0	0	0	0.238984	Inf	0.209489	Inf	0
SDHA	5	218470	1	0	1	0	0	0	0.238984	Inf	0.209489	Inf	0
TAS2R1	5	9629557	1	0	1	0	0	0	0.238984	Inf	0.209489	Inf	0
ANKRD33B	5	10564579	1	0	NA	NA	0	0	0.238984	Inf	NA	NA	0
PRDM9	5	23509142	1	0	1	0	0	0	0.238984	Inf	0.209489	Inf	0
GAPT	5	57790363	1	0	NA	NA	0	0	0.238984	Inf	NA	NA	0
CENPK	5	64814301	1	0	1	0	0	0	0.238984	Inf	0.209489	Inf	0
ERBB2IP	5	65288546	1	0	1	0	0	0	0.238984	Inf	0.209489	Inf	0
CENPH	5	68485461	1	0	1	0	0	0	0.238984	Inf	0.209489	Inf	0
TMEM161B	5	87485868	1	0	1	0	0	0	0.238984	Inf	0.209489	Inf	0
CEP120	5	122682212	1	0	NA	NA	0	0	0.238984	Inf	NA	NA	0
LEAP2	5	132209386	1	0	NA	NA	0	0	0.238984	Inf	NA	NA	0
TXNDC15	5	134210117	1	0	1	0	0	0	0.238984	Inf	0.209489	Inf	0
PCDHA5	5	140201360	1	0	1	0	0	0	0.238984	Inf	0.209489	Inf	0
PCDHA12	5	140255057	1	0	1	0	0	0	0.238984	Inf	0.209489	Inf	0
PCDHB5	5	140515016	1	0	1	0	0	0	0.238984	Inf	0.209489	Inf	0
PCDHB11	5	140580442	1	0	1	0	0	0	0.238984	Inf	0.209489	Inf	0
PCDHGA4	5	140734767	1	0	NA	NA	0	0	0.238984	Inf	NA	NA	0
PCDHGA8	5	140772380	1	0	NA	NA	0	0	0.238984	Inf	NA	NA	0
SH3RF2	5	145317491	1	0	1	0	0	0	0.238984	Inf	0.209489	Inf	0
SLC36A3	5	150656953	1	0	1	0	0	0	0.238984	Inf	0.209489	Inf	0
KIF4B	5	154393419	1	0	1	0	0	0	0.238984	Inf	0.209489	Inf	0
FAM71B	5	156589457	1	0	NA	NA	0	0	0.238984	Inf	NA	NA	0
NUDCD2	5	162880972	1	0	1	0	0	0	0.238984	Inf	0.209489	Inf	0
SPDL1	5	169015420	1	0	NA	NA	0	0	0.238984	Inf	NA	NA	0
FGFR4	5	176516603	1	0	1	0	0	0	0.238984	Inf	0.209489	Inf	0
FAM153A	5	177151113	1	0	1	0	0	0	0.238984	Inf	0.209489	Inf	0
BLOC1S5-TXNDC5	6	7904917	1	0	1	0	0	0	0.238984	Inf	0.209489	Inf	0
ELOVL2	6	10984013	1	0	1	0	0	0	0.238984	Inf	0.209489	Inf	0
TPMT	6	18130898	1	0	1	0	0	0	0.238984	Inf	0.209489	Inf	0
KIAA0319	6	24547392	1	0	1	0	0	0	0.238984	Inf	0.209489	Inf	0
HIST1H2AD	6	26199078	1	0	1	0	0	0	0.238984	Inf	0.209489	Inf	0
PGBD1	6	28251590	1	0	1	0	0	0	0.238984	Inf	0.209489	Inf	0
OR11A1	6	29394470	1	0	NA	NA	0	0	0.238984	Inf	NA	NA	0
ZFP57	6	29640276	1	0	1	0	0	0	0.238984	Inf	0.209489	Inf	0
MRPS18B	6	30585642	1	0	1	0	0	0	0.238984	Inf	0.209489	Inf	0
MUC21	6	30951735	1	0	1	0	0	0	0.238984	Inf	0.209489	Inf	0
APOM	6	31624350	1	0	1	0	0	0	0.238984	Inf	0.209489	Inf	0
HSPA1L	6	31777823	1	0	1	0	0	0	0.238984	Inf	0.209489	Inf	0
CLPS	6	35762922	1	0	1	0	0	0	0.238984	Inf	0.209489	Inf	0
TMEM217	6	37180741	1	0	1	0	0	0	0.238984	Inf	0.209489	Inf	0
PLA2G7	6	46672296	1	0	1	0	0	0	0.238984	Inf	0.209489	Inf	0
ANKRD66	6	46714658	1	0	1	0	0	0	0.238984	Inf	0.209489	Inf	0
CENPQ	6	49437889	1	0	NA	NA	0	0	0.238984	Inf	NA	NA	0
GLYATL3	6	49479703	1	0	1	0	0	0	0.238984	Inf	0.209489	Inf	0
GFRAL	6	55192352	1	0	1	0	0	0	0.238984	Inf	0.209489	Inf	0
KHDRBS2	6	62390867	1	0	1	0	0	0	0.238984	Inf	0.209489	Inf	0
SMAP1	6	71377726	1	0	1	0	0	0	0.238984	Inf	0.209489	Inf	0
OOEP	6	74078506	1	0	1	0	0	0	0.238984	Inf	0.209489	Inf	0
UBE3D	6	83767669	1	0	1	0	0	0	0.238984	Inf	0.209489	Inf	0
PPIL6	6	109714028	1	0	1	0	0	0	0.238984	Inf	0.209489	Inf	0
GTF3C6	6	111279972	1	0	1	0	0	0	0.238984	Inf	0.209489	Inf	0
TBPL1	6	134301263	1	0	1	0	0	0	0.238984	Inf	0.209489	Inf	0
PPIL4	6	149826588	1	0	1	0	0	0	0.238984	Inf	0.209489	Inf	0
ULBP1	6	150285185	1	0	1	0	0	0	0.238984	Inf	0.209489	Inf	0
TAGAP	6	159456858	1	0	1	0	0	0	0.238984	Inf	0.209489	Inf	0
PHF14	7	11014527	1	0	1	0	0	0	0.238984	Inf	0.209489	Inf	0
SNX10	7	26396645	1	0	1	0	0	0	0.238984	Inf	0.209489	Inf	0
TBRG4	7	45139923	1	0	1	0	0	0	0.238984	Inf	0.209489	Inf	0
COBL	7	51085247	1	0	1	0	0	0	0.238984	Inf	0.209489	Inf	0
POM121L12	7	53103364	1	0	1	0	0	0	0.238984	Inf	0.209489	Inf	0
SEC61G	7	54820103	1	0	1	0	0	0	0.238984	Inf	0.209489	Inf	0
VOPP1	7	55640106	1	0	NA	NA	0	0	0.238984	Inf	NA	NA	0
RP11-468B6.1	7	63680031	1	0	1	0	0	0	0.238984	Inf	0.209489	Inf	0
ZNF117	7	64438496	1	0	1	0	0	0	0.238984	Inf	0.209489	Inf	0
WBSCR16	7	74442135	1	0	1	0	0	0	0.238984	Inf	0.209489	Inf	0
RP11-467H10.2	7	76827943	1	0	NA	NA	0	0	0.238984	Inf	NA	NA	0
RSBN1L	7	77325786	1	0	1	0	0	0	0.238984	Inf	0.209489	Inf	0
ZNF655	7	99158182	1	0	NA	NA	0	0	0.238984	Inf	NA	NA	0
LMOD2	7	123296017	1	0	1	0	0	0	0.238984	Inf	0.209489	Inf	0
CEP41	7	130038731	1	0	1	0	0	0	0.238984	Inf	0.209489	Inf	0
TSGA13	7	130353853	1	0	1	0	0	0	0.238984	Inf	0.209489	Inf	0
CLDN23	8	8559908	1	0	NA	NA	0	0	0.238984	Inf	NA	NA	0
KIAA1456	8	12863711	1	0	1	0	0	0	0.238984	Inf	0.209489	Inf	0
PSD3	8	18793550	1	0	1	0	0	0	0.238984	Inf	0.209489	Inf	0
SLC39A14	8	22262223	1	0	1	0	0	0	0.238984	Inf	0.209489	Inf	0
STC1	8	23702282	1	0	NA	NA	0	0	0.238984	Inf	NA	NA	0
ESCO2	8	27633031	1	0	NA	NA	0	0	0.238984	Inf	NA	NA	0
FUT10	8	33230094	1	0	1	0	0	0	0.238984	Inf	0.209489	Inf	0
EFCAB1	8	49647793	1	0	NA	NA	0	0	0.238984	Inf	NA	NA	0
MRPL15	8	55047843	1	0	1	0	0	0	0.238984	Inf	0.209489	Inf	0
ARMC1	8	66516628	1	0	1	0	0	0	0.238984	Inf	0.209489	Inf	0
MCMDC2	8	67786375	1	0	NA	NA	0	0	0.238984	Inf	NA	NA	0
GDAP1	8	75276525	1	0	NA	NA	0	0	0.238984	Inf	NA	NA	0
IL7	8	79645947	1	0	1	0	0	0	0.238984	Inf	0.209489	Inf	0
MED30	8	118533115	1	0	NA	NA	0	0	0.238984	Inf	NA	NA	0
NDRG1	8	134251120	1	0	1	0	0	0	0.238984	Inf	0.209489	Inf	0
LY6D	8	143866636	1	0	1	0	0	0	0.238984	Inf	0.209489	Inf	0
SPATA6L	9	4625552	1	0	1	0	0	0	0.238984	Inf	0.209489	Inf	0
PDCD1LG2	9	5522546	1	0	1	0	0	0	0.238984	Inf	0.209489	Inf	0
BNC2	9	16418986	1	0	1	0	0	0	0.238984	Inf	0.209489	Inf	0
DENND4C	9	19276172	1	0	1	0	0	0	0.238984	Inf	0.209489	Inf	0
EQTN	9	27284720	1	0	1	0	0	0	0.238984	Inf	0.209489	Inf	0
NUDT2	9	34339037	1	0	1	0	0	0	0.238984	Inf	0.209489	Inf	0
DCTN3	9	34613778	1	0	1	0	0	0	0.238984	Inf	0.209489	Inf	0
FANCG	9	35077382	1	0	1	0	0	0	0.238984	Inf	0.209489	Inf	0
SPAG8	9	35808169	1	0	1	0	0	0	0.238984	Inf	0.209489	Inf	0
TRMT10B	9	37761928	1	0	1	0	0	0	0.238984	Inf	0.209489	Inf	0
GOLM1	9	88642731	1	0	1	0	0	0	0.238984	Inf	0.209489	Inf	0
SPTLC1	9	94794746	1	0	1	0	0	0	0.238984	Inf	0.209489	Inf	0
ASPN	9	95219747	1	0	1	0	0	0	0.238984	Inf	0.209489	Inf	0
ZNF169	9	97041094	1	0	1	0	0	0	0.238984	Inf	0.209489	Inf	0
OR13C3	9	107298050	1	0	1	0	0	0	0.238984	Inf	0.209489	Inf	0
TMEM38B	9	108456941	1	0	1	0	0	0	0.238984	Inf	0.209489	Inf	0
C9orf152	9	112969760	1	0	1	0	0	0	0.238984	Inf	0.209489	Inf	0
OR1J1	9	125239236	1	0	1	0	0	0	0.238984	Inf	0.209489	Inf	0
OR1L4	9	125486268	1	0	1	0	0	0	0.238984	Inf	0.209489	Inf	0
STRBP	9	125887875	1	0	1	0	0	0	0.238984	Inf	0.209489	Inf	0
PBX3	9	128509732	1	0	1	0	0	0	0.238984	Inf	0.209489	Inf	0
ENG	9	130577960	1	0	1	0	0	0	0.238984	Inf	0.209489	Inf	0
LCN2	9	130911804	1	0	1	0	0	0	0.238984	Inf	0.209489	Inf	0
RP11-247A12.2	9	131972827	1	0	1	0	0	0	0.238984	Inf	0.209489	Inf	0
ASB6	9	132400068	1	0	1	0	0	0	0.238984	Inf	0.209489	Inf	0
RP11-216L13.17	9	139685830	1	0	1	0	0	0	0.238984	Inf	0.209489	Inf	0
CAMK1D	10	12391817	1	0	1	0	0	0	0.238984	Inf	0.209489	Inf	0
OLAH	10	15089287	1	0	NA	NA	0	0	0.238984	Inf	NA	NA	0
RSU1	10	16635392	1	0	1	0	0	0	0.238984	Inf	0.209489	Inf	0
COMMD3-BMI1	10	22605346	1	0	1	0	0	0	0.238984	Inf	0.209489	Inf	0
ACBD5	10	27486358	1	0	1	0	0	0	0.238984	Inf	0.209489	Inf	0
WAC	10	28824547	1	0	1	0	0	0	0.238984	Inf	0.209489	Inf	0
CCDC7	10	32740570	1	0	1	0	0	0	0.238984	Inf	0.209489	Inf	0
CREM	10	35495836	1	0	1	0	0	0	0.238984	Inf	0.209489	Inf	0
ZNF33A	10	38301269	1	0	1	0	0	0	0.238984	Inf	0.209489	Inf	0
GPRIN2	10	46998880	1	0	1	0	0	0	0.238984	Inf	0.209489	Inf	0
MBL2	10	54527896	1	0	NA	NA	0	0	0.238984	Inf	NA	NA	0
SAR1A	10	71912231	1	0	1	0	0	0	0.238984	Inf	0.209489	Inf	0
CYP2C18	10	96443576	1	0	1	0	0	0	0.238984	Inf	0.209489	Inf	0
CYP2C8	10	96827402	1	0	1	0	0	0	0.238984	Inf	0.209489	Inf	0
ZDHHC16	10	99211432	1	0	1	0	0	0	0.238984	Inf	0.209489	Inf	0
R3HCC1L	10	99967871	1	0	NA	NA	0	0	0.238984	Inf	NA	NA	0
SLC25A28	10	101370605	1	0	1	0	0	0	0.238984	Inf	0.209489	Inf	0
DNMBP	10	101636907	1	0	1	0	0	0	0.238984	Inf	0.209489	Inf	0
SEC31B	10	102247372	1	0	1	0	0	0	0.238984	Inf	0.209489	Inf	0
C10orf2	10	102753120	1	0	1	0	0	0	0.238984	Inf	0.209489	Inf	0
RPEL1	10	105005753	1	0	1	0	0	0	0.238984	Inf	0.209489	Inf	0
C10orf118	10	115884901	1	0	1	0	0	0	0.238984	Inf	0.209489	Inf	0
C10orf90	10	128114432	1	0	1	0	0	0	0.238984	Inf	0.209489	Inf	0
IFITM2	11	308252	1	0	1	0	0	0	0.238984	Inf	0.209489	Inf	0
SCT	11	626430	1	0	1	0	0	0	0.238984	Inf	0.209489	Inf	0
ASCL2	11	2290980	1	0	1	0	0	0	0.238984	Inf	0.209489	Inf	0
TSSC4	11	2423863	1	0	NA	NA	0	0	0.238984	Inf	NA	NA	0
PHLDA2	11	2950135	1	0	1	0	0	0	0.238984	Inf	0.209489	Inf	0
TRIM21	11	4406561	1	0	1	0	0	0	0.238984	Inf	0.209489	Inf	0
HBD	11	5253917	1	0	1	0	0	0	0.238984	Inf	0.209489	Inf	0
OR51B5	11	5363815	1	0	1	0	0	0	0.238984	Inf	0.209489	Inf	0
OR10A5	11	6866901	1	0	1	0	0	0	0.238984	Inf	0.209489	Inf	0
FIBIN	11	27016073	1	0	1	0	0	0	0.238984	Inf	0.209489	Inf	0
DCDC1	11	30900130	1	0	1	0	0	0	0.238984	Inf	0.209489	Inf	0
WT1	11	32410603	1	0	1	0	0	0	0.238984	Inf	0.209489	Inf	0
EIF3M	11	32605433	1	0	1	0	0	0	0.238984	Inf	0.209489	Inf	0
HARBI1	11	46625079	1	0	1	0	0	0	0.238984	Inf	0.209489	Inf	0
PACSIN3	11	47199481	1	0	1	0	0	0	0.238984	Inf	0.209489	Inf	0
MTCH2	11	47664004	1	0	1	0	0	0	0.238984	Inf	0.209489	Inf	0
OR8K3	11	56085782	1	0	1	0	0	0	0.238984	Inf	0.209489	Inf	0
OR5M11	11	56309815	1	0	1	0	0	0	0.238984	Inf	0.209489	Inf	0
SMTNL1	11	57308978	1	0	1	0	0	0	0.238984	Inf	0.209489	Inf	0
OR10Q1	11	57995387	1	0	NA	NA	0	0	0.238984	Inf	NA	NA	0
OR5B2	11	58189804	1	0	1	0	0	0	0.238984	Inf	0.209489	Inf	0
OR5A2	11	59189451	1	0	1	0	0	0	0.238984	Inf	0.209489	Inf	0
TCN1	11	59620447	1	0	1	0	0	0	0.238984	Inf	0.209489	Inf	0
MS4A1	11	60229847	1	0	1	0	0	0	0.238984	Inf	0.209489	Inf	0
MS4A10	11	60557808	1	0	1	0	0	0	0.238984	Inf	0.209489	Inf	0
SCGB2A1	11	61976203	1	0	1	0	0	0	0.238984	Inf	0.209489	Inf	0
EEF1G	11	62327150	1	0	1	0	0	0	0.238984	Inf	0.209489	Inf	0
ROM1	11	62381767	1	0	1	0	0	0	0.238984	Inf	0.209489	Inf	0
LGALS12	11	63273864	1	0	1	0	0	0	0.238984	Inf	0.209489	Inf	0
FOSL1	11	65660356	1	0	NA	NA	0	0	0.238984	Inf	NA	NA	0
BRMS1	11	66105138	1	0	1	0	0	0	0.238984	Inf	0.209489	Inf	0
C11orf86	11	66742833	1	0	1	0	0	0	0.238984	Inf	0.209489	Inf	0
FGF4	11	69588076	1	0	1	0	0	0	0.238984	Inf	0.209489	Inf	0
FOLR2	11	71927942	1	0	1	0	0	0	0.238984	Inf	0.209489	Inf	0
PHOX2A	11	71950792	1	0	1	0	0	0	0.238984	Inf	0.209489	Inf	0
STARD10	11	72465941	1	0	1	0	0	0	0.238984	Inf	0.209489	Inf	0
INTS4	11	77589994	1	0	1	0	0	0	0.238984	Inf	0.209489	Inf	0
GAB2	11	77930317	1	0	1	0	0	0	0.238984	Inf	0.209489	Inf	0
NARS2	11	78147715	1	0	1	0	0	0	0.238984	Inf	0.209489	Inf	0
TRIM64B	11	89603788	1	0	1	0	0	0	0.238984	Inf	0.209489	Inf	0
CCDC67	11	93065425	1	0	1	0	0	0	0.238984	Inf	0.209489	Inf	0
VSTM5	11	93553734	1	0	1	0	0	0	0.238984	Inf	0.209489	Inf	0
TMEM133	11	100863039	1	0	1	0	0	0	0.238984	Inf	0.209489	Inf	0
C11orf65	11	108179697	0	1	NA	NA	0	0	0.238984	Inf	NA	NA	0
USP28	11	113669961	1	0	NA	NA	0	0	0.238984	Inf	NA	NA	0
OR8D1	11	124179735	1	0	1	0	0	0	0.238984	Inf	0.209489	Inf	0
ROBO4	11	124754786	1	0	1	0	0	0	0.238984	Inf	0.209489	Inf	0
STT3A	11	125465810	1	0	1	0	0	0	0.238984	Inf	0.209489	Inf	0
ERC1	12	1137069	1	0	1	0	0	0	0.238984	Inf	0.209489	Inf	0
NDUFA9	12	4777704	1	0	1	0	0	0	0.238984	Inf	0.209489	Inf	0
CD27	12	6554261	1	0	1	0	0	0	0.238984	Inf	0.209489	Inf	0
CD163L1	12	7585304	1	0	1	0	0	0	0.238984	Inf	0.209489	Inf	0
SLC2A14	12	7966911	1	0	1	0	0	0	0.238984	Inf	0.209489	Inf	0
KLRC3	12	10565170	1	0	1	0	0	0	0.238984	Inf	0.209489	Inf	0
KLRC2	12	10586406	1	0	1	0	0	0	0.238984	Inf	0.209489	Inf	0
PDE6H	12	15130946	1	0	NA	NA	0	0	0.238984	Inf	NA	NA	0
BHLHE41	12	26274998	1	0	NA	NA	0	0	0.238984	Inf	NA	NA	0
ARNTL2	12	27486005	1	0	NA	NA	0	0	0.238984	Inf	NA	NA	0
CCDC91	12	28336730	1	0	1	0	0	0	0.238984	Inf	0.209489	Inf	0
METTL20	12	31814887	1	0	1	0	0	0	0.238984	Inf	0.209489	Inf	0
DNM1L	12	32832297	1	0	1	0	0	0	0.238984	Inf	0.209489	Inf	0
IRAK4	12	44166047	1	0	NA	NA	0	0	0.238984	Inf	NA	NA	0
C12orf54	12	48877079	1	0	1	0	0	0	0.238984	Inf	0.209489	Inf	0
KANSL2	12	49065707	1	0	1	0	0	0	0.238984	Inf	0.209489	Inf	0
FAM186B	12	49981387	1	0	1	0	0	0	0.238984	Inf	0.209489	Inf	0
KRT77	12	53084948	1	0	1	0	0	0	0.238984	Inf	0.209489	Inf	0
KRT78	12	53232896	1	0	1	0	0	0	0.238984	Inf	0.209489	Inf	0
TARBP2	12	53895192	1	0	1	0	0	0	0.238984	Inf	0.209489	Inf	0
PPP1R1A	12	54971171	1	0	1	0	0	0	0.238984	Inf	0.209489	Inf	0
OR6C2	12	55845997	1	0	1	0	0	0	0.238984	Inf	0.209489	Inf	0
GPR182	12	57388993	1	0	1	0	0	0	0.238984	Inf	0.209489	Inf	0
DDIT3	12	57910591	1	0	1	0	0	0	0.238984	Inf	0.209489	Inf	0
DTX3	12	58000300	1	0	NA	NA	0	0	0.238984	Inf	NA	NA	0
GNS	12	65110520	1	0	1	0	0	0	0.238984	Inf	0.209489	Inf	0
KCTD10	12	109889399	1	0	1	0	0	0	0.238984	Inf	0.209489	Inf	0
MVK	12	110012627	1	0	1	0	0	0	0.238984	Inf	0.209489	Inf	0
ATP2A2	12	110719594	1	0	1	0	0	0	0.238984	Inf	0.209489	Inf	0
GSX1	13	28366827	1	0	1	0	0	0	0.238984	Inf	0.209489	Inf	0
LECT1	13	53277729	1	0	1	0	0	0	0.238984	Inf	0.209489	Inf	0
BORA	13	73303181	1	0	1	0	0	0	0.238984	Inf	0.209489	Inf	0
KCTD12	13	77459305	1	0	1	0	0	0	0.238984	Inf	0.209489	Inf	0
LINC00283	13	103397574	1	0	1	0	0	0	0.238984	Inf	0.209489	Inf	0
ARGLU1	13	107196343	1	0	1	0	0	0	0.238984	Inf	0.209489	Inf	0
ARHGEF7-AS2	13	111768025	1	0	1	0	0	0	0.238984	Inf	0.209489	Inf	0
C13orf35	13	113333693	1	0	1	0	0	0	0.238984	Inf	0.209489	Inf	0
CHAMP1	13	115089317	1	0	1	0	0	0	0.238984	Inf	0.209489	Inf	0
OR4N2	14	20295607	1	0	1	0	0	0	0.238984	Inf	0.209489	Inf	0
REM2	14	23352496	1	0	1	0	0	0	0.238984	Inf	0.209489	Inf	0
AKAP6	14	32902699	1	0	NA	NA	0	0	0.238984	Inf	NA	NA	0
RP11-407N17.3	14	39703318	1	0	1	0	0	0	0.238984	Inf	0.209489	Inf	0
VCPKMT	14	50583195	1	0	1	0	0	0	0.238984	Inf	0.209489	Inf	0
TXNDC16	14	52899021	1	0	1	0	0	0	0.238984	Inf	0.209489	Inf	0
CGRRF1	14	54976677	1	0	1	0	0	0	0.238984	Inf	0.209489	Inf	0
SOCS4	14	55509759	1	0	1	0	0	0	0.238984	Inf	0.209489	Inf	0
L3HYPDH	14	59942616	1	0	1	0	0	0	0.238984	Inf	0.209489	Inf	0
GPX2	14	65406901	1	0	NA	NA	0	0	0.238984	Inf	NA	NA	0
SLC10A1	14	70242998	1	0	1	0	0	0	0.238984	Inf	0.209489	Inf	0
ADAM21	14	70924216	1	0	NA	NA	0	0	0.238984	Inf	NA	NA	0
SPATA7	14	88852162	1	0	NA	NA	0	0	0.238984	Inf	NA	NA	0
ATXN3	14	92530663	1	0	1	0	0	0	0.238984	Inf	0.209489	Inf	0
MOAP1	14	93649531	1	0	1	0	0	0	0.238984	Inf	0.209489	Inf	0
TMEM251	14	93652620	1	0	1	0	0	0	0.238984	Inf	0.209489	Inf	0
PPP4R4	14	94674852	1	0	1	0	0	0	0.238984	Inf	0.209489	Inf	0
SERPINA11	14	94908942	1	0	1	0	0	0	0.238984	Inf	0.209489	Inf	0
C14orf79	14	105452111	1	0	1	0	0	0	0.238984	Inf	0.209489	Inf	0
NIPA2	15	23006220	1	0	1	0	0	0	0.238984	Inf	0.209489	Inf	0
KNSTRN	15	40675036	1	0	1	0	0	0	0.238984	Inf	0.209489	Inf	0
CASC5	15	40895129	1	0	NA	NA	0	0	0.238984	Inf	NA	NA	0
EXD1	15	41476128	0	1	0	1	0	0	0.238984	Inf	0.209489	Inf	0
NDUFAF1	15	41679641	1	0	NA	NA	0	0	0.238984	Inf	NA	NA	0
GATM	15	45654306	1	0	1	0	0	0	0.238984	Inf	0.209489	Inf	0
EID1	15	49170373	1	0	1	0	0	0	0.238984	Inf	0.209489	Inf	0
C15orf65	15	55700966	1	0	1	0	0	0	0.238984	Inf	0.209489	Inf	0
RP11-315D16.2	15	68486443	1	0	1	0	0	0	0.238984	Inf	0.209489	Inf	0
TMEM202	15	72690667	1	0	1	0	0	0	0.238984	Inf	0.209489	Inf	0
PML	15	74287153	1	0	NA	NA	0	0	0.238984	Inf	NA	NA	0
CCDC33	15	74509612	1	0	1	0	0	0	0.238984	Inf	0.209489	Inf	0
CYP11A1	15	74630312	1	0	1	0	0	0	0.238984	Inf	0.209489	Inf	0
ULK3	15	75129568	1	0	1	0	0	0	0.238984	Inf	0.209489	Inf	0
GOLGA6D	15	75575216	1	0	1	0	0	0	0.238984	Inf	0.209489	Inf	0
FBXO22	15	76196304	1	0	NA	NA	0	0	0.238984	Inf	NA	NA	0
HMG20A	15	77750749	1	0	NA	NA	0	0	0.238984	Inf	NA	NA	0
KIAA1024	15	79748489	1	0	1	0	0	0	0.238984	Inf	0.209489	Inf	0
VPS33B	15	91542204	1	0	1	0	0	0	0.238984	Inf	0.209489	Inf	0
CHD2	15	93444467	1	0	NA	NA	0	0	0.238984	Inf	NA	NA	1
NUBP2	16	1833021	1	0	1	0	0	0	0.238984	Inf	0.209489	Inf	0
CCDC64B	16	3081975	1	0	1	0	0	0	0.238984	Inf	0.209489	Inf	0
SNX29	16	12070663	1	0	1	0	0	0	0.238984	Inf	0.209489	Inf	0
PDXDC1	16	15068586	1	0	1	0	0	0	0.238984	Inf	0.209489	Inf	0
IQCK	16	19729628	1	0	1	0	0	0	0.238984	Inf	0.209489	Inf	0
ACSM2B	16	20548579	1	0	1	0	0	0	0.238984	Inf	0.209489	Inf	0
ERI2	16	20809045	1	0	1	0	0	0	0.238984	Inf	0.209489	Inf	0
PDZD9	16	21995587	1	0	1	0	0	0	0.238984	Inf	0.209489	Inf	0
TNRC6A	16	24741162	1	0	1	0	0	0	0.238984	Inf	0.209489	Inf	0
CCDC101	16	28596724	1	0	1	0	0	0	0.238984	Inf	0.209489	Inf	0
AC009133.15	16	29819053	1	0	1	0	0	0	0.238984	Inf	0.209489	Inf	0
FAM57B	16	30036503	1	0	1	0	0	0	0.238984	Inf	0.209489	Inf	0
DCTPP1	16	30435553	1	0	1	0	0	0	0.238984	Inf	0.209489	Inf	0
ZNF267	16	31885287	1	0	1	0	0	0	0.238984	Inf	0.209489	Inf	0
AKTIP	16	53526323	1	0	1	0	0	0	0.238984	Inf	0.209489	Inf	0
CETP	16	56995891	1	0	NA	NA	0	0	0.238984	Inf	NA	NA	0
CX3CL1	16	57406480	1	0	1	0	0	0	0.238984	Inf	0.209489	Inf	0
PRSS54	16	58314127	1	0	1	0	0	0	0.238984	Inf	0.209489	Inf	0
HAS3	16	69143298	1	0	1	0	0	0	0.238984	Inf	0.209489	Inf	0
ZNF821	16	71898122	1	0	1	0	0	0	0.238984	Inf	0.209489	Inf	0
BCMO1	16	81272513	1	0	1	0	0	0	0.238984	Inf	0.209489	Inf	0
SDR42E1	16	82032715	1	0	1	0	0	0	0.238984	Inf	0.209489	Inf	0
C16orf95	16	87336368	1	0	1	0	0	0	0.238984	Inf	0.209489	Inf	0
PRDM7	16	90124758	1	0	1	0	0	0	0.238984	Inf	0.209489	Inf	0
SPATA22	17	3343440	1	0	1	0	0	0	0.238984	Inf	0.209489	Inf	0
C17orf85	17	3716337	1	0	NA	NA	0	0	0.238984	Inf	NA	NA	0
ZFP3	17	4994799	1	0	1	0	0	0	0.238984	Inf	0.209489	Inf	0
RP11-599B13.6	17	8054133	1	0	1	0	0	0	0.238984	Inf	0.209489	Inf	0
RNF222	17	8296116	1	0	NA	NA	0	0	0.238984	Inf	NA	NA	0
CDRT4	17	15341089	1	0	1	0	0	0	0.238984	Inf	0.209489	Inf	0
TRPV2	17	16320982	1	0	1	0	0	0	0.238984	Inf	0.209489	Inf	0
ZNF624	17	16525601	1	0	1	0	0	0	0.238984	Inf	0.209489	Inf	0
B9D1	17	19241016	1	0	1	0	0	0	0.238984	Inf	0.209489	Inf	0
TMEM97	17	26646265	1	0	1	0	0	0	0.238984	Inf	0.209489	Inf	0
RAB34	17	27041660	1	0	1	0	0	0	0.238984	Inf	0.209489	Inf	0
CRYBA1	17	27573881	1	0	1	0	0	0	0.238984	Inf	0.209489	Inf	0
ABHD15	17	27889578	1	0	1	0	0	0	0.238984	Inf	0.209489	Inf	0
SSH2	17	27957858	1	0	1	0	0	0	0.238984	Inf	0.209489	Inf	0
GPR179	17	36484386	1	0	NA	NA	0	0	0.238984	Inf	NA	NA	0
KRT222	17	38812653	1	0	1	0	0	0	0.238984	Inf	0.209489	Inf	0
KRT35	17	39633307	1	0	1	0	0	0	0.238984	Inf	0.209489	Inf	0
CNTD1	17	40951085	1	0	NA	NA	0	0	0.238984	Inf	NA	NA	0
NSF	17	44668141	1	0	1	0	0	0	0.238984	Inf	0.209489	Inf	0
MILR1	17	62461568	1	0	NA	NA	0	0	0.238984	Inf	NA	NA	0
KPNA2	17	66033248	1	0	1	0	0	0	0.238984	Inf	0.209489	Inf	0
TSPAN10	17	79606203	1	0	1	0	0	0	0.238984	Inf	0.209489	Inf	0
CCDC137	17	79633796	1	0	1	0	0	0	0.238984	Inf	0.209489	Inf	0
C17orf62	17	80401879	1	0	1	0	0	0	0.238984	Inf	0.209489	Inf	0
CETN1	18	580408	1	0	1	0	0	0	0.238984	Inf	0.209489	Inf	0
ENOSF1	18	693277	1	0	1	0	0	0	0.238984	Inf	0.209489	Inf	0
TWSG1	18	9337227	1	0	NA	NA	0	0	0.238984	Inf	NA	NA	0
IMPA2	18	12028117	1	0	1	0	0	0	0.238984	Inf	0.209489	Inf	0
CIDEA	18	12254382	1	0	1	0	0	0	0.238984	Inf	0.209489	Inf	0
DSC2	18	28648274	1	0	1	0	0	0	0.238984	Inf	0.209489	Inf	0
RIT2	18	40500689	1	0	1	0	0	0	0.238984	Inf	0.209489	Inf	0
PRR22	19	5782988	1	0	NA	NA	0	0	0.238984	Inf	NA	NA	0
ACSBG2	19	6147539	1	0	1	0	0	0	0.238984	Inf	0.209489	Inf	0
CTD-2207O23.11	19	7585346	1	0	1	0	0	0	0.238984	Inf	0.209489	Inf	0
C19orf59	19	7741967	1	0	1	0	0	0	0.238984	Inf	0.209489	Inf	0
RAB11B	19	8467090	1	0	1	0	0	0	0.238984	Inf	0.209489	Inf	0
MBD3L1	19	8953354	1	0	NA	NA	0	0	0.238984	Inf	NA	NA	0
ZNF559-ZNF177	19	9488987	1	0	1	0	0	0	0.238984	Inf	0.209489	Inf	0
KANK2	19	11277233	1	0	1	0	0	0	0.238984	Inf	0.209489	Inf	0
SWSAP1	19	11485419	1	0	NA	NA	0	0	0.238984	Inf	NA	NA	0
ZNF823	19	11832515	1	0	1	0	0	0	0.238984	Inf	0.209489	Inf	0
RTBDN	19	12936519	1	0	1	0	0	0	0.238984	Inf	0.209489	Inf	0
C19orf53	19	13885291	1	0	1	0	0	0	0.238984	Inf	0.209489	Inf	0
OR10H3	19	15852202	1	0	1	0	0	0	0.238984	Inf	0.209489	Inf	0
OR10H1	19	15917890	1	0	1	0	0	0	0.238984	Inf	0.209489	Inf	0
GDF15	19	18496999	1	0	1	0	0	0	0.238984	Inf	0.209489	Inf	0
LPAR2	19	19735064	1	0	NA	NA	0	0	0.238984	Inf	NA	NA	0
ZNF253	19	19990921	1	0	1	0	0	0	0.238984	Inf	0.209489	Inf	0
ZNF93	19	20020329	1	0	1	0	0	0	0.238984	Inf	0.209489	Inf	0
ZNF682	19	20108049	1	0	1	0	0	0	0.238984	Inf	0.209489	Inf	0
ZNF430	19	21203606	1	0	1	0	0	0	0.238984	Inf	0.209489	Inf	0
ZNF493	19	21580039	1	0	1	0	0	0	0.238984	Inf	0.209489	Inf	0
KCTD15	19	34291359	1	0	1	0	0	0	0.238984	Inf	0.209489	Inf	0
HPN	19	35533410	1	0	1	0	0	0	0.238984	Inf	0.209489	Inf	0
ZFP82	19	36875233	1	0	1	0	0	0	0.238984	Inf	0.209489	Inf	0
ZNF382	19	37101559	1	0	1	0	0	0	0.238984	Inf	0.209489	Inf	0
ZNF420	19	37618106	1	0	NA	NA	0	0	0.238984	Inf	NA	NA	0
ZNF585B	19	37676128	1	0	NA	NA	0	0	0.238984	Inf	NA	NA	0
ZNF527	19	37865100	1	0	NA	NA	0	0	0.238984	Inf	NA	NA	0
IFNL1	19	39787061	1	0	1	0	0	0	0.238984	Inf	0.209489	Inf	0
C19orf54	19	41248456	1	0	1	0	0	0	0.238984	Inf	0.209489	Inf	0
TMEM91	19	41884214	1	0	1	0	0	0	0.238984	Inf	0.209489	Inf	0
CEACAM5	19	42212650	1	0	1	0	0	0	0.238984	Inf	0.209489	Inf	0
CD177	19	43857866	1	0	NA	NA	0	0	0.238984	Inf	NA	NA	0
ZNF180	19	44980618	1	0	1	0	0	0	0.238984	Inf	0.209489	Inf	0
IGFL1	19	46733031	1	0	1	0	0	0	0.238984	Inf	0.209489	Inf	0
PPP1R15A	19	49376490	1	0	1	0	0	0	0.238984	Inf	0.209489	Inf	0
BAX	19	49464961	1	0	1	0	0	0	0.238984	Inf	0.209489	Inf	0
CGB2	19	49535787	1	0	1	0	0	0	0.238984	Inf	0.209489	Inf	0
JOSD2	19	51009429	1	0	NA	NA	0	0	0.238984	Inf	NA	NA	0
KLK11	19	51525800	1	0	1	0	0	0	0.238984	Inf	0.209489	Inf	0
SIGLEC12	19	52003196	1	0	1	0	0	0	0.238984	Inf	0.209489	Inf	0
ZNF160	19	53571329	1	0	1	0	0	0	0.238984	Inf	0.209489	Inf	0
TARM1	19	54573256	1	0	1	0	0	0	0.238984	Inf	0.209489	Inf	0
FCAR	19	55385745	1	0	1	0	0	0	0.238984	Inf	0.209489	Inf	0
DEFB132	20	238419	1	0	1	0	0	0	0.238984	Inf	0.209489	Inf	0
CSNK2A1	20	459306	1	0	1	0	0	0	0.238984	Inf	0.209489	Inf	0
SIRPG	20	1610869	1	0	1	0	0	0	0.238984	Inf	0.209489	Inf	0
ZNF343	20	2465172	1	0	NA	NA	0	0	0.238984	Inf	NA	NA	0
PCED1A	20	2816107	1	0	NA	NA	0	0	0.238984	Inf	NA	NA	0
LAMP5	20	9495499	1	0	1	0	0	0	0.238984	Inf	0.209489	Inf	0
BTBD3	20	11899106	1	0	1	0	0	0	0.238984	Inf	0.209489	Inf	0
NAPB	20	23358012	1	0	1	0	0	0	0.238984	Inf	0.209489	Inf	0
CSTL1	20	23420904	1	0	1	0	0	0	0.238984	Inf	0.209489	Inf	0
NCOA6	20	33302432	1	0	1	0	0	0	0.238984	Inf	0.209489	Inf	0
WFDC12	20	43752486	1	0	1	0	0	0	0.238984	Inf	0.209489	Inf	0
STX16-NPEPL1	20	57227062	1	0	1	0	0	0	0.238984	Inf	0.209489	Inf	0
EDN3	20	57875867	1	0	NA	NA	0	0	0.238984	Inf	NA	NA	0
ZNF512B	20	62591240	1	0	1	0	0	0	0.238984	Inf	0.209489	Inf	0
BTG3	21	18966410	1	0	1	0	0	0	0.238984	Inf	0.209489	Inf	0
KRTAP21-1	21	32127456	1	0	1	0	0	0	0.238984	Inf	0.209489	Inf	0
DNAJC28	21	34860533	1	0	1	0	0	0	0.238984	Inf	0.209489	Inf	0
SH3BGR	21	40834399	1	0	NA	NA	0	0	0.238984	Inf	NA	NA	0
KRTAP10-5	21	45999639	1	0	1	0	0	0	0.238984	Inf	0.209489	Inf	0
VPREB3	22	24095062	1	0	1	0	0	0	0.238984	Inf	0.209489	Inf	0
CCDC117	22	29168837	1	0	1	0	0	0	0.238984	Inf	0.209489	Inf	0
ZNRF3	22	29279754	1	0	1	0	0	0	0.238984	Inf	0.209489	Inf	0
PIK3IP1	22	31679069	1	0	1	0	0	0	0.238984	Inf	0.209489	Inf	0
IFT27	22	37154354	1	0	1	0	0	0	0.238984	Inf	0.209489	Inf	0
TST	22	37407067	1	0	1	0	0	0	0.238984	Inf	0.209489	Inf	0
CSNK1E	22	38689292	1	0	1	0	0	0	0.238984	Inf	0.209489	Inf	0
APOBEC3D	22	39410367	1	0	1	0	0	0	0.238984	Inf	0.209489	Inf	0
ZFX	23	24168936	1	0	1	0	0	0	0.238984	Inf	0.209489	Inf	0
SYTL5	23	37893142	1	0	1	0	0	0	0.238984	Inf	0.209489	Inf	0
KLF8	23	56295641	1	0	1	0	0	0	0.238984	Inf	0.209489	Inf	0
SPIN3	23	57010902	1	0	NA	NA	0	0	0.238984	Inf	NA	NA	0
OPHN1	23	67268265	1	0	1	0	0	0	0.238984	Inf	0.209489	Inf	0
GLRA4	23	102962271	1	0	1	0	0	0	0.238984	Inf	0.209489	Inf	0
SEPT6	23	118759338	1	0	1	0	0	0	0.238984	Inf	0.209489	Inf	0
HPRT1	23	133594341	1	0	1	0	0	0	0.238984	Inf	0.209489	Inf	0
AFF2	23	147582617	1	0	1	0	0	0	0.238984	Inf	0.209489	Inf	0
DNASE1L1	23	153631047	1	0	1	0	0	0	0.238984	Inf	0.209489	Inf	0
ACTRT2	1	2938250	0	1	0	1	0	0	0.238984	Inf	0.209489	Inf	0
DHRS3	1	12628368	0	1	NA	NA	0	0	0.238984	Inf	NA	NA	0
PLA2G5	1	20417683	0	1	0	1	0	0	0.238984	Inf	0.209489	Inf	0
RCAN3	1	24840862	0	1	0	1	0	0	0.238984	Inf	0.209489	Inf	0
DHDDS	1	26759436	0	1	0	1	0	0	0.238984	Inf	0.209489	Inf	0
GMEB1	1	29010124	0	1	0	1	0	0	0.238984	Inf	0.209489	Inf	0
OPRD1	1	29138895	0	1	0	1	0	0	0.238984	Inf	0.209489	Inf	0
HDAC1	1	32757770	0	1	0	1	0	0	0.238984	Inf	0.209489	Inf	0
HMGB4	1	34329792	0	1	NA	NA	0	0	0.238984	Inf	NA	NA	0
AGO4	1	36274017	0	1	0	1	0	0	0.238984	Inf	0.209489	Inf	0
CLDN19	1	43201432	0	1	0	1	0	0	0.238984	Inf	0.209489	Inf	0
SLC2A1	1	43392711	0	1	NA	NA	0	0	0.238984	Inf	NA	NA	1
GLIS1	1	53972291	0	1	0	1	0	0	0.238984	Inf	0.209489	Inf	0
NDC1	1	54233642	0	1	0	1	0	0	0.238984	Inf	0.209489	Inf	0
ACADM	1	76190472	0	1	0	1	0	0	0.238984	Inf	0.209489	Inf	0
LPAR3	1	85279528	0	1	0	1	0	0	0.238984	Inf	0.209489	Inf	0
LRRC8C	1	90230077	0	1	0	1	0	0	0.238984	Inf	0.209489	Inf	0
AMY2A	1	104160062	0	1	0	1	0	0	0.238984	Inf	0.209489	Inf	0
C1orf194	1	109648649	0	1	0	1	0	0	0.238984	Inf	0.209489	Inf	0
CAPZA1	1	113162466	0	1	NA	NA	0	0	0.238984	Inf	NA	NA	0
DCLRE1B	1	114448208	0	1	0	1	0	0	0.238984	Inf	0.209489	Inf	0
OLFML3	1	114522694	0	1	NA	NA	0	0	0.238984	Inf	NA	NA	0
SETDB1	1	150913853	0	1	0	1	0	0	0.238984	Inf	0.209489	Inf	0
ADAR	1	154557281	0	1	NA	NA	0	0	0.238984	Inf	NA	NA	0
RXFP4	1	155911500	0	1	NA	NA	0	0	0.238984	Inf	NA	NA	0
UBQLN4	1	156006768	0	1	0	1	0	0	0.238984	Inf	0.209489	Inf	0
HAPLN2	1	156593282	0	1	0	1	0	0	0.238984	Inf	0.209489	Inf	0
KIRREL	1	157963466	0	1	0	1	0	0	0.238984	Inf	0.209489	Inf	0
OR6P1	1	158532440	0	1	0	1	0	0	0.238984	Inf	0.209489	Inf	0
OR6N2	1	158746471	0	1	0	1	0	0	0.238984	Inf	0.209489	Inf	0
VSIG8	1	159824542	0	1	0	1	0	0	0.238984	Inf	0.209489	Inf	0
KCNJ10	1	160011182	0	1	0	1	0	0	0.238984	Inf	0.209489	Inf	0
PPOX	1	161136637	0	1	0	1	0	0	0.238984	Inf	0.209489	Inf	0
EDEM3	1	184663196	0	1	0	1	0	0	0.238984	Inf	0.209489	Inf	0
PDC	1	186413110	0	1	0	1	0	0	0.238984	Inf	0.209489	Inf	0
PLA2G4A	1	186823486	0	1	NA	NA	0	0	0.238984	Inf	NA	NA	0
KCNT2	1	196197353	0	1	0	1	0	0	0.238984	Inf	0.209489	Inf	0
TNNI1	1	201379455	0	1	0	1	0	0	0.238984	Inf	0.209489	Inf	0
LGR6	1	202163117	0	1	0	1	0	0	0.238984	Inf	0.209489	Inf	0
PIGR	1	207103662	0	1	0	1	0	0	0.238984	Inf	0.209489	Inf	0
SLC30A1	1	211748729	0	1	0	1	0	0	0.238984	Inf	0.209489	Inf	0
CNIH4	1	224544626	0	1	NA	NA	0	0	0.238984	Inf	NA	NA	0
CNIH3	1	224776318	0	1	NA	NA	0	0	0.238984	Inf	NA	NA	0
TSNAX	1	231664556	0	1	0	1	0	0	0.238984	Inf	0.209489	Inf	0
CEP170	1	243289750	0	1	NA	NA	0	0	0.238984	Inf	NA	NA	0
FAM110C	2	41607	0	1	0	1	0	0	0.238984	Inf	0.209489	Inf	0
MBOAT2	2	8998808	0	1	NA	NA	0	0	0.238984	Inf	NA	NA	0
ABCG8	2	44066192	0	1	NA	NA	0	0	0.238984	Inf	NA	NA	0
PRKCE	2	45879239	0	1	0	1	0	0	0.238984	Inf	0.209489	Inf	0
PCGF1	2	74732269	0	1	NA	NA	0	0	0.238984	Inf	NA	NA	0
CAPG	2	85622015	0	1	0	1	0	0	0.238984	Inf	0.209489	Inf	0
CNNM4	2	97426736	0	1	NA	NA	0	0	0.238984	Inf	NA	NA	0
AFF3	2	100167935	0	1	0	1	0	0	0.238984	Inf	0.209489	Inf	0
TGFBRAP1	2	105883839	0	1	0	1	0	0	0.238984	Inf	0.209489	Inf	0
SULT1C2	2	108910123	0	1	0	1	0	0	0.238984	Inf	0.209489	Inf	0
TMEM37	2	120187502	0	1	0	1	0	0	0.238984	Inf	0.209489	Inf	0
ACVR2A	2	148657087	0	1	0	1	0	0	0.238984	Inf	0.209489	Inf	0
CYTIP	2	158272188	0	1	0	1	0	0	0.238984	Inf	0.209489	Inf	0
CERS6	2	169312958	0	1	0	1	0	0	0.238984	Inf	0.209489	Inf	0
DHRS9	2	169938091	0	1	0	1	0	0	0.238984	Inf	0.209489	Inf	0
SSB	2	170657470	0	1	0	1	0	0	0.238984	Inf	0.209489	Inf	0
ZNF385B	2	180307976	0	1	0	1	0	0	0.238984	Inf	0.209489	Inf	0
STAT1	2	191835428	0	1	0	1	0	0	0.238984	Inf	0.209489	Inf	0
NABP1	2	192547213	0	1	0	1	0	0	0.238984	Inf	0.209489	Inf	0
BOLL	2	198593278	0	1	0	1	0	0	0.238984	Inf	0.209489	Inf	0
ATG9A	2	220085168	0	1	0	1	0	0	0.238984	Inf	0.209489	Inf	0
ANKZF1	2	220094979	0	1	0	1	0	0	0.238984	Inf	0.209489	Inf	0
SGPP2	2	223289321	0	1	0	1	0	0	0.238984	Inf	0.209489	Inf	0
CUL3	2	225338961	0	1	0	1	0	0	0.238984	Inf	0.209489	Inf	0
PSMD1	2	231921739	0	1	0	1	0	0	0.238984	Inf	0.209489	Inf	0
RAMP1	2	238785879	0	1	0	1	0	0	0.238984	Inf	0.209489	Inf	0
CAV3	3	8775562	0	1	0	1	0	0	0.238984	Inf	0.209489	Inf	0
RAD18	3	8817250	0	1	0	1	0	0	0.238984	Inf	0.209489	Inf	0
SLC6A1	3	11058897	0	1	NA	NA	0	0	0.238984	Inf	NA	NA	1
MKRN2	3	12598649	0	1	NA	NA	0	0	0.238984	Inf	NA	NA	0
ANKRD28	3	15711776	0	1	0	1	0	0	0.238984	Inf	0.209489	Inf	0
CCR4	3	32994914	0	1	0	1	0	0	0.238984	Inf	0.209489	Inf	0
SUSD5	3	33194233	0	1	0	1	0	0	0.238984	Inf	0.209489	Inf	0
TRAK1	3	42267381	0	1	0	1	0	0	0.238984	Inf	0.209489	Inf	0
ZDHHC3	3	44959386	0	1	0	1	0	0	0.238984	Inf	0.209489	Inf	0
EXOSC7	3	45054158	0	1	0	1	0	0	0.238984	Inf	0.209489	Inf	0
LZTFL1	3	45867805	0	1	0	1	0	0	0.238984	Inf	0.209489	Inf	0
KLHL18	3	47324455	0	1	0	1	0	0	0.238984	Inf	0.209489	Inf	0
ATRIP	3	48491474	0	1	0	1	0	0	0.238984	Inf	0.209489	Inf	0
P4HTM	3	49027689	0	1	0	1	0	0	0.238984	Inf	0.209489	Inf	0
DAG1	3	49547967	0	1	NA	NA	0	0	0.238984	Inf	NA	NA	0
DOCK3	3	50712694	0	1	0	1	0	0	0.238984	Inf	0.209489	Inf	0
ALAS1	3	52233257	0	1	0	1	0	0	0.238984	Inf	0.209489	Inf	0
RFT1	3	53125918	0	1	NA	NA	0	0	0.238984	Inf	NA	NA	0
SLMAP	3	57743378	0	1	0	1	0	0	0.238984	Inf	0.209489	Inf	0
PRICKLE2	3	64084726	0	1	0	1	0	0	0.238984	Inf	0.209489	Inf	0
ARL6IP5	3	69134198	0	1	0	1	0	0	0.238984	Inf	0.209489	Inf	0
HTR1F	3	88039899	0	1	NA	NA	0	0	0.238984	Inf	NA	NA	0
ZNF654	3	88188460	0	1	NA	NA	0	0	0.238984	Inf	NA	NA	0
ATG3	3	112251545	0	1	NA	NA	0	0	0.238984	Inf	NA	NA	0
ATP6V1A	3	113497600	0	1	NA	NA	0	0	0.238984	Inf	NA	NA	0
POPDC2	3	119361322	0	1	0	1	0	0	0.238984	Inf	0.209489	Inf	0
COPG1	3	128968552	0	1	0	1	0	0	0.238984	Inf	0.209489	Inf	0
TM4SF18	3	149039264	0	1	0	1	0	0	0.238984	Inf	0.209489	Inf	0
GMPS	3	155588659	0	1	0	1	0	0	0.238984	Inf	0.209489	Inf	0
TIPARP	3	156395486	0	1	0	1	0	0	0.238984	Inf	0.209489	Inf	0
SLC7A14	3	170184842	0	1	0	1	0	0	0.238984	Inf	0.209489	Inf	0
ZNF639	3	179046081	0	1	0	1	0	0	0.238984	Inf	0.209489	Inf	0
TPRG1	3	188925173	0	1	0	1	0	0	0.238984	Inf	0.209489	Inf	0
OSTN	3	190930321	0	1	0	1	0	0	0.238984	Inf	0.209489	Inf	0
HES1	3	193854169	0	1	NA	NA	0	0	0.238984	Inf	NA	NA	0
ACAP2	3	195000056	0	1	0	1	0	0	0.238984	Inf	0.209489	Inf	0
SLC51A	3	195943583	0	1	0	1	0	0	0.238984	Inf	0.209489	Inf	0
HS3ST1	4	11400705	0	1	0	1	0	0	0.238984	Inf	0.209489	Inf	0
TLR6	4	38828703	0	1	0	1	0	0	0.238984	Inf	0.209489	Inf	0
FAM114A1	4	38907446	0	1	NA	NA	0	0	0.238984	Inf	NA	NA	0
CHRNA9	4	40337484	0	1	0	1	0	0	0.238984	Inf	0.209489	Inf	0
ATP10D	4	47514557	0	1	0	1	0	0	0.238984	Inf	0.209489	Inf	0
RASL11B	4	53728674	0	1	0	1	0	0	0.238984	Inf	0.209489	Inf	0
CLOCK	4	56301581	0	1	NA	NA	0	0	0.238984	Inf	NA	NA	0
EPHA5	4	66189831	0	1	0	1	0	0	0.238984	Inf	0.209489	Inf	0
UGT2A3	4	69795530	0	1	0	1	0	0	0.238984	Inf	0.209489	Inf	0
EPGN	4	75174250	0	1	0	1	0	0	0.238984	Inf	0.209489	Inf	0
PRKG2	4	82010861	0	1	0	1	0	0	0.238984	Inf	0.209489	Inf	0
HPSE	4	84216496	0	1	0	1	0	0	0.238984	Inf	0.209489	Inf	0
ABCG2	4	89013507	0	1	0	1	0	0	0.238984	Inf	0.209489	Inf	0
LEF1	4	108969827	0	1	0	1	0	0	0.238984	Inf	0.209489	Inf	0
ARSJ	4	114823429	0	1	0	1	0	0	0.238984	Inf	0.209489	Inf	0
CCNA2	4	122738792	0	1	0	1	0	0	0.238984	Inf	0.209489	Inf	0
TIGD4	4	153690617	0	1	NA	NA	0	0	0.238984	Inf	NA	NA	0
FGB	4	155484170	0	1	0	1	0	0	0.238984	Inf	0.209489	Inf	0
TDO2	4	156826308	0	1	NA	NA	0	0	0.238984	Inf	NA	NA	0
RAPGEF2	4	160025329	0	1	NA	NA	0	0	0.238984	Inf	NA	NA	0
NKD2	5	1009172	0	1	0	1	0	0	0.238984	Inf	0.209489	Inf	0
PRLR	5	35065190	0	1	0	1	0	0	0.238984	Inf	0.209489	Inf	0
DDX4	5	55034791	0	1	0	1	0	0	0.238984	Inf	0.209489	Inf	0
SETD9	5	56205472	0	1	0	1	0	0	0.238984	Inf	0.209489	Inf	0
SGTB	5	64966072	0	1	0	1	0	0	0.238984	Inf	0.209489	Inf	0
PIK3R1	5	67522503	0	1	0	1	0	0	0.238984	Inf	0.209489	Inf	0
VCAN	5	82779337	0	1	0	1	0	0	0.238984	Inf	0.209489	Inf	0
YTHDC2	5	112849592	0	1	NA	NA	0	0	0.238984	Inf	NA	NA	0
KCNN2	5	113698472	0	1	NA	NA	0	0	0.238984	Inf	NA	NA	0
GRAMD3	5	125696023	0	1	0	1	0	0	0.238984	Inf	0.209489	Inf	0
ACSL6	5	131283307	0	1	0	1	0	0	0.238984	Inf	0.209489	Inf	0
FAM53C	5	137680747	0	1	0	1	0	0	0.238984	Inf	0.209489	Inf	0
SLC25A2	5	140682526	0	1	0	1	0	0	0.238984	Inf	0.209489	Inf	0
NR3C1	5	142661453	0	1	0	1	0	0	0.238984	Inf	0.209489	Inf	0
GRIA1	5	152870448	0	1	0	1	0	0	0.238984	Inf	0.209489	Inf	0
LARP1	5	154092485	0	1	0	1	0	0	0.238984	Inf	0.209489	Inf	0
MGAT4B	5	179225044	0	1	0	1	0	0	0.238984	Inf	0.209489	Inf	0
SNRNP48	6	7590490	0	1	0	1	0	0	0.238984	Inf	0.209489	Inf	0
SLC35B3	6	8413781	0	1	0	1	0	0	0.238984	Inf	0.209489	Inf	0
ADTRP	6	11735800	0	1	0	1	0	0	0.238984	Inf	0.209489	Inf	0
CDKAL1	6	20546678	0	1	0	1	0	0	0.238984	Inf	0.209489	Inf	0
PRL	6	22287630	0	1	NA	NA	0	0	0.238984	Inf	NA	NA	0
HIST1H2BA	6	25727136	0	1	0	1	0	0	0.238984	Inf	0.209489	Inf	0
SLC17A3	6	25845609	0	1	NA	NA	0	0	0.238984	Inf	NA	NA	0
ZNF322	6	26637572	0	1	0	1	0	0	0.238984	Inf	0.209489	Inf	0
DDR1	6	30856506	0	1	0	1	0	0	0.238984	Inf	0.209489	Inf	0
RXRB	6	33162458	0	1	0	1	0	0	0.238984	Inf	0.209489	Inf	0
DAXX	6	33289162	0	1	0	1	0	0	0.238984	Inf	0.209489	Inf	0
FKBP5	6	35543611	0	1	0	1	0	0	0.238984	Inf	0.209489	Inf	0
MAPK13	6	36103609	0	1	0	1	0	0	0.238984	Inf	0.209489	Inf	0
CDKN1A	6	36652288	0	1	0	1	0	0	0.238984	Inf	0.209489	Inf	0
PGC	6	41704589	0	1	0	1	0	0	0.238984	Inf	0.209489	Inf	0
RRP36	6	42989392	0	1	0	1	0	0	0.238984	Inf	0.209489	Inf	0
CRISP2	6	49660485	0	1	0	1	0	0	0.238984	Inf	0.209489	Inf	0
SENP6	6	76312240	0	1	0	1	0	0	0.238984	Inf	0.209489	Inf	0
FAXC	6	99729039	0	1	0	1	0	0	0.238984	Inf	0.209489	Inf	0
CDK19	6	110935737	0	1	0	1	0	0	0.238984	Inf	0.209489	Inf	0
TAAR2	6	132938288	0	1	0	1	0	0	0.238984	Inf	0.209489	Inf	0
STX11	6	144507764	0	1	NA	NA	0	0	0.238984	Inf	NA	NA	0
TCTE3	6	170140280	0	1	0	1	0	0	0.238984	Inf	0.209489	Inf	0
TBP	6	170866117	0	1	0	1	0	0	0.238984	Inf	0.209489	Inf	0
FAM221A	7	23719837	0	1	0	1	0	0	0.238984	Inf	0.209489	Inf	0
RP9	7	33134845	0	1	0	1	0	0	0.238984	Inf	0.209489	Inf	0
AMPH	7	38424418	0	1	0	1	0	0	0.238984	Inf	0.209489	Inf	0
HECW1	7	43283504	0	1	NA	NA	0	0	0.238984	Inf	NA	NA	0
UPP1	7	48134380	0	1	0	1	0	0	0.238984	Inf	0.209489	Inf	0
FIGNL1	7	50512960	0	1	0	1	0	0	0.238984	Inf	0.209489	Inf	0
GTPBP10	7	89973408	0	1	0	1	0	0	0.238984	Inf	0.209489	Inf	0
KRIT1	7	91830049	0	1	0	1	0	0	0.238984	Inf	0.209489	Inf	0
MYL10	7	101256754	0	1	0	1	0	0	0.238984	Inf	0.209489	Inf	0
ORC5	7	103767294	0	1	0	1	0	0	0.238984	Inf	0.209489	Inf	0
FSCN3	7	127235522	0	1	0	1	0	0	0.238984	Inf	0.209489	Inf	0
TRPV6	7	142569459	0	1	0	1	0	0	0.238984	Inf	0.209489	Inf	0
EZH2	7	148516130	0	1	0	1	0	0	0.238984	Inf	0.209489	Inf	0
FZD3	8	28360530	0	1	0	1	0	0	0.238984	Inf	0.209489	Inf	0
LSM1	8	38021187	0	1	NA	NA	0	0	0.238984	Inf	NA	NA	0
AGPAT6	8	41456133	0	1	0	1	0	0	0.238984	Inf	0.209489	Inf	0
SLC20A2	8	42275320	0	1	0	1	0	0	0.238984	Inf	0.209489	Inf	0
CHRNB3	8	42565550	0	1	NA	NA	0	0	0.238984	Inf	NA	NA	0
TRAM1	8	71487166	0	1	0	1	0	0	0.238984	Inf	0.209489	Inf	0
CRISPLD1	8	75898222	0	1	0	1	0	0	0.238984	Inf	0.209489	Inf	0
KIAA1429	8	95500933	0	1	0	1	0	0	0.238984	Inf	0.209489	Inf	0
FBXO43	8	101146029	0	1	0	1	0	0	0.238984	Inf	0.209489	Inf	0
LRP12	8	105502900	0	1	NA	NA	0	0	0.238984	Inf	NA	NA	0
DERL1	8	124027686	0	1	0	1	0	0	0.238984	Inf	0.209489	Inf	0
WDYHV1	8	124429089	0	1	0	1	0	0	0.238984	Inf	0.209489	Inf	0
TMEM71	8	133699864	0	1	0	1	0	0	0.238984	Inf	0.209489	Inf	0
MLLT3	9	20346440	0	1	NA	NA	0	0	0.238984	Inf	NA	NA	0
FAM214B	9	35105217	0	1	0	1	0	0	0.238984	Inf	0.209489	Inf	0
BARX1	9	96714445	0	1	0	1	0	0	0.238984	Inf	0.209489	Inf	0
FBP2	9	97321219	0	1	0	1	0	0	0.238984	Inf	0.209489	Inf	0
HSD17B3	9	98997741	0	1	0	1	0	0	0.238984	Inf	0.209489	Inf	0
TDRD7	9	100190747	0	1	0	1	0	0	0.238984	Inf	0.209489	Inf	0
KIAA0368	9	114124309	0	1	0	1	0	0	0.238984	Inf	0.209489	Inf	0
PTBP3	9	114986130	0	1	0	1	0	0	0.238984	Inf	0.209489	Inf	0
TRIM32	9	119460021	0	1	0	1	0	0	0.238984	Inf	0.209489	Inf	0
OR1Q1	9	125377016	0	1	0	1	0	0	0.238984	Inf	0.209489	Inf	0
PDCL	9	125560797	0	1	0	1	0	0	0.238984	Inf	0.209489	Inf	0
URM1	9	131133659	0	1	0	1	0	0	0.238984	Inf	0.209489	Inf	0
DOLPP1	9	131843410	0	1	0	1	0	0	0.238984	Inf	0.209489	Inf	0
NCS1	9	132934942	0	1	0	1	0	0	0.238984	Inf	0.209489	Inf	0
TOR4A	9	140173141	0	1	0	1	0	0	0.238984	Inf	0.209489	Inf	0
AKR1C2	10	5032187	0	1	0	1	0	0	0.238984	Inf	0.209489	Inf	0
RPP38	10	15145313	0	1	0	1	0	0	0.238984	Inf	0.209489	Inf	0
FAM171A1	10	15254913	0	1	0	1	0	0	0.238984	Inf	0.209489	Inf	0
BAMBI	10	28966826	0	1	0	1	0	0	0.238984	Inf	0.209489	Inf	0
EPC1	10	32557990	0	1	0	1	0	0	0.238984	Inf	0.209489	Inf	0
HERC4	10	69682687	0	1	0	1	0	0	0.238984	Inf	0.209489	Inf	0
MICU1	10	74127952	0	1	0	1	0	0	0.238984	Inf	0.209489	Inf	0
CHCHD1	10	75541833	0	1	NA	NA	0	0	0.238984	Inf	NA	NA	0
VCL	10	75757965	0	1	0	1	0	0	0.238984	Inf	0.209489	Inf	0
UBTD1	10	99258960	0	1	0	1	0	0	0.238984	Inf	0.209489	Inf	0
GOLGA7B	10	99610060	0	1	NA	NA	0	0	0.238984	Inf	NA	NA	0
SFR1	10	105882748	0	1	NA	NA	0	0	0.238984	Inf	NA	NA	0
RAB11FIP2	10	119768508	0	1	0	1	0	0	0.238984	Inf	0.209489	Inf	0
ACADSB	10	124799984	0	1	0	1	0	0	0.238984	Inf	0.209489	Inf	0
ECHS1	10	135176371	0	1	0	1	0	0	0.238984	Inf	0.209489	Inf	0
STIM1	11	3988864	0	1	0	1	0	0	0.238984	Inf	0.209489	Inf	0
RRM1	11	4128710	0	1	NA	NA	0	0	0.238984	Inf	NA	NA	0
OR51D1	11	4661020	0	1	NA	NA	0	0	0.238984	Inf	NA	NA	0
ASCL3	11	8959162	0	1	0	1	0	0	0.238984	Inf	0.209489	Inf	0
DKK3	11	11986010	0	1	0	1	0	0	0.238984	Inf	0.209489	Inf	0
TSG101	11	18490750	0	1	NA	NA	0	0	0.238984	Inf	NA	NA	0
KCNA4	11	30032263	0	1	0	1	0	0	0.238984	Inf	0.209489	Inf	0
HIPK3	11	33307960	0	1	0	1	0	0	0.238984	Inf	0.209489	Inf	0
ALX4	11	44286403	0	1	0	1	0	0	0.238984	Inf	0.209489	Inf	0
SYT13	11	45265602	0	1	0	1	0	0	0.238984	Inf	0.209489	Inf	0
CYB561A3	11	61117870	0	1	NA	NA	0	0	0.238984	Inf	NA	NA	0
PLA2G16	11	63342416	0	1	0	1	0	0	0.238984	Inf	0.209489	Inf	0
STIP1	11	63953296	0	1	0	1	0	0	0.238984	Inf	0.209489	Inf	0
ZFPL1	11	64852170	0	1	0	1	0	0	0.238984	Inf	0.209489	Inf	0
KCNK7	11	65360475	0	1	0	1	0	0	0.238984	Inf	0.209489	Inf	0
KLC2	11	66026065	0	1	0	1	0	0	0.238984	Inf	0.209489	Inf	0
FOLR1	11	71903217	0	1	0	1	0	0	0.238984	Inf	0.209489	Inf	0
CLPB	11	72004410	0	1	0	1	0	0	0.238984	Inf	0.209489	Inf	0
P2RY2	11	72945204	0	1	0	1	0	0	0.238984	Inf	0.209489	Inf	0
MOGAT2	11	75428933	0	1	0	1	0	0	0.238984	Inf	0.209489	Inf	0
DLG2	11	83170860	0	1	NA	NA	0	0	0.238984	Inf	NA	NA	0
GRM5	11	88241759	0	1	0	1	0	0	0.238984	Inf	0.209489	Inf	0
GPR83	11	94113314	0	1	0	1	0	0	0.238984	Inf	0.209489	Inf	0
PIWIL4	11	94308205	0	1	0	1	0	0	0.238984	Inf	0.209489	Inf	0
YAP1	11	101981579	0	1	0	1	0	0	0.238984	Inf	0.209489	Inf	0
TRAPPC4	11	118889505	0	1	0	1	0	0	0.238984	Inf	0.209489	Inf	0
THY1	11	119290117	0	1	0	1	0	0	0.238984	Inf	0.209489	Inf	0
ARHGEF12	11	120207952	0	1	0	1	0	0	0.238984	Inf	0.209489	Inf	0
FEZ1	11	125321416	0	1	0	1	0	0	0.238984	Inf	0.209489	Inf	0
CCDC77	12	520970	0	1	0	1	0	0	0.238984	Inf	0.209489	Inf	0
GPRC5D	12	13093708	0	1	0	1	0	0	0.238984	Inf	0.209489	Inf	0
ASUN	12	27058429	0	1	0	1	0	0	0.238984	Inf	0.209489	Inf	0
ACVR1B	12	52345527	0	1	0	1	0	0	0.238984	Inf	0.209489	Inf	0
C12orf44	12	52464199	0	1	0	1	0	0	0.238984	Inf	0.209489	Inf	0
KRT76	12	53162496	0	1	0	1	0	0	0.238984	Inf	0.209489	Inf	0
KRT3	12	53183825	0	1	0	1	0	0	0.238984	Inf	0.209489	Inf	0
IGFBP6	12	53491501	0	1	0	1	0	0	0.238984	Inf	0.209489	Inf	0
MMP19	12	56233452	0	1	0	1	0	0	0.238984	Inf	0.209489	Inf	0
IKZF4	12	56415277	0	1	0	1	0	0	0.238984	Inf	0.209489	Inf	0
RP11-977G19.10	12	56679699	0	1	NA	NA	0	0	0.238984	Inf	NA	NA	0
KIF5A	12	57944054	0	1	0	1	0	0	0.238984	Inf	0.209489	Inf	0
MSRB3	12	65702359	0	1	0	1	0	0	0.238984	Inf	0.209489	Inf	0
MDM1	12	68674502	0	1	0	1	0	0	0.238984	Inf	0.209489	Inf	0
SLC6A15	12	85255637	0	1	0	1	0	0	0.238984	Inf	0.209489	Inf	0
NTS	12	86268181	0	1	0	1	0	0	0.238984	Inf	0.209489	Inf	0
CRADD	12	94072550	0	1	0	1	0	0	0.238984	Inf	0.209489	Inf	0
TXNRD1	12	104609580	0	1	0	1	0	0	0.238984	Inf	0.209489	Inf	0
CMKLR1	12	108685617	0	1	0	1	0	0	0.238984	Inf	0.209489	Inf	0
IFT81	12	110565185	0	1	0	1	0	0	0.238984	Inf	0.209489	Inf	0
ACAD10	12	112159494	0	1	0	1	0	0	0.238984	Inf	0.209489	Inf	0
NOS1	12	117653113	0	1	0	1	0	0	0.238984	Inf	0.209489	Inf	0
MORN3	12	122090639	0	1	0	1	0	0	0.238984	Inf	0.209489	Inf	0
TMEM132B	12	125834524	0	1	NA	NA	0	0	0.238984	Inf	NA	NA	0
SGCG	13	23777833	0	1	NA	NA	0	0	0.238984	Inf	NA	NA	0
FNDC3A	13	49580326	0	1	0	1	0	0	0.238984	Inf	0.209489	Inf	0
KCNRG	13	50589629	0	1	0	1	0	0	0.238984	Inf	0.209489	Inf	0
PCDH9	13	66878786	0	1	NA	NA	0	0	0.238984	Inf	NA	NA	0
ITGBL1	13	102105184	0	1	0	1	0	0	0.238984	Inf	0.209489	Inf	0
FGF14	13	102375180	0	1	0	1	0	0	0.238984	Inf	0.209489	Inf	0
TEX30	13	103418886	0	1	0	1	0	0	0.238984	Inf	0.209489	Inf	0
OR11H6	14	20691868	0	1	0	1	0	0	0.238984	Inf	0.209489	Inf	0
PSME2	14	24612617	0	1	0	1	0	0	0.238984	Inf	0.209489	Inf	0
FKBP3	14	45585400	0	1	0	1	0	0	0.238984	Inf	0.209489	Inf	0
ABHD12B	14	51345551	0	1	0	1	0	0	0.238984	Inf	0.209489	Inf	0
FBXO34	14	55817108	0	1	NA	NA	0	0	0.238984	Inf	NA	NA	0
SLC35F4	14	58030852	0	1	0	1	0	0	0.238984	Inf	0.209489	Inf	0
SIX1	14	61113000	0	1	0	1	0	0	0.238984	Inf	0.209489	Inf	0
FNTB	14	65390838	0	1	NA	NA	0	0	0.238984	Inf	NA	NA	0
CCDC176	14	74500799	0	1	0	1	0	0	0.238984	Inf	0.209489	Inf	0
EIF2B2	14	75469693	0	1	0	1	0	0	0.238984	Inf	0.209489	Inf	0
SERPINA4	14	95029819	0	1	0	1	0	0	0.238984	Inf	0.209489	Inf	0
GSKIP	14	96848584	0	1	0	1	0	0	0.238984	Inf	0.209489	Inf	0
GABRB3	15	26792939	0	1	NA	NA	0	0	0.238984	Inf	NA	NA	1
SNAP23	15	42805640	0	1	0	1	0	0	0.238984	Inf	0.209489	Inf	0
SNX1	15	64419374	0	1	0	1	0	0	0.238984	Inf	0.209489	Inf	0
CORO2B	15	68937498	0	1	0	1	0	0	0.238984	Inf	0.209489	Inf	0
PKM	15	72491990	0	1	0	1	0	0	0.238984	Inf	0.209489	Inf	0
MORF4L1	15	79132902	0	1	0	1	0	0	0.238984	Inf	0.209489	Inf	0
IQGAP1	15	90931573	0	1	0	1	0	0	0.238984	Inf	0.209489	Inf	0
PTX4	16	1536352	0	1	0	1	0	0	0.238984	Inf	0.209489	Inf	0
HAGH	16	1859283	0	1	0	1	0	0	0.238984	Inf	0.209489	Inf	0
ZNF200	16	3273891	0	1	0	1	0	0	0.238984	Inf	0.209489	Inf	0
PARN	16	14530573	0	1	NA	NA	0	0	0.238984	Inf	NA	NA	0
KIAA0430	16	15690549	0	1	0	1	0	0	0.238984	Inf	0.209489	Inf	0
LYRM1	16	20911813	0	1	NA	NA	0	0	0.238984	Inf	NA	NA	0
NDUFAB1	16	23593604	0	1	0	1	0	0	0.238984	Inf	0.209489	Inf	0
ZKSCAN2	16	25251136	0	1	NA	NA	0	0	0.238984	Inf	NA	NA	0
SNX20	16	50702951	0	1	0	1	0	0	0.238984	Inf	0.209489	Inf	0
SLC6A2	16	55690606	0	1	0	1	0	0	0.238984	Inf	0.209489	Inf	0
CSNK2A2	16	58197974	0	1	0	1	0	0	0.238984	Inf	0.209489	Inf	0
CNOT1	16	58554861	0	1	0	1	0	0	0.238984	Inf	0.209489	Inf	0
TPPP3	16	67424076	0	1	0	1	0	0	0.238984	Inf	0.209489	Inf	0
PARD6A	16	67694941	0	1	0	1	0	0	0.238984	Inf	0.209489	Inf	0
CLEC18A	16	69985269	0	1	0	1	0	0	0.238984	Inf	0.209489	Inf	0
IST1	16	71949543	0	1	0	1	0	0	0.238984	Inf	0.209489	Inf	0
CFDP1	16	75327849	0	1	0	1	0	0	0.238984	Inf	0.209489	Inf	0
NUDT7	16	77756479	0	1	0	1	0	0	0.238984	Inf	0.209489	Inf	0
HSD17B2	16	82101917	0	1	0	1	0	0	0.238984	Inf	0.209489	Inf	0
DBNDD1	16	90072742	0	1	0	1	0	0	0.238984	Inf	0.209489	Inf	0
SCO1	17	10584435	0	1	0	1	0	0	0.238984	Inf	0.209489	Inf	0
MYOCD	17	12569505	0	1	NA	NA	0	0	0.238984	Inf	NA	NA	0
DHRS13	17	27225458	0	1	0	1	0	0	0.238984	Inf	0.209489	Inf	0
BLMH	17	28576034	0	1	0	1	0	0	0.238984	Inf	0.209489	Inf	0
RHBDL3	17	30593208	0	1	0	1	0	0	0.238984	Inf	0.209489	Inf	0
ZPBP2	17	38024607	0	1	NA	NA	0	0	0.238984	Inf	NA	NA	0
TNS4	17	38633839	0	1	0	1	0	0	0.238984	Inf	0.209489	Inf	0
EFTUD2	17	42928641	0	1	0	1	0	0	0.238984	Inf	0.209489	Inf	0
MRPL10	17	45901570	0	1	0	1	0	0	0.238984	Inf	0.209489	Inf	0
PNPO	17	46020773	0	1	0	1	0	0	0.238984	Inf	0.209489	Inf	0
STXBP4	17	53076756	0	1	0	1	0	0	0.238984	Inf	0.209489	Inf	0
MKS1	17	56283439	0	1	0	1	0	0	0.238984	Inf	0.209489	Inf	0
DHX40	17	57643032	0	1	0	1	0	0	0.238984	Inf	0.209489	Inf	0
CCDC47	17	61824240	0	1	0	1	0	0	0.238984	Inf	0.209489	Inf	0
GNA13	17	63010374	0	1	0	1	0	0	0.238984	Inf	0.209489	Inf	0
CACNG5	17	64873450	0	1	0	1	0	0	0.238984	Inf	0.209489	Inf	0
PRKAR1A	17	66511540	0	1	0	1	0	0	0.238984	Inf	0.209489	Inf	0
ARMC7	17	73106383	0	1	0	1	0	0	0.238984	Inf	0.209489	Inf	0
SLC26A11	17	78195359	0	1	0	1	0	0	0.238984	Inf	0.209489	Inf	0
OGFOD3	17	80350273	0	1	0	1	0	0	0.238984	Inf	0.209489	Inf	0
YES1	18	724423	0	1	0	1	0	0	0.238984	Inf	0.209489	Inf	0
RNMT	18	13731516	0	1	0	1	0	0	0.238984	Inf	0.209489	Inf	0
RNF125	18	29598826	0	1	NA	NA	0	0	0.238984	Inf	NA	NA	0
DTNA	18	32335940	0	1	0	1	0	0	0.238984	Inf	0.209489	Inf	0
TPGS2	18	34380225	0	1	0	1	0	0	0.238984	Inf	0.209489	Inf	0
SYT4	18	40850305	0	1	NA	NA	0	0	0.238984	Inf	NA	NA	0
RAB27B	18	52544816	0	1	0	1	0	0	0.238984	Inf	0.209489	Inf	0
CNN1	19	11649742	0	1	0	1	0	0	0.238984	Inf	0.209489	Inf	0
TNPO2	19	12812159	0	1	0	1	0	0	0.238984	Inf	0.209489	Inf	0
GADD45GIP1	19	13065021	0	1	NA	NA	0	0	0.238984	Inf	NA	NA	0
DAND5	19	13080384	0	1	0	1	0	0	0.238984	Inf	0.209489	Inf	0
SLC1A6	19	15061006	0	1	0	1	0	0	0.238984	Inf	0.209489	Inf	0
TMEM38A	19	16772028	0	1	0	1	0	0	0.238984	Inf	0.209489	Inf	0
SCN1B	19	35521724	0	1	0	1	0	0	0.238984	Inf	0.209489	Inf	0
FFAR2	19	35942358	0	1	NA	NA	0	0	0.238984	Inf	NA	NA	0
SAMD4B	19	39847533	0	1	0	1	0	0	0.238984	Inf	0.209489	Inf	0
C19orf47	19	40827788	0	1	0	1	0	0	0.238984	Inf	0.209489	Inf	0
ITPKC	19	41223040	0	1	0	1	0	0	0.238984	Inf	0.209489	Inf	0
CD79A	19	42381374	0	1	0	1	0	0	0.238984	Inf	0.209489	Inf	0
PGLYRP1	19	46522495	0	1	0	1	0	0	0.238984	Inf	0.209489	Inf	0
CABP5	19	48533813	0	1	0	1	0	0	0.238984	Inf	0.209489	Inf	0
FCGRT	19	50028037	0	1	0	1	0	0	0.238984	Inf	0.209489	Inf	0
IRF3	19	50164781	0	1	0	1	0	0	0.238984	Inf	0.209489	Inf	0
KLK13	19	51566888	0	1	0	1	0	0	0.238984	Inf	0.209489	Inf	0
FPR3	19	52327001	0	1	0	1	0	0	0.238984	Inf	0.209489	Inf	0
RSPO4	20	940999	0	1	0	1	0	0	0.238984	Inf	0.209489	Inf	0
SNRPB	20	2442401	0	1	0	1	0	0	0.238984	Inf	0.209489	Inf	0
BPIFB2	20	31596380	0	1	0	1	0	0	0.238984	Inf	0.209489	Inf	0
PIGU	20	33148669	0	1	0	1	0	0	0.238984	Inf	0.209489	Inf	0
GDF5OS	20	34021956	0	1	0	1	0	0	0.238984	Inf	0.209489	Inf	0
ZHX3	20	39813830	0	1	0	1	0	0	0.238984	Inf	0.209489	Inf	0
ZSWIM3	20	44501327	0	1	0	1	0	0	0.238984	Inf	0.209489	Inf	0
STAU1	20	47731414	0	1	0	1	0	0	0.238984	Inf	0.209489	Inf	0
SPATA2	20	48522155	0	1	0	1	0	0	0.238984	Inf	0.209489	Inf	0
MC3R	20	54823899	0	1	0	1	0	0	0.238984	Inf	0.209489	Inf	0
PHACTR3	20	58152563	0	1	0	1	0	0	0.238984	Inf	0.209489	Inf	0
CLDN8	21	31587565	0	1	0	1	0	0	0.238984	Inf	0.209489	Inf	0
DSCAM	21	41384960	0	1	NA	NA	0	0	0.238984	Inf	NA	NA	0
TRAPPC10	21	45432374	0	1	0	1	0	0	0.238984	Inf	0.209489	Inf	0
SLC7A4	22	21383343	0	1	NA	NA	0	0	0.238984	Inf	NA	NA	0
SDF2L1	22	21996625	0	1	0	1	0	0	0.238984	Inf	0.209489	Inf	0
CRYBA4	22	27018560	0	1	0	1	0	0	0.238984	Inf	0.209489	Inf	0
INPP5J	22	31520867	0	1	0	1	0	0	0.238984	Inf	0.209489	Inf	0
TXN2	22	36863850	0	1	0	1	0	0	0.238984	Inf	0.209489	Inf	0
IL2RB	22	37524135	0	1	0	1	0	0	0.238984	Inf	0.209489	Inf	0
LGALS1	22	38071709	0	1	0	1	0	0	0.238984	Inf	0.209489	Inf	0
SREBF2	22	42229274	0	1	0	1	0	0	0.238984	Inf	0.209489	Inf	0
CLCN4	23	10153072	0	1	0	1	0	0	0.238984	Inf	0.209489	Inf	0
DDX53	23	23018174	0	1	0	1	0	0	0.238984	Inf	0.209489	Inf	0
CYBB	23	37639330	0	1	0	1	0	0	0.238984	Inf	0.209489	Inf	0
HEPH	23	65382569	0	1	0	1	0	0	0.238984	Inf	0.209489	Inf	0
MED12	23	70338604	0	1	0	1	0	0	0.238984	Inf	0.209489	Inf	0
PABPC5	23	90691068	0	1	0	1	0	0	0.238984	Inf	0.209489	Inf	0
TMEM255A	23	119394724	0	1	0	1	0	0	0.238984	Inf	0.209489	Inf	0
CUL4B	23	119660615	0	1	0	1	0	0	0.238984	Inf	0.209489	Inf	0
ATP2B3	23	152801705	0	1	0	1	0	0	0.238984	Inf	0.209489	Inf	0
NADK	1	1684342	1	0	1	0	0	0	0.238984	Inf	0.209489	Inf	0
C1orf86	1	2139172	1	0	NA	NA	0	0	0.238984	Inf	NA	NA	0
LYPLA2	1	24119172	1	0	NA	NA	0	0	0.238984	Inf	NA	NA	0
MECR	1	29520533	1	0	1	0	0	0	0.238984	Inf	0.209489	Inf	0
SNRNP40	1	31732918	1	0	NA	NA	0	0	0.238984	Inf	NA	NA	0
CCDC24	1	44457550	1	0	1	0	0	0	0.238984	Inf	0.209489	Inf	0
PSMB4	1	151372063	1	0	1	0	0	0	0.238984	Inf	0.209489	Inf	0
AIDA	1	222886079	1	0	1	0	0	0	0.238984	Inf	0.209489	Inf	0
FAM89A	1	231155608	1	0	NA	NA	0	0	0.238984	Inf	NA	NA	0
MRPL35	2	86426613	1	0	NA	NA	0	0	0.238984	Inf	NA	NA	0
FAM178B	2	97542012	1	0	1	0	0	0	0.238984	Inf	0.209489	Inf	0
CREG2	2	101967384	1	0	1	0	0	0	0.238984	Inf	0.209489	Inf	0
TMEM185B	2	120979499	1	0	1	0	0	0	0.238984	Inf	0.209489	Inf	0
TLK1	2	171850289	1	0	1	0	0	0	0.238984	Inf	0.209489	Inf	0
GLS	2	191745810	1	0	1	0	0	0	0.238984	Inf	0.209489	Inf	0
ESPNL	2	239009060	1	0	NA	NA	0	0	0.238984	Inf	NA	NA	0
NME6	3	48336126	1	0	1	0	0	0	0.238984	Inf	0.209489	Inf	0
DCP1A	3	53321597	1	0	1	0	0	0	0.238984	Inf	0.209489	Inf	0
SHQ1	3	72799434	1	0	1	0	0	0	0.238984	Inf	0.209489	Inf	0
LCORL	4	17847343	1	0	1	0	0	0	0.238984	Inf	0.209489	Inf	0
HADH	4	108911088	1	0	1	0	0	0	0.238984	Inf	0.209489	Inf	0
WWC2	4	184020644	1	0	1	0	0	0	0.238984	Inf	0.209489	Inf	0
SNX24	5	122334009	1	0	1	0	0	0	0.238984	Inf	0.209489	Inf	0
ALDH7A1	5	125880656	1	0	1	0	0	0	0.238984	Inf	0.209489	Inf	0
FAM50B	6	3850045	1	0	1	0	0	0	0.238984	Inf	0.209489	Inf	0
UFL1	6	96969749	1	0	1	0	0	0	0.238984	Inf	0.209489	Inf	0
BRAT1	7	2577702	1	0	1	0	0	0	0.238984	Inf	0.209489	Inf	0
SUGCT	7	40174598	1	0	1	0	0	0	0.238984	Inf	0.209489	Inf	0
FZD9	7	72848337	1	0	NA	NA	0	0	0.238984	Inf	NA	NA	0
TRIM73	7	75028610	1	0	1	0	0	0	0.238984	Inf	0.209489	Inf	0
POM121C	7	75048078	1	0	NA	NA	0	0	0.238984	Inf	NA	NA	0
CCAR2	8	22463286	1	0	1	0	0	0	0.238984	Inf	0.209489	Inf	0
NDUFAF6	8	96044305	1	0	1	0	0	0	0.238984	Inf	0.209489	Inf	0
ANKRD18B	9	33524487	1	0	1	0	0	0	0.238984	Inf	0.209489	Inf	0
C9orf24	9	34379643	1	0	1	0	0	0	0.238984	Inf	0.209489	Inf	0
NXNL2	9	91150349	1	0	1	0	0	0	0.238984	Inf	0.209489	Inf	0
FBP1	9	97365662	1	0	1	0	0	0	0.238984	Inf	0.209489	Inf	0
LHX2	9	126763948	1	0	1	0	0	0	0.238984	Inf	0.209489	Inf	0
MVB12B	9	129089208	1	0	1	0	0	0	0.238984	Inf	0.209489	Inf	0
SLC25A25	9	130830598	1	0	1	0	0	0	0.238984	Inf	0.209489	Inf	0
ADAMTS13	9	136324508	1	0	1	0	0	0	0.238984	Inf	0.209489	Inf	0
SOHLH1	9	138586191	1	0	NA	NA	0	0	0.238984	Inf	NA	NA	0
ANKRD2	10	99332464	1	0	1	0	0	0	0.238984	Inf	0.209489	Inf	0
CTBP2	10	126678086	1	0	NA	NA	0	0	0.238984	Inf	NA	NA	0
TAF10	11	6633179	1	0	1	0	0	0	0.238984	Inf	0.209489	Inf	0
TUT1	11	62342565	1	0	NA	NA	0	0	0.238984	Inf	NA	NA	0
SF1	11	64532860	1	0	1	0	0	0	0.238984	Inf	0.209489	Inf	0
MTL5	11	68475775	1	0	1	0	0	0	0.238984	Inf	0.209489	Inf	0
DUSP16	12	12629766	1	0	1	0	0	0	0.238984	Inf	0.209489	Inf	0
TMEM5	12	64173740	1	0	1	0	0	0	0.238984	Inf	0.209489	Inf	0
GALNT9	12	132681651	1	0	1	0	0	0	0.238984	Inf	0.209489	Inf	0
RAB2B	14	21929354	1	0	NA	NA	0	0	0.238984	Inf	NA	NA	0
SSTR1	14	38678594	1	0	NA	NA	0	0	0.238984	Inf	NA	NA	0
FAM179B	14	45431624	1	0	1	0	0	0	0.238984	Inf	0.209489	Inf	0
RTL1	14	101347048	1	0	1	0	0	0	0.238984	Inf	0.209489	Inf	0
HDDC3	15	91474504	1	0	1	0	0	0	0.238984	Inf	0.209489	Inf	0
HCFC1R1	16	3072863	1	0	1	0	0	0	0.238984	Inf	0.209489	Inf	0
CORO1A	16	30196530	1	0	1	0	0	0	0.238984	Inf	0.209489	Inf	0
N4BP1	16	48576814	1	0	NA	NA	0	0	0.238984	Inf	NA	NA	0
ZDHHC1	16	67428568	1	0	NA	NA	0	0	0.238984	Inf	NA	NA	0
SNAI3	16	88744855	1	0	1	0	0	0	0.238984	Inf	0.209489	Inf	0
SMTNL2	17	4495688	1	0	1	0	0	0	0.238984	Inf	0.209489	Inf	0
FAM211A	17	16347181	1	0	1	0	0	0	0.238984	Inf	0.209489	Inf	0
UBE2Z	17	46985865	1	0	1	0	0	0	0.238984	Inf	0.209489	Inf	0
RAB40B	17	80615738	1	0	1	0	0	0	0.238984	Inf	0.209489	Inf	0
NEDD4L	18	55711892	1	0	NA	NA	0	0	0.238984	Inf	NA	NA	0
PLIN5	19	4523539	1	0	NA	NA	0	0	0.238984	Inf	NA	NA	0
TMED1	19	10943670	1	0	1	0	0	0	0.238984	Inf	0.209489	Inf	0
MAG	19	35786311	1	0	1	0	0	0	0.238984	Inf	0.209489	Inf	0
SHKBP1	19	41082805	1	0	1	0	0	0	0.238984	Inf	0.209489	Inf	0
ERF	19	42752616	1	0	1	0	0	0	0.238984	Inf	0.209489	Inf	0
PRR19	19	42813736	1	0	1	0	0	0	0.238984	Inf	0.209489	Inf	0
KLK14	19	51581263	1	0	1	0	0	0	0.238984	Inf	0.209489	Inf	0
TMEM238	19	55895096	1	0	1	0	0	0	0.238984	Inf	0.209489	Inf	0
RRP1B	21	45079545	1	0	1	0	0	0	0.238984	Inf	0.209489	Inf	0
DGCR6	22	18898436	1	0	1	0	0	0	0.238984	Inf	0.209489	Inf	0
SNAP29	22	21213398	1	0	1	0	0	0	0.238984	Inf	0.209489	Inf	0
SRRD	22	26879856	1	0	1	0	0	0	0.238984	Inf	0.209489	Inf	0
ALX3	1	110603354	0	1	0	1	0	0	0.238984	Inf	0.209489	Inf	0
PTPN7	1	202117733	0	1	0	1	0	0	0.238984	Inf	0.209489	Inf	0
POLE4	2	75185806	0	1	0	1	0	0	0.238984	Inf	0.209489	Inf	0
MCM6	2	136598404	0	1	0	1	0	0	0.238984	Inf	0.209489	Inf	0
FAM117B	2	203560734	0	1	0	1	0	0	0.238984	Inf	0.209489	Inf	0
DNAJB2	2	220144555	0	1	0	1	0	0	0.238984	Inf	0.209489	Inf	0
CLEC3B	3	45077563	0	1	0	1	0	0	0.238984	Inf	0.209489	Inf	0
ITIH4	3	52847436	0	1	NA	NA	0	0	0.238984	Inf	NA	NA	0
NOP14	4	2940557	0	1	0	1	0	0	0.238984	Inf	0.209489	Inf	0
PSAPL1	4	7435040	0	1	0	1	0	0	0.238984	Inf	0.209489	Inf	0
KIT	4	55524181	0	1	0	1	0	0	0.238984	Inf	0.209489	Inf	0
ENOPH1	4	83351982	0	1	0	1	0	0	0.238984	Inf	0.209489	Inf	0
NR2F1	5	92920729	0	1	0	1	0	0	0.238984	Inf	0.209489	Inf	0
FAM174A	5	99871234	0	1	0	1	0	0	0.238984	Inf	0.209489	Inf	0
TCF7	5	133450597	0	1	0	1	0	0	0.238984	Inf	0.209489	Inf	0
HDAC3	5	141001034	0	1	0	1	0	0	0.238984	Inf	0.209489	Inf	0
ANXA6	5	150480449	0	1	NA	NA	0	0	0.238984	Inf	NA	NA	0
VGLL2	6	117586926	0	1	0	1	0	0	0.238984	Inf	0.209489	Inf	0
EPM2A	6	145822942	0	1	0	1	0	0	0.238984	Inf	0.209489	Inf	0
PPP1R14C	6	150464328	0	1	0	1	0	0	0.238984	Inf	0.209489	Inf	0
C6orf211	6	151773680	0	1	0	1	0	0	0.238984	Inf	0.209489	Inf	0
ZDHHC14	6	157803053	0	1	0	1	0	0	0.238984	Inf	0.209489	Inf	0
SOD2	6	160103524	0	1	0	1	0	0	0.238984	Inf	0.209489	Inf	0
FGFR1OP	6	167412900	0	1	0	1	0	0	0.238984	Inf	0.209489	Inf	0
EIF2AK1	7	6064303	0	1	0	1	0	0	0.238984	Inf	0.209489	Inf	0
PGAM2	7	44102362	0	1	0	1	0	0	0.238984	Inf	0.209489	Inf	0
CLDN3	7	73183716	0	1	0	1	0	0	0.238984	Inf	0.209489	Inf	0
LRRC4	7	127668731	0	1	0	1	0	0	0.238984	Inf	0.209489	Inf	0
ZYX	7	143078664	0	1	0	1	0	0	0.238984	Inf	0.209489	Inf	0
TUSC3	8	15531345	0	1	0	1	0	0	0.238984	Inf	0.209489	Inf	0
SIGMAR1	9	34635628	0	1	0	1	0	0	0.238984	Inf	0.209489	Inf	0
TOR2A	9	130494312	0	1	0	1	0	0	0.238984	Inf	0.209489	Inf	0
INCENP	11	61895633	0	1	NA	NA	0	0	0.238984	Inf	NA	NA	0
SSH3	11	67071096	0	1	0	1	0	0	0.238984	Inf	0.209489	Inf	0
CADM1	11	115375241	0	1	0	1	0	0	0.238984	Inf	0.209489	Inf	0
CHD4	12	6679841	0	1	0	1	0	0	0.238984	Inf	0.209489	Inf	0
DHH	12	49483641	0	1	0	1	0	0	0.238984	Inf	0.209489	Inf	0
ADPRHL1	13	114077136	0	1	0	1	0	0	0.238984	Inf	0.209489	Inf	0
OXA1L	14	23235730	0	1	0	1	0	0	0.238984	Inf	0.209489	Inf	0
CLPX	15	65443160	0	1	0	1	0	0	0.238984	Inf	0.209489	Inf	0
FURIN	15	91418970	0	1	NA	NA	0	0	0.238984	Inf	NA	NA	0
SLCO3A1	15	92397138	0	1	0	1	0	0	0.238984	Inf	0.209489	Inf	0
HN1L	16	1728313	0	1	0	1	0	0	0.238984	Inf	0.209489	Inf	0
PLA2G15	16	68279329	0	1	0	1	0	0	0.238984	Inf	0.209489	Inf	0
NOB1	16	69776234	0	1	0	1	0	0	0.238984	Inf	0.209489	Inf	0
KRT14	17	39738686	0	1	0	1	0	0	0.238984	Inf	0.209489	Inf	0
C1QL1	17	43037555	0	1	0	1	0	0	0.238984	Inf	0.209489	Inf	0
PRKCA	17	64298969	0	1	0	1	0	0	0.238984	Inf	0.209489	Inf	0
CCDC94	19	4247143	0	1	0	1	0	0	0.238984	Inf	0.209489	Inf	0
RAB3D	19	11436073	0	1	NA	NA	0	0	0.238984	Inf	NA	NA	0
CCNE1	19	30303462	0	1	0	1	0	0	0.238984	Inf	0.209489	Inf	0
SDHAF1	19	36486176	0	1	0	1	0	0	0.238984	Inf	0.209489	Inf	0
C20orf112	20	31035398	0	1	0	1	0	0	0.238984	Inf	0.209489	Inf	0
OCSTAMP	20	45169912	0	1	NA	NA	0	0	0.238984	Inf	NA	NA	0
KDM6A	23	44732797	0	1	NA	NA	0	0	0.238984	Inf	NA	NA	0
PRPS1	23	106871858	0	1	0	1	0	0	0.238984	Inf	0.209489	Inf	0
PLK3	1	45266135	1	0	1	0	0	0	0.238984	Inf	0.209489	Inf	0
DCST1	1	155006512	1	0	1	0	0	0	0.238984	Inf	0.209489	Inf	0
OLFML2B	1	161953464	1	0	1	0	0	0	0.238984	Inf	0.209489	Inf	0
SDE2	1	226173002	1	0	1	0	0	0	0.238984	Inf	0.209489	Inf	0
LTBP1	2	33172391	1	0	1	0	0	0	0.238984	Inf	0.209489	Inf	0
LONRF2	2	100900759	1	0	1	0	0	0	0.238984	Inf	0.209489	Inf	0
PTH1R	3	46925049	1	0	1	0	0	0	0.238984	Inf	0.209489	Inf	0
EPHA6	3	96533467	1	0	1	0	0	0	0.238984	Inf	0.209489	Inf	0
MAML3	4	140640476	1	0	1	0	0	0	0.238984	Inf	0.209489	Inf	0
VWA7	6	31733370	1	0	1	0	0	0	0.238984	Inf	0.209489	Inf	0
LRWD1	7	102105527	1	0	1	0	0	0	0.238984	Inf	0.209489	Inf	0
ADAMTSL2	9	136401834	1	0	NA	NA	0	0	0.238984	Inf	NA	NA	0
C9orf139	9	139927515	1	0	1	0	0	0	0.238984	Inf	0.209489	Inf	0
ANAPC2	9	140069393	1	0	1	0	0	0	0.238984	Inf	0.209489	Inf	0
NPRL3	16	141084	1	0	1	0	0	0	0.238984	Inf	0.209489	Inf	0
MAZ	16	29817465	1	0	1	0	0	0	0.238984	Inf	0.209489	Inf	0
TMEM256-PLSCR3	17	7296110	1	0	1	0	0	0	0.238984	Inf	0.209489	Inf	0
PLK5	19	1526995	1	0	1	0	0	0	0.238984	Inf	0.209489	Inf	0
MPND	19	4343590	1	0	1	0	0	0	0.238984	Inf	0.209489	Inf	0
ETV2	19	36133362	1	0	NA	NA	0	0	0.238984	Inf	NA	NA	0
IFNAR1	21	34713311	1	0	1	0	0	0	0.238984	Inf	0.209489	Inf	0
PISD	22	32058201	1	0	1	0	0	0	0.238984	Inf	0.209489	Inf	0
ODF3B	22	50970251	1	0	1	0	0	0	0.238984	Inf	0.209489	Inf	0
AF196779.12	23	48929527	1	0	1	0	0	0	0.238984	Inf	0.209489	Inf	0
USP24	1	55534717	0	1	0	1	0	0	0.238984	Inf	0.209489	Inf	0
ID2	2	8822295	0	1	NA	NA	0	0	0.238984	Inf	NA	NA	0
TEKT4	2	95542568	0	1	0	1	0	0	0.238984	Inf	0.209489	Inf	0
DAB2IP	9	124329467	0	1	NA	NA	0	0	0.238984	Inf	NA	NA	0
EDRF1	10	127408376	0	1	0	1	0	0	0.238984	Inf	0.209489	Inf	0
TNNI2	11	1860926	0	1	0	1	0	0	0.238984	Inf	0.209489	Inf	0
LIPT2	11	74203289	0	1	NA	NA	0	0	0.238984	Inf	NA	NA	0
CACNA1C	12	2080228	0	1	0	1	0	0	0.238984	Inf	0.209489	Inf	0
KCNA1	12	5020544	0	1	0	1	0	0	0.238984	Inf	0.209489	Inf	0
KLHL42	12	27933263	0	1	NA	NA	0	0	0.238984	Inf	NA	NA	0
MRO	18	48333131	0	1	0	1	0	0	0.238984	Inf	0.209489	Inf	0
CLPTM1	19	45491120	0	1	0	1	0	0	0.238984	Inf	0.209489	Inf	0
CNOT3	19	54646714	0	1	0	1	0	0	0.238984	Inf	0.209489	Inf	0
PYGB	20	25228814	0	1	0	1	0	0	0.238984	Inf	0.209489	Inf	0
CHPF	2	220404104	1	0	1	0	0	0	0.238984	Inf	0.209489	Inf	0
PRRT3	3	9987910	1	0	1	0	0	0	0.238984	Inf	0.209489	Inf	0
MCTP1	5	94043200	1	0	1	0	0	0	0.238984	Inf	0.209489	Inf	0
ID4	6	19837985	1	0	1	0	0	0	0.238984	Inf	0.209489	Inf	0
LRRC26	9	140063305	1	0	1	0	0	0	0.238984	Inf	0.209489	Inf	0
MYO16	13	109318271	1	0	1	0	0	0	0.238984	Inf	0.209489	Inf	0
DLG4	17	7094026	1	0	1	0	0	0	0.238984	Inf	0.209489	Inf	0
SARM1	17	26725151	1	0	1	0	0	0	0.238984	Inf	0.209489	Inf	0
SHISA7	19	55944522	1	0	1	0	0	0	0.238984	Inf	0.209489	Inf	0
ATAD3C	1	1386063	0	1	NA	NA	0	0	0.238984	Inf	NA	NA	0
TRIM33	1	114940269	0	1	0	1	0	0	0.238984	Inf	0.209489	Inf	0
KCNG3	2	42671073	0	1	0	1	0	0	0.238984	Inf	0.209489	Inf	0
AMIGO3	3	49755383	0	1	0	1	0	0	0.238984	Inf	0.209489	Inf	0
PDE12	3	57542106	0	1	0	1	0	0	0.238984	Inf	0.209489	Inf	0
SMARCD3	7	150936556	0	1	0	1	0	0	0.238984	Inf	0.209489	Inf	0
GPT2	16	46918627	0	1	0	1	0	0	0.238984	Inf	0.209489	Inf	0
GNA11	19	3094649	0	1	NA	NA	0	0	0.238984	Inf	NA	NA	0
IRX3	16	54317597	1	0	1	0	0	0	0.238984	Inf	0.209489	Inf	0
MOB2	11	1494666	0	1	0	1	0	0	0.238984	Inf	0.209489	Inf	0
SPHK2	19	49129216	0	1	0	1	0	0	0.238984	Inf	0.209489	Inf	0
BCAM	19	45312381	1	0	NA	NA	0	0	0.238984	Inf	NA	NA	0
SBF1	22	50885570	0	2	0	2	1	1	0.243196	3.1888	0.195445	3.7802	0
NOTCH1	9	139390522	0	2	0	2	0	2	0.243196	3.1888	0.195445	3.7802	0
SPEG	2	220299699	2	0	2	0	0	2	0.243196	3.1888	0.195445	3.7802	0
LPHN1	19	14261684	0	2	0	2	0	2	0.243196	3.1888	0.195445	3.7802	0
NOXO1	16	2029052	2	0	2	0	0	2	0.243196	3.1888	0.195445	3.7802	0
KCNH6	17	61600774	0	2	0	2	0	2	0.243196	3.1888	0.195445	3.7802	0
TTC28	22	28378208	0	2	0	1	0	2	0.243196	3.1888	0.506135	1.88764	0
METRN	16	765289	2	0	1	0	1	1	0.243196	3.1888	0.506135	1.88764	0
NAPRT1	8	144657007	0	2	0	2	0	2	0.243196	3.1888	0.195445	3.7802	0
KCNH2	7	150642452	0	2	0	1	2	0	0.243196	3.1888	0.506135	1.88764	0
NKPD1	19	45655195	1	1	1	1	1	1	0.243196	3.1888	0.195445	3.7802	0
RGS3	9	116222536	2	0	2	0	1	1	0.243196	3.1888	0.195445	3.7802	0
FAM178A	10	102672867	2	0	2	0	2	0	0.243196	3.1888	0.195445	3.7802	0
KDELC2	11	108345553	1	1	1	1	0	2	0.243196	3.1888	0.195445	3.7802	0
TRIM29	11	119983121	0	2	0	1	1	1	0.243196	3.1888	0.506135	1.88764	0
CRLF1	19	18705245	1	1	1	1	1	1	0.243196	3.1888	0.195445	3.7802	0
SEPT5	22	19702111	1	1	1	1	0	2	0.243196	3.1888	0.195445	3.7802	0
SSFA2	2	182759422	1	1	1	0	1	1	0.243196	3.1888	0.506135	1.88764	0
SEMA3G	3	52469618	1	1	1	1	2	0	0.243196	3.1888	0.195445	3.7802	0
SLC38A10	17	79219355	2	0	1	0	2	0	0.243196	3.1888	0.506135	1.88764	0
WEE1	11	9595480	0	2	0	2	0	2	0.243196	3.1888	0.195445	3.7802	0
QSOX1	1	180124042	0	2	0	2	2	0	0.243196	3.1888	0.195445	3.7802	0
PLOD3	7	100849561	1	1	1	1	0	2	0.243196	3.1888	0.195445	3.7802	0
CSPG4	15	75967890	1	1	1	1	0	2	0.243196	3.1888	0.195445	3.7802	0
ANK1	8	41518983	0	2	0	1	0	2	0.243196	3.1888	0.506135	1.88764	0
UNKL	16	1416240	0	2	0	2	0	2	0.243196	3.1888	0.195445	3.7802	0
CHRD	3	184098106	1	1	1	1	1	1	0.243196	3.1888	0.195445	3.7802	0
CTU2	16	88772938	1	1	1	1	1	1	0.243196	3.1888	0.195445	3.7802	0
EXOC3L4	14	103566556	1	1	1	1	1	1	0.243196	3.1888	0.195445	3.7802	0
PADI4	1	17634717	2	0	2	0	1	1	0.243196	3.1888	0.195445	3.7802	0
MUTYH	1	45794977	1	1	1	1	1	1	0.243196	3.1888	0.195445	3.7802	0
LEPR	1	66031248	1	1	1	0	0	2	0.243196	3.1888	0.506135	1.88764	0
ABCA4	1	94458792	2	0	2	0	1	1	0.243196	3.1888	0.195445	3.7802	0
NOS1AP	1	162039967	1	1	1	1	0	2	0.243196	3.1888	0.195445	3.7802	0
RGS7	1	240963946	0	2	0	2	1	1	0.243196	3.1888	0.195445	3.7802	0
C2orf71	2	29285021	1	1	1	1	1	1	0.243196	3.1888	0.195445	3.7802	0
MTIF2	2	55463783	1	1	1	1	0	2	0.243196	3.1888	0.195445	3.7802	0
CTNNA2	2	79878682	0	2	0	2	1	1	0.243196	3.1888	0.195445	3.7802	0
SLC9A4	2	103090218	0	2	0	1	1	1	0.243196	3.1888	0.506135	1.88764	0
MYO3B	2	171034797	1	1	0	1	1	1	0.243196	3.1888	0.506135	1.88764	0
CERKL	2	182402910	1	1	1	1	2	0	0.243196	3.1888	0.195445	3.7802	0
IDH1	2	209101802	0	2	0	1	1	1	0.243196	3.1888	0.506135	1.88764	0
UNC80	2	210636796	0	2	0	2	1	1	0.243196	3.1888	0.195445	3.7802	0
SMARCAL1	2	217279427	0	2	0	2	2	0	0.243196	3.1888	0.195445	3.7802	0
C3orf20	3	14724220	1	1	0	0	1	1	0.243196	3.1888	1	0	0
POMGNT2	3	43121180	1	1	1	1	1	1	0.243196	3.1888	0.195445	3.7802	0
FILIP1L	3	99552078	0	2	0	2	1	1	0.243196	3.1888	0.195445	3.7802	0
TBC1D23	3	99979862	1	1	1	1	1	1	0.243196	3.1888	0.195445	3.7802	0
CEP97	3	101443520	1	1	1	1	2	0	0.243196	3.1888	0.195445	3.7802	0
GRAMD1C	3	113664407	1	1	0	1	2	0	0.243196	3.1888	0.506135	1.88764	0
ASTE1	3	130732900	2	0	1	0	1	1	0.243196	3.1888	0.506135	1.88764	0
CPNE4	3	131254038	1	1	1	1	1	1	0.243196	3.1888	0.195445	3.7802	0
EVC2	4	5544857	2	0	2	0	2	0	0.243196	3.1888	0.195445	3.7802	0
PPEF2	4	76809481	0	2	0	2	1	1	0.243196	3.1888	0.195445	3.7802	0
NDST4	4	115748971	2	0	2	0	0	2	0.243196	3.1888	0.195445	3.7802	0
ADAD1	4	123301224	1	1	1	1	1	1	0.243196	3.1888	0.195445	3.7802	0
MTRR	5	7878151	2	0	2	0	1	1	0.243196	3.1888	0.195445	3.7802	0
CDKL3	5	133541558	2	0	2	0	1	1	0.243196	3.1888	0.195445	3.7802	0
PCDHB12	5	140589490	2	0	2	0	2	0	0.243196	3.1888	0.195445	3.7802	0
SLC26A2	5	149357215	1	1	1	0	0	2	0.243196	3.1888	0.506135	1.88764	0
TSPAN17	5	176074616	0	2	0	2	1	1	0.243196	3.1888	0.195445	3.7802	0
ABT1	6	26597210	1	1	1	1	0	2	0.243196	3.1888	0.195445	3.7802	0
MTO1	6	74171577	1	1	1	1	1	1	0.243196	3.1888	0.195445	3.7802	0
LAMA4	6	112430639	0	2	0	2	1	1	0.243196	3.1888	0.195445	3.7802	0
ENPP3	6	131958524	2	0	2	0	1	1	0.243196	3.1888	0.195445	3.7802	0
SHPRH	6	146207826	1	1	1	1	1	1	0.243196	3.1888	0.195445	3.7802	0
TWISTNB	7	19737938	2	0	2	0	1	1	0.243196	3.1888	0.195445	3.7802	0
HOXA6	7	27185276	1	1	1	0	2	0	0.243196	3.1888	0.506135	1.88764	0
PEX1	7	92116770	1	1	1	1	2	0	0.243196	3.1888	0.195445	3.7802	0
SAMD9L	7	92760529	1	1	1	1	1	1	0.243196	3.1888	0.195445	3.7802	0
TRIP6	7	100465119	2	0	2	0	0	2	0.243196	3.1888	0.195445	3.7802	0
RABL5	7	100958414	1	1	1	1	1	1	0.243196	3.1888	0.195445	3.7802	0
TMEM209	7	129806290	1	1	1	1	2	0	0.243196	3.1888	0.195445	3.7802	0
ARHGEF5	7	144059762	1	1	1	1	1	1	0.243196	3.1888	0.195445	3.7802	0
OXR1	8	107371841	2	0	2	0	1	1	0.243196	3.1888	0.195445	3.7802	0
TBC1D31	8	124085009	1	1	1	1	0	2	0.243196	3.1888	0.195445	3.7802	0
COL22A1	8	139601495	1	1	1	1	1	1	0.243196	3.1888	0.195445	3.7802	0
DENND3	8	142146706	2	0	1	0	2	0	0.243196	3.1888	0.506135	1.88764	0
MTAP	9	21802747	0	2	0	2	2	0	0.243196	3.1888	0.195445	3.7802	0
RMI1	9	86615901	1	1	1	1	2	0	0.243196	3.1888	0.195445	3.7802	0
AGTPBP1	9	88272479	1	1	1	1	2	0	0.243196	3.1888	0.195445	3.7802	0
MUSK	9	113431184	1	1	1	0	0	2	0.243196	3.1888	0.506135	1.88764	0
TACR2	10	71164581	0	2	0	1	2	0	0.243196	3.1888	0.506135	1.88764	0
ABCC2	10	101542601	1	1	1	1	2	0	0.243196	3.1888	0.195445	3.7802	0
ZNF511	10	135122935	2	0	2	0	2	0	0.243196	3.1888	0.195445	3.7802	0
MADD	11	47295465	0	2	0	2	1	1	0.243196	3.1888	0.195445	3.7802	0
USP2	11	119227544	2	0	1	0	1	1	0.243196	3.1888	0.506135	1.88764	0
PUS3	11	125763679	1	1	1	1	1	1	0.243196	3.1888	0.195445	3.7802	0
C1RL	12	7246401	2	0	2	0	2	0	0.243196	3.1888	0.195445	3.7802	0
OVCH1	12	29580503	2	0	2	0	2	0	0.243196	3.1888	0.195445	3.7802	0
LMBR1L	12	49491454	1	1	1	1	1	1	0.243196	3.1888	0.195445	3.7802	0
OR6C65	12	55794312	2	0	2	0	2	0	0.243196	3.1888	0.195445	3.7802	0
AMDHD1	12	96337176	1	1	1	1	1	1	0.243196	3.1888	0.195445	3.7802	0
PEBP1	12	118574014	1	1	1	1	0	2	0.243196	3.1888	0.195445	3.7802	0
CIT	12	120126036	0	2	0	2	1	1	0.243196	3.1888	0.195445	3.7802	0
OXGR1	13	97638999	1	1	1	1	1	1	0.243196	3.1888	0.195445	3.7802	0
TMTC4	13	101257247	0	2	0	2	1	1	0.243196	3.1888	0.195445	3.7802	0
KDELC1	13	103436844	1	1	0	1	1	1	0.243196	3.1888	0.506135	1.88764	0
SLC7A7	14	23242818	1	1	1	1	0	2	0.243196	3.1888	0.195445	3.7802	0
EAPP	14	34985515	0	2	0	2	2	0	0.243196	3.1888	0.195445	3.7802	0
MIS18BP1	14	45673311	0	2	0	2	1	1	0.243196	3.1888	0.195445	3.7802	0
NEMF	14	50251353	0	2	0	1	1	1	0.243196	3.1888	0.506135	1.88764	0
NIN	14	51196409	0	2	0	2	2	0	0.243196	3.1888	0.195445	3.7802	0
PTGER2	14	52782031	1	1	0	1	1	1	0.243196	3.1888	0.506135	1.88764	0
TMEM260	14	56958250	1	1	1	1	0	2	0.243196	3.1888	0.195445	3.7802	0
ZC2HC1C	14	75537276	1	1	1	1	1	1	0.243196	3.1888	0.195445	3.7802	0
PTPN21	14	88934480	0	2	0	2	1	1	0.243196	3.1888	0.195445	3.7802	0
TRIP11	14	92436016	1	1	0	1	1	1	0.243196	3.1888	0.506135	1.88764	0
SERPINA12	14	94953639	1	1	1	1	1	1	0.243196	3.1888	0.195445	3.7802	0
WDR72	15	53809895	1	1	1	0	1	1	0.243196	3.1888	0.506135	1.88764	0
LIPC	15	58724231	0	2	0	2	1	1	0.243196	3.1888	0.195445	3.7802	0
LRRC49	15	71165544	2	0	2	0	1	1	0.243196	3.1888	0.195445	3.7802	0
MPI	15	75182911	1	1	0	1	2	0	0.243196	3.1888	0.506135	1.88764	0
TEKT5	16	10721439	2	0	2	0	2	0	0.243196	3.1888	0.195445	3.7802	0
CIITA	16	10971187	1	1	1	1	1	1	0.243196	3.1888	0.195445	3.7802	0
POLR2C	16	57496636	0	2	0	2	1	1	0.243196	3.1888	0.195445	3.7802	0
CDH16	16	66942294	0	2	0	2	2	0	0.243196	3.1888	0.195445	3.7802	0
CRISPLD2	16	84872101	1	1	1	1	0	2	0.243196	3.1888	0.195445	3.7802	0
MED13	17	60023828	0	2	0	2	1	1	0.243196	3.1888	0.195445	3.7802	0
CEP76	18	12699893	0	2	0	1	2	0	0.243196	3.1888	0.506135	1.88764	0
CCDC178	18	30517974	2	0	2	0	2	0	0.243196	3.1888	0.195445	3.7802	0
TCEB3B	18	44559373	2	0	1	0	2	0	0.243196	3.1888	0.506135	1.88764	0
DCC	18	49867157	0	2	0	0	1	1	0.243196	3.1888	1	0	0
CDH19	18	64172048	1	1	1	1	1	1	0.243196	3.1888	0.195445	3.7802	0
INSR	19	7117066	0	2	0	2	1	1	0.243196	3.1888	0.195445	3.7802	0
CC2D1A	19	14017254	1	1	1	1	1	1	0.243196	3.1888	0.195445	3.7802	0
ARMC6	19	19153565	1	1	1	1	0	2	0.243196	3.1888	0.195445	3.7802	0
ZNF780A	19	40580422	2	0	2	0	2	0	0.243196	3.1888	0.195445	3.7802	0
ACPT	19	51293671	1	1	0	1	0	2	0.243196	3.1888	0.506135	1.88764	0
TMC2	20	2517267	0	2	0	2	1	1	0.243196	3.1888	0.195445	3.7802	0
PTPRT	20	40709518	1	1	1	1	0	2	0.243196	3.1888	0.195445	3.7802	0
ACOT8	20	44470476	1	1	1	1	1	1	0.243196	3.1888	0.195445	3.7802	0
PARVB	22	44395220	1	1	1	1	1	1	0.243196	3.1888	0.195445	3.7802	0
DOCK11	23	117629934	1	1	1	1	1	1	0.243196	3.1888	0.195445	3.7802	0
SLC25A24	1	108679274	0	2	0	2	0	2	0.243196	3.1888	0.195445	3.7802	0
PCCB	3	135969217	0	2	0	2	0	2	0.243196	3.1888	0.195445	3.7802	0
THEMIS	6	128031129	0	2	0	1	0	2	0.243196	3.1888	0.506135	1.88764	0
SEMA3E	7	82996901	0	2	0	1	0	2	0.243196	3.1888	0.506135	1.88764	0
VLDLR	9	2622189	0	2	0	1	0	2	0.243196	3.1888	0.506135	1.88764	0
UNC13B	9	35162280	0	2	0	2	0	2	0.243196	3.1888	0.195445	3.7802	0
VPS18	15	41186966	0	2	0	1	0	2	0.243196	3.1888	0.506135	1.88764	0
PLCG2	16	81819594	0	2	0	2	0	2	0.243196	3.1888	0.195445	3.7802	0
ABCA5	17	67243677	0	2	0	2	0	2	0.243196	3.1888	0.195445	3.7802	0
ATP9A	20	50217749	0	2	0	2	0	2	0.243196	3.1888	0.195445	3.7802	0
PTCH2	1	45286360	1	1	1	1	2	0	0.243196	3.1888	0.195445	3.7802	0
FNDC7	1	109255555	0	2	0	1	1	1	0.243196	3.1888	0.506135	1.88764	0
LRRC71	1	156890595	2	0	2	0	1	1	0.243196	3.1888	0.195445	3.7802	0
KLHDC9	1	161070088	1	1	0	0	1	1	0.243196	3.1888	1	0	0
ALPPL2	2	233271604	1	1	1	0	1	1	0.243196	3.1888	0.506135	1.88764	0
SIDT1	3	113251868	0	2	0	1	1	1	0.243196	3.1888	0.506135	1.88764	0
ADCY5	3	123003454	1	1	1	1	0	2	0.243196	3.1888	0.195445	3.7802	0
ESRP1	8	95653546	1	1	1	0	0	2	0.243196	3.1888	0.506135	1.88764	0
BEST1	11	61719278	1	1	1	1	1	1	0.243196	3.1888	0.195445	3.7802	0
[truncated: 9,053 more rows]
