# Supplementary material for: Comprehensive analysis of coding variants highlights genetic complexity in developmental and epileptic encephalopathy
Source: Nat Commun. 2019 Jun 7;10:2506. doi: 10.1038/s41467-019-10482-9 (PMC6555845; doi:10.1038/s41467-019-10482-9)
Supplement: Supplementary file 10 — Supplementary Data 7 [file 41467_2019_10482_MOESM10_ESM.xlsx]

## Sheet: Supplementary Data 7
Supplementary Data 7. Detailed data of comparison among EE/DEE, GGE and NAFE
Gene	P_in_EE/DEE	P_in_GGE	P_in_NAFE	Sum_of_-log10P
SCN1A	5.30055e-09	0.0013	0.00335415	13.6362
CDKL5	5.51947e-12	1	0.669487	11.4324
STXBP1	4.25044e-10	1	1	9.37157
KCNQ2	2.45032e-06	0.0004	1	9.00872
SCN2A	3.29676e-07	1	1	6.48191
SLC9A2	1	0.0004	0.00300708	5.91979
F8	1	0.0189	8.90006e-05	5.77415
LGI1	1	0.3677	5.46937e-06	5.69657
CACNA1B	0.578403	1.73e-05	0.365777	5.43651
DEPDC5	0.559394	0.3083	2.45814e-05	5.3727
ATP1A3	0.0136072	0.000922	1	4.9015
KEAP1	1	5.63e-05	0.2344	4.87953
GRIA4	0.0319449	0.0034	0.143707	4.80664
SAMD9L	0.243196	0.0101	0.0122233	4.52253
PMPCA	1	0.0028	0.0128538	4.44381
COPB1	0.559394	0.000218	0.365777	4.35061
STAB1	0.0614162	0.0383	0.0196603	4.33493
PCDH19	0.044703	0.3677	0.00294626	4.3149
NF1	0.00102272	0.1249	0.475611	4.21643
FAM174A	0.238984	0.02	0.0128538	4.21157
GABRG2	0.14395	0.000922	0.55133	4.13565
BRPF3	0.14395	0.0098	0.0569237	4.09527
PLA2G4D	0.044703	0.0227	0.0876495	4.05089
GIGYF1	1	0.0047	0.0206629	4.01271
HSD17B4	0.420913	0.0018	0.139016	3.97747
NFATC3	1	0.0637	0.00175812	3.95081
CEP89	0.420913	0.0406	0.0070881	3.91675
PHTF1	1	0.000298	0.413892	3.9089
SLC10A1	0.238984	0.0545	0.00959002	3.90342
CAPN11	0.0131231	1	0.00959002	3.90014
TBCK	0.633774	0.0098	0.0206629	3.89165
KCNJ1	0.0570546	0.0545	0.0423938	3.88001
EXOC6	0.0136072	0.0098	1	3.87501
MCM5	1	0.0028	0.0549078	3.81321
MTMR3	1	0.0028	0.0549078	3.81321
GGPS1	1	0.0028	0.0549078	3.81321
FURIN	0.238984	0.0545	0.0122233	3.79805
KDM6B	0.420913	0.0043	0.0931845	3.773
OR13H1	0.0570546	0.2633	0.0122233	3.73607
EHD4	1	0.0545	0.00339693	3.73252
PIGN	0.044703	0.0101	0.413892	3.72846
ATP8B1	1	0.0124	0.0169881	3.67643
FGFR1OP	0.238984	0.0988	0.00959002	3.64506
MYOF	0.0108956	0.2262	0.0928523	3.64046
DRC1	0.420913	0.0098	0.0569237	3.62929
ARNT2	1	0.0018	0.139016	3.60166
TRMT1L	1	0.02	0.0128538	3.58994
C5orf42	1	0.4134	0.000627153	3.58626
GDAP2	0.238984	0.02	0.0549078	3.58097
GRIN2A	0.0570546	1	0.00466485	3.57487
IQSEC2	0.0570546	0.02	0.2344	3.57272
PLCB2	0.044703	0.0174	0.365777	3.5459
TYRO3	1	0.0406	0.0070881	3.54094
PCNXL2	0.343945	0.1745	0.00495998	3.52624
LIPE	0.59894	0.0271	0.01841	3.52459
SLC12A1	0.00371223	0.3165	0.257688	3.5189
GPAM	1	0.4574	0.000737408	3.472
GPR87	1	0.1496	0.00232683	3.4583
ZNF100	1	0.000999	0.365777	3.43722
AP5B1	0.00077158	1	0.49261	3.42012
PIGA	0.00077158	1	0.55133	3.37121
EDA2R	1	0.1417	0.00300708	3.37048
SLC8A2	1	0.1417	0.00300708	3.37048
CHST2	0.0570546	0.1417	0.0549078	3.35271
CAMTA2	0.0570546	0.163	0.0478893	3.35128
TEX14	0.14395	0.0188	0.167277	3.3442
TRPM5	0.00324189	0.3165	0.445807	3.33968
CHCHD6	0.420913	0.02	0.0549078	3.33514
PMM2	0.238984	0.0545	0.0423938	3.25793
CHGA	0.238984	0.0545	0.0423938	3.25793
C3orf20	0.243196	0.0545	0.0423938	3.25034
GMCL1	0.0570546	0.0101	1	3.23939
CNGA3	0.343945	0.0124	0.143707	3.21261
CSNK1E	0.238984	0.0047	0.55133	3.20812
PDIA3	1	0.0028	0.2344	3.18288
RTFDC1	1	0.0028	0.2344	3.18288
C19orf40	1	0.0028	0.2344	3.18288
IFT57	0.14395	0.02	0.2344	3.1708
PAXIP1	1	1	0.000703039	3.15302
TSKU	0.420913	0.1417	0.0128538	3.11541
ACAD10	0.238984	0.4574	0.0070881	3.11081
CTNNA2	0.243196	0.4574	0.0070881	3.10322
COL6A6	1	0.0019	0.416853	3.10126
ESF1	0.343945	0.0406	0.0569237	3.09969
ZC3H3	0.420913	0.0244	0.0779691	3.0965
LDB3	1	0.3165	0.00257112	3.0895
C1RL	0.243196	1	0.00339693	3.08296
FNDC7	0.243196	0.0034	1	3.08256
RSBN1	0.238984	0.3677	0.00959002	3.07432
CACNA1E	0.0131231	0.4574	0.145423	3.05903
ZNF518B	1	0.0915	0.00979859	3.04742
DMXL2	0.208138	0.0213	0.202872	3.04605
WDR78	0.343945	0.5343	0.00510832	3.02745
PCYOX1	1	0.0988	0.00959002	3.02342
ART5	0.420913	0.0545	0.0423938	3.01211
CCDC15	0.420913	0.0545	0.0423938	3.01211
SCN1B	0.238984	0.0101	0.413892	3.00042
MBOAT1	0.559394	0.0018	1	2.99701
CUX1	1	0.0013	0.775848	2.99628
FAT4	1	0.0128	0.0795162	2.99233
ARFGEF1	0.00324189	0.3165	1	2.98883
PARD3B	0.343945	0.0076	0.400803	2.97977
ARHGAP12	1	0.4574	0.00232683	2.97294
HR	0.0136072	0.6107	0.130031	2.96636
HGS	0.420913	0.0637	0.0405534	2.96364
ATP11A	0.368399	0.0988	0.0298759	2.9636
FIBCD1	0.14395	0.0545	0.139016	2.96233
DDX59	1	0.02	0.0549078	2.95934
OR5M1	1	0.02	0.0549078	2.95934
IFNAR2	1	0.02	0.0549078	2.95934
ESRRG	1	0.02	0.0549078	2.95934
APMAP	1	0.02	0.0549078	2.95934
FOXD4L1	1	0.02	0.0549078	2.95934
EIF2B3	1	0.02	0.0549078	2.95934
SV2C	1	0.02	0.0549078	2.95934
EEF1A2	1	0.02	0.0549078	2.95934
GPR149	1	0.02	0.0549078	2.95934
PCDHGA2	1	0.02	0.0549078	2.95934
TFPI2	1	0.02	0.0549078	2.95934
ZNF536	1	0.0047	0.235638	2.95566
INTS2	1	0.0047	0.235638	2.95566
PDE12	0.238984	0.02	0.2344	2.95064
DNMT3L	0.00324189	1	0.346619	2.94935
BEST1	0.243196	0.02	0.2344	2.94306
HUWE1	0.0131231	0.0915	1	2.92054
PDE5A	0.420913	0.0988	0.0298759	2.90573
LRBA	0.578403	0.0254	0.0866525	2.89515
GJB4	0.0570546	0.0227	1	2.88768
NBEAL1	0.044703	0.1436	0.204196	2.88246
TMEM260	0.243196	0.0124	0.445807	2.87147
NRXN2	1	0.4574	0.00294626	2.87043
ATP6V0D2	0.59894	0.0545	0.0423938	2.85892
PCDH12	0.14395	0.0098	1	2.85056
LRRC66	0.238984	0.0637	0.0931845	2.84815
HERC1	0.14395	0.5384	0.0201833	2.80569
KIAA0753	1	0.0579	0.0272208	2.80242
WDR96	1	0.0414	0.0405534	2.77497
HARS	0.0131231	0.2041	0.629929	2.77283
PKHD1L1	0.0275259	0.1808	0.341177	2.77008
CDH18	0.0570546	1	0.0298759	2.76839
MTSS1L	0.0136072	1	0.127804	2.75969
RIOK2	1	0.0018	1	2.74473
CLTC	0.14395	0.0227	0.55133	2.74435
SOCS4	0.238984	0.0545	0.139016	2.74217
GRIA1	0.238984	0.0545	0.139016	2.74217
VMO1	1	0.1417	0.0128538	2.7396
VSIG2	1	0.1417	0.0128538	2.7396
ANXA13	1	0.1417	0.0128538	2.7396
SLC25A22	1	0.1417	0.0128538	2.7396
GPATCH8	1	0.1417	0.0128538	2.7396
RGMA	1	0.1417	0.0128538	2.7396
EVPL	0.674905	0.0043	0.629929	2.738
PFKP	1	0.1585	0.0115374	2.73786
MBL2	0.238984	0.1417	0.0549078	2.73063
DCLRE1B	0.238984	0.1417	0.0549078	2.73063
GPX2	0.238984	0.1417	0.0549078	2.73063
PPIL6	0.238984	0.1417	0.0549078	2.73063
DHRS9	0.238984	0.1417	0.0549078	2.73063
IMPA2	0.238984	0.1417	0.0549078	2.73063
TTLL10	0.0136072	1	0.139016	2.72317
TRIM36	0.559394	0.2633	0.0128538	2.7228
AGPAT2	0.0570546	0.1417	0.2344	2.72238
RALGAPA1	0.0570546	0.1585	0.210903	2.7196
EPHB4	0.14395	0.0406	0.334297	2.70913
HKDC1	0.578403	1	0.00339693	2.70668
SLC2A12	0.368399	0.0227	0.235638	2.70541
GALR1	0.420913	0.02	0.2344	2.70482
PTRF	0.420913	0.02	0.2344	2.70482
CLCN2	0.00324189	0.6107	1	2.70337
POLR3A	0.0406141	0.3751	0.130031	2.70313
MGRN1	1	0.0227	0.0876495	2.70122
ZFC3H1	1	0.0227	0.0876495	2.70122
RGS4	1	0.0227	0.0876495	2.70122
GANAB	0.343945	0.0406	0.145423	2.69235
ZNF675	0.0570546	0.2633	0.139016	2.68019
PCDHGA5	0.0570546	0.0915	0.400803	2.67936
ALDH1L1	0.420913	0.0076	0.669487	2.66925
BZRAP1	1	0.6004	0.00363614	2.66092
COL7A1	0.00371223	0.6004	1	2.65192
ZFP69	0.238984	1	0.00959002	2.63981
MINA	1	0.0545	0.0423938	2.6363
HRH1	1	0.0545	0.0423938	2.6363
IPCEF1	1	0.0545	0.0423938	2.6363
EPSTI1	1	0.0545	0.0423938	2.6363
ZMYND15	1	0.0545	0.0423938	2.6363
SNTB1	1	0.0406	0.0569237	2.63618
ITPR3	0.263533	0.3025	0.0290886	2.63472
KIAA1731	0.368399	0.0597	0.106897	2.62874
SCN8A	0.0131231	0.6031	0.297355	2.6283
NEK4	0.0136072	0.2602	0.669487	2.62518
SLC6A9	0.044703	0.3677	0.145423	2.62154
CRIM1	1	0.0637	0.0376315	2.62031
SEMA5A	0.152201	0.2602	0.061033	2.61671
OR10Z1	0.0570546	1	0.0423938	2.61641
ZZZ3	0.0570546	1	0.0423938	2.61641
ZNF165	0.0570546	1	0.0423938	2.61641
CAPN10	0.0136072	0.3751	0.475611	2.61483
UNC13A	0.0570546	0.1234	0.346619	2.61254
MYO10	1	0.0104	0.237519	2.60727
SOGA1	0.578403	0.0127	0.339257	2.60344
OR4A5	0.420913	0.0637	0.0931845	2.60232
RUFY1	0.0570546	0.6107	0.0723019	2.59873
ANKMY2	1	0.0047	0.55133	2.58649
IL2RB	0.238984	0.3677	0.0298759	2.58082
ESCO1	0.559394	0.0047	1	2.58018
IFNAR1	0.238984	0.2633	0.0423938	2.57388
ITGB1BP1	0.238984	0.2633	0.0423938	2.57388
LMNB1	0.420913	0.1496	0.0423938	2.57357
ESCO2	0.238984	0.0279	0.400803	2.5731
MPG	0.243196	0.2633	0.0423938	2.56629
LEPR	0.243196	0.0279	0.400803	2.56551
CCDC14	1	0.5343	0.00510832	2.56394
PIGQ	0.14395	0.2041	0.0931845	2.5626
PPAPDC3	1	0.02	0.139016	2.55591
EBI3	1	0.0028	1	2.55284
OR8K1	1	0.0028	1	2.55284
CCDC17	0.0920729	0.2358	0.130031	2.54928
NLRP13	0.0570546	0.1496	0.334297	2.54465
MSH6	0.010436	0.7236	0.388788	2.53225
SLC32A1	0.238984	0.0227	0.55133	2.52419
MAGEA6	1	1	0.00300708	2.52185
OR4N5	1	1	0.00300708	2.52185
TTLL1	1	1	0.00300708	2.52185
KLRC2	0.238984	0.0545	0.2344	2.51528
CADM1	0.238984	1	0.0128538	2.5126
TPTE2	1	0.1496	0.0206629	2.50988
XRN2	1	0.1496	0.0206629	2.50988
PKP4	0.0570546	0.0915	0.597171	2.50619
CSAD	0.0570546	0.0915	0.597171	2.50619
PLCG1	0.420913	0.0545	0.139016	2.49635
DCPS	0.420913	0.0545	0.139016	2.49635
NEB	0.0993915	1	0.0321199	2.49588
SLC22A5	0.0136072	1	0.235638	2.49399
DAPK2	1	0.2633	0.0122233	2.49236
SLC43A3	1	0.2633	0.0122233	2.49236
OIT3	0.0570546	1	0.0569237	2.48842
RPP40	0.420913	0.1417	0.0549078	2.4848
PHF11	0.420913	0.1417	0.0549078	2.4848
WDR83	1	0.0098	0.334297	2.48464
MYLK4	1	0.0098	0.334297	2.48464
COL19A1	1	0.0098	0.334297	2.48464
CEP76	0.243196	0.0406	0.334297	2.48139
RGS3	0.243196	0.0406	0.334297	2.48139
PLIN4	0.238984	0.0271	0.517754	2.47454
CCR3	1	1	0.00339693	2.46891
ARID4B	0.238984	0.0414	0.346619	2.46478
WRN	0.00781498	1	0.445807	2.45793
ARAP2	1	0.0324	0.107688	2.45729
ZFP36L2	1	0.3677	0.00959002	2.45269
ST6GALNAC1	1	0.3677	0.00959002	2.45269
C7orf72	1	0.3677	0.00959002	2.45269
SENP7	0.420913	0.0988	0.0876495	2.4383
GSE1	0.559394	0.0808	0.0809449	2.43668
STXBP5L	0.00371223	1	1	2.43036
CYB5R4	0.14395	0.4574	0.0569237	2.4262
TANC2	0.559394	0.0119	0.568214	2.42222
ADARB1	0.0570546	0.4574	0.145423	2.42078
FBLIM1	0.0570546	0.4574	0.145423	2.42078
TCHHL1	0.0570546	0.4574	0.145423	2.42078
KIAA1109	0.406283	0.0213	0.439272	2.42006
CDH19	0.243196	0.2602	0.061033	2.41317
VWCE	1	0.0056	0.707921	2.40183
LMAN1L	0.559394	1	0.0070881	2.40175
ATP2A1	0.044703	0.6832	0.130031	2.40107
KDM4E	0.420913	1	0.00959002	2.39399
EML4	0.420913	1	0.00959002	2.39399
DSC2	0.238984	1	0.0169881	2.39149
DYNC1H1	0.243196	0.2358	0.0723019	2.38235
IFT81	0.238984	0.0174	1	2.38108
TESK2	1	0.0101	0.413892	2.37879
ZNF583	1	0.0101	0.413892	2.37879
PNPLA1	1	0.0101	0.413892	2.37879
RTCA	1	0.0101	0.413892	2.37879
PRIM1	1	0.0101	0.413892	2.37879
KCNA2	1	0.0101	0.413892	2.37879
SNAP47	1	0.0101	0.413892	2.37879
KIF25	1	0.0101	0.413892	2.37879
XPO7	1	0.0101	0.413892	2.37879
SYNGAP1	0.0131231	0.6832	0.469427	2.37585
ATF4	0.0136072	0.5343	0.579078	2.37571
SLC6A17	0.420913	0.0174	0.579078	2.37252
RPS6KC1	0.420913	0.0174	0.579078	2.37252
SOX13	0.420913	0.0101	1	2.37149
NCAPH2	0.0570546	0.2041	0.365777	2.37065
VPS52	0.14395	1	0.0298759	2.36647
TMEM39B	0.14395	1	0.0298759	2.36647
CRELD1	0.14395	1	0.0298759	2.36647
MIB1	0.578403	0.5343	0.01423	2.35678
FARP2	1	0.1504	0.0296203	2.35116
CEP44	1	0.0076	0.597171	2.34309
GLDN	1	0.0076	0.597171	2.34309
MECP2	0.0136072	1	0.334297	2.3421
FCHSD2	0.0570546	0.6241	0.127804	2.34191
WDPCP	0.0920729	0.5343	0.0931845	2.33874
AAAS	0.420913	0.3677	0.0298759	2.33499
ABR	0.14395	0.3677	0.0876495	2.33355
USH2A	0.00531638	1	0.873633	2.33305
FARS2	0.044703	0.2602	0.400803	2.33143
OR10J1	1	0.02	0.2344	2.32901
CNPY2	1	0.02	0.2344	2.32901
PABPN1	1	0.02	0.2344	2.32901
HIST1H4G	1	0.02	0.2344	2.32901
OR13C5	1	0.02	0.2344	2.32901
LACTB	1	0.02	0.2344	2.32901
BCL2L2-PABPN1	1	0.02	0.2344	2.32901
CCNG2	1	0.02	0.2344	2.32901
CRX	1	0.02	0.2344	2.32901
RPS19BP1	1	0.02	0.2344	2.32901
SLMO1	1	0.02	0.2344	2.32901
FIP1L1	1	0.02	0.2344	2.32901
KLK7	1	0.02	0.2344	2.32901
NSMCE2	1	0.02	0.2344	2.32901
USF1	1	0.02	0.2344	2.32901
PHF19	1	0.02	0.2344	2.32901
KRT86	1	0.02	0.2344	2.32901
PLXDC1	1	0.02	0.2344	2.32901
C22orf31	1	0.02	0.2344	2.32901
EFNB1	1	0.02	0.2344	2.32901
ZNF692	0.420913	0.2633	0.0423938	2.32806
PIP5K1C	1	0.0047	1	2.3279
KCNQ5	1	0.0047	1	2.3279
PKHD1	0.406283	0.5569	0.0207955	2.32742
IGSF8	0.14395	0.0988	0.334297	2.3229
SLC6A1	0.238984	0.02	1	2.3206
GSX1	0.238984	0.02	1	2.3206
PPP4R4	0.238984	0.02	1	2.3206
BEST4	0.633774	0.0545	0.139016	2.3186
CNTRL	0.0319449	0.7591	0.198488	2.31756
ABCA4	0.243196	0.4134	0.0480659	2.31584
CKAP2L	0.559394	0.0988	0.0876495	2.31478
CPXM2	0.152201	0.3953	0.0809449	2.31247
TCERG1	0.0570546	0.3677	0.235638	2.30597
SIGLEC12	0.238984	0.0915	0.227799	2.30266
GHDC	0.0570546	1	0.0876495	2.30096
P2RY6	0.0570546	1	0.0876495	2.30096
KIAA2022	0.0136072	0.3677	1	2.30074
ZCCHC4	0.420913	1	0.0122233	2.28862
PAAF1	0.59894	0.0988	0.0876495	2.28511
ANKRD2	0.238984	0.1496	0.145423	2.28407
C10orf90	0.238984	0.1496	0.145423	2.28407
PRSS3	0.14395	0.2633	0.139016	2.27827
FETUB	0.14395	0.2633	0.139016	2.27827
ROBO1	1	0.0808	0.0652803	2.27781
TMTC4	0.243196	0.1496	0.145423	2.27648
UNC13D	0.14395	0.0775	0.475611	2.27524
DGKE	0.0570546	1	0.0931845	2.27437
BCLAF1	0.0570546	1	0.0931845	2.27437
PLEKHM3	1	0.0227	0.235638	2.27173
APEH	1	0.0227	0.235638	2.27173
ZNF529	1	0.0227	0.235638	2.27173
SLC35B2	1	0.0227	0.235638	2.27173
ZNF251	1	0.0227	0.235638	2.27173
RPTN	1	0.0227	0.235638	2.27173
PCDHB6	1	0.3165	0.0169881	2.26948
GNS	0.238984	0.0545	0.413892	2.26835
CENPK	0.238984	0.0545	0.413892	2.26835
C9orf173	0.420913	1	0.0128538	2.26678
TRIM65	0.420913	1	0.0128538	2.26678
PDCL2	0.238984	0.0227	1	2.26561
DIP2C	0.0920729	0.2602	0.227799	2.26301
MAGEC1	0.0136072	0.6004	0.669487	2.26205
MAD1L1	0.559394	0.0098	1	2.26106
ACD	0.0570546	0.4574	0.210903	2.25933
ELTD1	0.044703	0.1234	1	2.25835
DTNA	0.238984	0.0988	0.235638	2.25463
SP4	1	0.0915	0.061033	2.25301
SCN9A	0.0606234	0.0927	1	2.25028
RBM34	0.0570546	0.0988	1	2.24895
C7orf57	0.0570546	0.0988	1	2.24895
THADA	0.211036	0.4255	0.0630093	2.24734
AARS	0.0136072	0.6031	0.689944	2.24703
ZNF285	0.420913	0.0406	0.334297	2.24315
LRIG3	1	0.0271	0.211021	2.2427
ATP2C2	0.0816384	0.7559	0.0928523	2.24185
ARHGEF19	0.044703	0.2041	0.629929	2.24053
ATP7B	0.044703	0.7559	0.170994	2.23822
ABCB8	1	0.0637	0.0931845	2.22652
ZNF559	1	0.0637	0.0931845	2.22652
DMKN	1	0.0637	0.0931845	2.22652
SMCHD1	1	0.0414	0.143707	2.22552
TRAPPC10	0.238984	1	0.025176	2.22065
MYO18A	1	0.0258	0.234267	2.21867
SLC34A2	0.0136072	0.6415	0.694789	2.21718
TEX33	0.559394	0.3677	0.0298759	2.21147
MAP2K1	0.0570546	0.2633	0.413892	2.20637
C6	1	0.0086	0.726716	2.20414
MYH8	0.14395	0.0808	0.542037	2.20035
TMEM209	0.243196	0.4574	0.0569237	2.19845
HIPK3	0.238984	0.1585	0.167277	2.19817
PER2	0.559394	0.2367	0.0478893	2.19785
ABI3BP	1	0.0279	0.227799	2.19684
PZP	1	0.0174	0.365777	2.19623
SETD1B	0.044703	0.6832	0.211206	2.19041
CLIP1	0.152201	0.1234	0.346619	2.18642
KIAA1199	1	0.2602	0.025176	2.18371
DMBT1	1	0.1382	0.0483413	2.17517
NELL2	0.420913	0.1249	0.130031	2.1652
ERBB2IP	0.238984	0.1249	0.232165	2.15927
ZNF25	0.420913	0.0279	0.597171	2.15411
DMGDH	0.578403	0.0579	0.210903	2.15101
KIAA0368	0.238984	0.3821	0.0779691	2.14753
CGRRF1	0.238984	1	0.0298759	2.14631
LGR6	0.238984	1	0.0298759	2.14631
ANKRD26	0.0136072	0.7055	0.744842	2.14567
BIRC6	0.0570546	0.2436	0.515937	2.14444
DUOX2	0.0156233	0.4601	1	2.14338
PSMC4	0.559394	1	0.0128538	2.14325
PLK5	0.238984	0.2358	0.127804	2.14254
HEXB	0.0131231	1	0.55133	2.14055
PTPRN2	0.420913	0.0579	0.297355	2.13986
MAML2	0.0570546	0.6031	0.210903	2.13924
ESYT2	0.0570546	0.6031	0.210903	2.13924
BLNK	0.0136072	0.5343	1	2.13845
KIRREL3	0.0570546	1	0.127804	2.13717
CSGALNACT1	0.420913	0.0174	1	2.13526
MCOLN1	0.0570546	0.2041	0.629929	2.13457
PTPRE	0.0570546	0.6107	0.211021	2.13355
WDR74	1	0.0545	0.139016	2.12054
TECPR2	1	0.0545	0.139016	2.12054
ZNF641	1	0.0545	0.139016	2.12054
CDH20	1	0.0545	0.139016	2.12054
ADAP1	1	0.0545	0.139016	2.12054
KIAA1467	1	0.0545	0.139016	2.12054
PAX8	1	0.0545	0.139016	2.12054
TNFRSF21	1	0.0545	0.139016	2.12054
CLN8	1	0.0545	0.139016	2.12054
GABRA1	1	0.0545	0.139016	2.12054
C19orf38	1	0.0545	0.139016	2.12054
DNAJC12	1	0.0545	0.139016	2.12054
ALDH7A1	0.238984	0.1234	0.257688	2.11922
KIF18B	1	0.0076	1	2.11919
ZNF655	0.238984	0.3953	0.0809449	2.11652
MROH7	1	0.2041	0.0376315	2.11461
TTLL4	1	0.2041	0.0376315	2.11461
MYLK3	1	0.2041	0.0376315	2.11461
L3MBTL1	1	0.2041	0.0376315	2.11461
DNAH14	0.371805	1	0.0206629	2.11449
TTC7A	0.59894	0.3165	0.0405534	2.11422
TCHH	0.578403	0.4134	0.0321614	2.11406
SYT3	0.238984	0.3677	0.0876495	2.11339
PIAS3	0.238984	0.3677	0.0876495	2.11339
OR51B5	0.238984	0.3677	0.0876495	2.11339
SH2D7	1	0.1417	0.0549078	2.109
MED8	1	0.1417	0.0549078	2.109
TCP1	1	0.1417	0.0549078	2.109
RASL10B	1	0.1417	0.0549078	2.109
LACRT	1	0.1417	0.0549078	2.109
RWDD2A	1	0.1417	0.0549078	2.109
OR6M1	1	0.1417	0.0549078	2.109
TAF8	1	0.1417	0.0549078	2.109
SERGEF	1	0.1417	0.0549078	2.109
IL18BP	1	0.1417	0.0549078	2.109
KCNC4	1	0.1417	0.0549078	2.109
EMC7	1	0.1417	0.0549078	2.109
MGAT2	1	0.1417	0.0549078	2.109
C8orf86	1	0.1417	0.0549078	2.109
C17orf72	1	0.1417	0.0549078	2.109
HOXC13	1	0.1417	0.0549078	2.109
COG1	1	0.1417	0.0549078	2.109
C7orf25	1	0.1417	0.0549078	2.109
PEX11B	1	0.1417	0.0549078	2.109
GABRA5	1	0.1417	0.0549078	2.109
CTSG	1	0.1417	0.0549078	2.109
STON2	0.14395	0.0988	0.55133	2.10562
TRMT6	0.420913	0.0279	0.669487	2.10446
METTL22	0.420913	0.0279	0.669487	2.10446
DLGAP5	0.14395	0.0915	0.597171	2.10427
NECAB1	0.0570546	1	0.139016	2.10064
CDK9	0.0570546	1	0.139016	2.10064
CAMK1D	0.238984	0.1417	0.2344	2.10031
MAEA	0.238984	0.1417	0.2344	2.10031
LIPT2	0.238984	0.1417	0.2344	2.10031
HES1	0.238984	0.1417	0.2344	2.10031
CSNK2A1	0.238984	0.1417	0.2344	2.10031
DHRS3	0.238984	0.1417	0.2344	2.10031
RCAN3	0.238984	0.1417	0.2344	2.10031
PIGU	0.238984	0.1417	0.2344	2.10031
EEF1G	0.238984	0.1417	0.2344	2.10031
ZKSCAN7	0.238984	0.1585	0.210903	2.09752
ADAM19	0.420913	0.2041	0.0931845	2.09662
IL32	0.0570546	0.1417	1	2.09234
TMEM132E	0.420913	0.0915	0.210903	2.0903
ITGA3	0.0570546	1	0.145423	2.08108
FAM219A	0.0570546	1	0.145423	2.08108
DTNB	0.0136072	0.6107	1	2.0804
PUSL1	0.420913	0.02	1	2.07478
TMEM19	0.420913	0.02	1	2.07478
CPSF3L	0.559394	0.6004	0.025176	2.07285
SATL1	0.559394	0.6004	0.025176	2.07285
SGSM2	0.23075	0.0915	0.400803	2.07251
EPX	1	0.1496	0.0569237	2.06977
BCORL1	1	0.1496	0.0569237	2.06977
SCYL2	1	0.1496	0.0569237	2.06977
CCDC11	1	0.1496	0.0569237	2.06977
ASTL	0.0570546	0.1496	1	2.06878
HOXB1	1	0.0988	0.0876495	2.06249
ZNF878	1	0.0988	0.0876495	2.06249
TMEM101	1	0.0988	0.0876495	2.06249
WBSCR17	1	0.0988	0.0876495	2.06249
HHIPL2	1	0.0988	0.0876495	2.06249
GRID2	1	0.0988	0.0876495	2.06249
C9orf84	1	0.0988	0.0876495	2.06249
DNAI1	1	0.0988	0.0876495	2.06249
PP2D1	1	0.0988	0.0876495	2.06249
NFE2L3	1	0.0988	0.0876495	2.06249
CACNA1H	1	0.7894	0.0109723	2.0624
PCDHB3	0.420913	1	0.0206629	2.06062
QRSL1	0.0570546	0.4574	0.334297	2.05928
CCDC70	0.0570546	0.4574	0.334297	2.05928
SLC2A11	1	0.0414	0.210903	2.05892
GRIN3B	0.044703	0.5343	0.365777	2.05866
PDZRN3	0.044703	0.5343	0.365777	2.05866
ACADM	0.238984	0.2633	0.139016	2.05812
DDX53	0.238984	0.2633	0.139016	2.05812
COL4A3BP	0.238984	0.2633	0.139016	2.05812
EQTN	0.238984	0.2633	0.139016	2.05812
C19orf54	0.238984	0.2633	0.139016	2.05812
KRT76	0.238984	0.0915	0.400803	2.05728
C1orf228	0.420913	0.0915	0.227799	2.05684
FKBP5	0.238984	0.0637	0.579078	2.05476
EXOSC7	0.238984	0.0637	0.579078	2.05476
GLYATL3	0.238984	0.0637	0.579078	2.05476
POLG	0.420913	0.0637	0.334297	2.04754
ATXN2	0.0570546	0.1585	1	2.04368
CAPN3	1	0.2358	0.0383536	2.04365
COL22A1	0.243196	1	0.0376315	2.03849
MAGI1	0.14395	0.0637	1	2.03765
OBSCN	0.066915	0.6839	0.200653	2.03704
DNAH3	0.0293895	0.8262	0.385824	2.02833
MCMBP	0.420913	0.0545	0.413892	2.02253
PDILT	0.420913	0.0545	0.413892	2.02253
KATNAL2	0.14395	0.4574	0.145423	2.01886
POC1B-GALNT4	1	1	0.00959002	2.01818
FBXO25	1	1	0.00959002	2.01818
FMO3	1	1	0.00959002	2.01818
GALNT4	1	1	0.00959002	2.01818
KNTC1	0.23075	0.0529	0.786719	2.01758
TMC6	0.578403	0.0279	0.597171	2.01607
DNMBP	0.238984	1	0.0403819	2.01544
SLC27A6	0.346158	0.0279	1	2.01512
RIMS2	1	0.0579	0.167277	2.01389
CSF2RA	1	0.1117	0.0869631	2.01261
ZSWIM6	1	1	0.00979859	2.00884
CNOT10	0.420913	0.0988	0.235638	2.00881
CDH7	1	0.0098	1	2.00877
PRKCG	1	0.0098	1	2.00877
DENND1C	1	0.0098	1	2.00877
FAM171A1	0.238984	0.0414	1	2.00463
ANKRD30A	0.14395	0.4353	0.158278	2.00358
CASP12	0.0920729	0.1585	0.689944	1.99703
PMM1	1	0.0174	0.579078	1.99671
UNC50	1	0.0101	1	1.99568
SRRM1	1	0.0101	1	1.99568
UCP3	1	0.0101	1	1.99568
ZNF787	1	0.0101	1	1.99568
KIAA1211L	1	0.0101	1	1.99568
MTNR1B	1	0.0101	1	1.99568
MAK16	1	0.0101	1	1.99568
TMEM38B	0.238984	1	0.0423938	1.99433
CCDC64B	0.238984	1	0.0423938	1.99433
EPC1	0.238984	1	0.0423938	1.99433
AMTN	0.238984	1	0.0423938	1.99433
PARP10	0.238984	1	0.0423938	1.99433
ZSWIM3	0.238984	1	0.0423938	1.99433
PHACTR3	0.238984	1	0.0423938	1.99433
ZNF497	0.238984	1	0.0423938	1.99433
KCTD19	0.0570546	0.3751	0.475611	1.99231
ABCG8	0.238984	0.1234	0.346619	1.99046
RRP1B	0.238984	0.1234	0.346619	1.99046
PSAPL1	0.238984	0.1234	0.346619	1.99046
MYBPC1	0.578403	0.1234	0.143707	1.98898
MYH6	0.559394	0.0959	0.192702	1.98558
PRDX1	0.044703	1	0.2344	1.97971
MSH2	0.578403	0.0244	0.744842	1.97832
RUNDC3A	0.559394	0.2041	0.0931845	1.9731
MED1	1	0.0414	0.257688	1.97191
CD163	1	0.0414	0.257688	1.97191
DUSP27	1	0.0414	0.257688	1.97191
ZHX3	0.238984	0.3165	0.143707	1.96378
RNF103	0.420913	0.4574	0.0569237	1.96022
FAM81B	1	0.0174	0.629929	1.96016
BVES	1	0.3677	0.0298759	1.95919
ZNF679	1	0.3677	0.0298759	1.95919
ZNF804A	1	0.3677	0.0298759	1.95919
ITGB6	1	0.3677	0.0298759	1.95919
PELI2	1	0.3677	0.0298759	1.95919
PIGK	1	0.3677	0.0298759	1.95919
AGT	1	0.3677	0.0298759	1.95919
ECE1	0.578403	0.2041	0.0931845	1.95858
PYGM	0.578403	0.2041	0.0931845	1.95858
RASAL3	1	0.5343	0.0206629	1.95702
CAMK2B	1	0.2633	0.0423938	1.95225
SLC6A18	1	0.2633	0.0423938	1.95225
CYB5D1	1	0.2633	0.0423938	1.95225
MAPK15	1	0.2633	0.0423938	1.95225
RIPK1	1	0.2633	0.0423938	1.95225
ZDHHC19	1	0.2633	0.0423938	1.95225
TGIF2	1	0.2633	0.0423938	1.95225
KRT82	1	0.2633	0.0423938	1.95225
SP7	1	0.2633	0.0423938	1.95225
DMRTB1	1	0.2633	0.0423938	1.95225
TGIF2-C20orf24	1	0.2633	0.0423938	1.95225
STK39	1	0.2633	0.0423938	1.95225
DPF1	1	0.2633	0.0423938	1.95225
OR8B12	1	0.2633	0.0423938	1.95225
PKNOX2	1	0.2633	0.0423938	1.95225
ASL	1	0.2633	0.0423938	1.95225
NUP35	1	0.2633	0.0423938	1.95225
BNIP1	1	0.2633	0.0423938	1.95225
OR52N5	1	0.2633	0.0423938	1.95225
C1orf168	1	0.2633	0.0423938	1.95225
EWSR1	1	0.0279	0.400803	1.95147
FGFR1	1	0.0279	0.400803	1.95147
HAUS6	0.0570546	0.1962	1	1.95101
MYH1	1	1	0.0113177	1.94624
ANK3	1	0.0282	0.4014	1.94617
TOP3A	0.59894	0.2041	0.0931845	1.94343
OR10H2	0.0570546	0.3677	0.55133	1.9368
GPRC5A	0.0570546	0.3677	0.55133	1.9368
NDC80	0.0570546	0.3677	0.55133	1.9368
MMRN2	0.0570546	0.3677	0.55133	1.9368
PCBP4	0.0570546	0.3677	0.55133	1.9368
EPCAM	0.578403	0.02	1	1.93674
MCM7	0.578403	0.5343	0.0376315	1.93443
ZNF566	0.0570546	0.2041	1	1.93387
FAM111A	0.0570546	0.2041	1	1.93387
AFF4	0.0570546	0.2041	1	1.93387
OCSTAMP	0.238984	0.3751	0.130031	1.93344
NCKAP5	1	0.7055	0.0165843	1.93181
CHL1	0.420913	0.0279	1	1.9302
SMARCA2	1	0.6415	0.01841	1.92775
TCF7	0.238984	0.5343	0.0931845	1.9245
STIM1	0.238984	0.5343	0.0931845	1.9245
ADAP2	0.0570546	0.6031	0.346619	1.92347
RASGRF2	0.152201	0.3716	0.210903	1.92342
NEDD4L	0.238984	0.2367	0.211206	1.92273
SGOL1	0.238984	0.1496	0.334297	1.92257
MTL5	0.238984	0.1496	0.334297	1.92257
ARHGAP17	0.420913	0.0637	0.445807	1.92252
MIA3	1	0.0579	0.210903	1.91324
ZNF90	1	0.0579	0.210903	1.91324
CTNNBL1	1	1	0.0122233	1.91281
MAPKAPK3	1	1	0.0122233	1.91281
ZNF606	1	1	0.0122233	1.91281
CDNF	1	1	0.0122233	1.91281
PDSS1	1	1	0.0122233	1.91281
R3HDM2	1	1	0.0122233	1.91281
CHI3L2	1	1	0.0122233	1.91281
CLK2	1	1	0.0122233	1.91281
OR52L1	1	1	0.0122233	1.91281
POLR3E	1	0.0414	0.297355	1.90973
CILP	1	0.0124	1	1.90658
OTUD7B	1	0.0124	1	1.90658
EPHA1	0.14395	0.6004	0.143707	1.90587
TBC1D8B	0.14395	0.3677	0.235638	1.90405
SUPT16H	1	0.0227	0.55133	1.90256
CREB3	1	0.0227	0.55133	1.90256
DDX55	1	0.0227	0.55133	1.90256
AACS	0.420913	0.3821	0.0779691	1.90171
LTV1	0.420913	1	0.0298759	1.90049
C17orf80	0.420913	1	0.0298759	1.90049
TNN	0.0920729	0.3751	0.36442	1.90012
PAQR7	0.14395	1	0.0876495	1.89904
FZD10	0.14395	1	0.0876495	1.89904
DNAAF3	0.14395	1	0.0876495	1.89904
SH3RF1	0.559394	0.0545	0.413892	1.899
ZNF185	0.559394	0.0545	0.413892	1.899
TMEM87B	0.559394	0.0545	0.413892	1.899
C11orf35	0.420913	0.0545	0.55133	1.898
HRNR	0.346158	0.6004	0.061033	1.89672
LTBP2	1	0.0374	0.339257	1.8966
ZRANB3	1	0.3165	0.0405534	1.8916
PTPN6	1	1	0.0128538	1.89097
PSENEN	1	1	0.0128538	1.89097
RTP3	1	1	0.0128538	1.89097
KLHDC8B	1	1	0.0128538	1.89097
CARF	1	1	0.0128538	1.89097
ANGPT1	1	1	0.0128538	1.89097
TRIT1	1	1	0.0128538	1.89097
SEC13	1	1	0.0128538	1.89097
OR4K13	1	1	0.0128538	1.89097
C1orf74	1	1	0.0128538	1.89097
GOLGB1	0.044703	0.3606	0.800815	1.88911
SZT2	0.343945	1	0.0376315	1.88796
MTOR	1	0.0188	0.689944	1.88703
SULT1C2	0.238984	0.0988	0.55133	1.88546
RPS6KB2	0.238984	0.0988	0.55133	1.88546
CYTIP	0.238984	0.0988	0.55133	1.88546
ARMC2	0.559394	0.0988	0.235638	1.88528
POLL	0.559394	0.0988	0.235638	1.88528
SPAG8	0.238984	0.0545	1	1.88524
GFRAL	0.238984	0.0545	1	1.88524
SFR1	0.238984	0.0545	1	1.88524
LRRK2	0.23075	0.2377	0.237519	1.88513
FNBP4	0.559394	0.0637	0.365777	1.88493
TRIM9	0.0920729	0.1417	1	1.8845
KAT6A	1	0.1496	0.0876495	1.88232
NME6	0.238984	1	0.0549078	1.882
BCAM	0.238984	1	0.0549078	1.882
C2orf40	0.238984	1	0.0549078	1.882
TSN	0.238984	1	0.0549078	1.882
NDUFS1	0.0131231	1	1	1.88196
LAMC2	0.0131231	1	1	1.88196
NOS1	0.238984	0.7055	0.0779691	1.88121
ERI2	0.238984	0.7055	0.0779691	1.88121
WDR41	0.14395	0.0915	1	1.88037
CDHR3	0.14395	0.0915	1	1.88037
ABT1	0.243196	0.0988	0.55133	1.87788
NFASC	1	0.0188	0.707921	1.87586
COMP	1	0.0188	0.707921	1.87586
GAK	1	0.0179	0.743644	1.87578
ARHGEF5	0.243196	1	0.0549078	1.87441
ANKRD36	0.633774	0.3442	0.0612791	1.87394
B3GNT6	0.0570546	1	0.2344	1.87375
KISS1R	0.0570546	1	0.2344	1.87375
MLLT1	0.0570546	1	0.2344	1.87375
HTR6	0.0570546	1	0.2344	1.87375
TMC4	0.243196	0.1234	0.445807	1.87358
TYW3	0.0570546	1	0.235638	1.87146
OR51L1	0.0570546	1	0.235638	1.87146
SPATA13	1	0.0179	0.751377	1.87129
ATXN1	1	0.0179	0.751377	1.87129
ZNF268	0.578403	0.4868	0.0478893	1.87018
HECW1	0.238984	0.2377	0.237519	1.8699
ATAD3A	0.59894	0.0545	0.413892	1.86933
REPIN1	0.420913	0.3677	0.0876495	1.86756
FBXL13	1	0.0406	0.334297	1.86734
PGAP2	1	0.0406	0.334297	1.86734
SYTL4	1	0.0406	0.334297	1.86734
KLF17	1	0.0406	0.334297	1.86734
RNF222	0.238984	1	0.0569237	1.86634
DIS3L	0.0136072	1	1	1.86623
SLC39A4	0.0136072	1	1	1.86623
ARX	0.0136072	1	1	1.86623
CNGA1	0.0136072	1	1	1.86623
CCDC57	0.0136072	1	1	1.86623
SNX19	0.0570546	0.6004	0.400803	1.86234
MYO5A	0.0570546	0.6004	0.400803	1.86234
ABCC3	0.0406141	0.3442	1	1.85451
ZRANB1	0.420913	0.1417	0.2344	1.85448
IL1RN	0.420913	0.1417	0.2344	1.85448
C4orf40	0.420913	0.1417	0.2344	1.85448
UTP14C	0.420913	0.1417	0.2344	1.85448
PAXBP1	0.420913	0.1417	0.2344	1.85448
SIPA1L2	0.211036	0.4574	0.145423	1.85271
ALDH8A1	0.0920729	0.4574	0.334297	1.85144
PRRC2B	0.420913	0.075	0.44751	1.84994
EIF2AK3	0.238984	0.2602	0.227799	1.84877
IL25	0.14395	0.0988	1	1.84703
NRCAM	0.420913	0.7075	0.0478893	1.84584
ILVBL	1	0.0414	0.346619	1.84315
AMT	1	0.0414	0.346619	1.84315
SUGP2	1	0.0414	0.346619	1.84315
AXIN2	1	0.0988	0.145423	1.84261
C2CD4C	1	0.2633	0.0549078	1.83992
C16orf96	1	0.1585	0.0916535	1.83782
PAK4	0.343945	1	0.0423938	1.83621
NES	0.0570546	0.3716	0.689944	1.83482
SLC27A2	0.0570546	0.2602	1	1.8284
RTN2	0.0570546	0.2602	1	1.8284
SLC25A6	0.0570546	0.2602	1	1.8284
PROM2	1	0.0406	0.365777	1.82826
PLXNB3	1	0.0637	0.235638	1.82362
LYSMD3	0.0570546	0.2633	1	1.82326
FTSJ1	0.0570546	0.2633	1	1.82326
C18orf54	0.0570546	0.2633	1	1.82326
CDH16	0.243196	0.2633	0.235638	1.82135
FNIP1	1	0.6004	0.025176	1.82057
FANCI	1	0.6004	0.025176	1.82057
IL12RB1	0.044703	1	0.339257	1.81913
ZNF74	0.420913	0.6107	0.0590268	1.81893
SCN7A	0.0988545	0.7103	0.217301	1.8165
SLC20A1	0.420913	0.2633	0.139016	1.81229
PAK3	0.420913	0.2633	0.139016	1.81229
ZNF697	0.420913	0.0637	0.579078	1.80893
KCNH3	1	0.3677	0.0423938	1.8072
OSBPL2	0.559394	0.0279	1	1.80668
2018-03-09	0.14395	0.2633	0.413892	1.80445
NRD1	1	0.2602	0.061033	1.79913
BMP1	1	0.2602	0.061033	1.79913
TNRC6C	1	0.0529	0.302102	1.79639
ANKRD12	1	0.0349	0.458889	1.79547
MYO15A	0.346158	0.7559	0.0612887	1.79488
HLTF	0.14395	0.1585	0.707921	1.79178
CIITA	0.243196	0.4574	0.145423	1.79111
FLII	0.0223923	0.7236	1	1.7904
SLIT3	1	0.1249	0.130031	1.78939
IRF7	1	0.0406	0.400803	1.78854
MYPN	1	0.0775	0.211021	1.78637
ATHL1	1	0.0637	0.257688	1.78477
TEX9	0.208138	0.6241	0.127804	1.77985
VPS41	1	0.0279	0.597171	1.7783
ZNF695	1	0.0279	0.597171	1.7783
CREBZF	1	0.0279	0.597171	1.7783
CPD	0.0570546	0.6241	0.469427	1.77689
RAP1GAP2	0.0570546	0.6241	0.469427	1.77689
DENND4B	0.0570546	0.6241	0.469427	1.77689
LONP1	0.343945	0.6241	0.0779691	1.77633
EXOSC9	0.420913	0.0637	0.629929	1.77238
SPECC1	1	1	0.0169881	1.76985
CPNE2	0.14395	0.2041	0.579078	1.76921
URB1	0.674905	0.2611	0.0969014	1.76762
PTPN23	0.0606234	0.3751	0.751377	1.76735
KDM4A	0.420913	0.0406	1	1.76728
NAALAD2	0.343945	0.1496	0.334297	1.76445
ATP13A2	1	0.4574	0.0376315	1.76415
WDR33	1	0.0579	0.297355	1.76405
INADL	1	0.0579	0.297355	1.76405
CHD1L	1	0.0579	0.297355	1.76405
HIPK1	0.578403	0.3821	0.0779691	1.76367
SLC46A2	1	0.0174	1	1.75945
HEXIM2	1	0.0174	1	1.75945
PTPRB	0.420913	0.1506	0.275214	1.75831
TNRC6B	0.420913	0.1506	0.275214	1.75831
POLE	0.368399	0.2679	0.176992	1.75776
LRRFIP1	0.14395	0.6107	0.19912	1.75685
NAT10	0.14395	0.2358	0.517754	1.75512
TP53BP1	0.420913	0.0418	1	1.75463
FMNL3	0.633774	0.1234	0.227799	1.7492
R3HCC1L	0.238984	0.2041	0.365777	1.74857
CHD4	0.238984	0.2041	0.365777	1.74857
RXRA	0.420913	1	0.0423938	1.74851
PDE4DIP	0.578403	0.7075	0.0436446	1.74811
DSCAM	0.238984	0.0999	0.751377	1.74621
COG5	0.368399	0.3751	0.130031	1.74549
AP4E1	0.559394	0.3677	0.0876495	1.74404
ANXA4	0.559394	0.3677	0.0876495	1.74404
CACNA1F	0.0570546	0.3165	1	1.74334
C6orf25	1	0.0545	0.334297	1.73947
MICAL3	0.559394	0.0614	0.531532	1.73858
CCDC39	1	1	0.0184544	1.7339
USP6	1	0.0414	0.445807	1.73385
ARHGEF9	0.044703	1	0.413892	1.73278
ANGEL2	0.044703	1	0.413892	1.73278
BAIAP2L2	0.044703	1	0.413892	1.73278
PPIP5K2	0.14395	0.2041	0.629929	1.73265
USP35	0.14395	0.6107	0.211021	1.73164
FPGS	0.559394	0.1417	0.2344	1.73096
DRD3	0.559394	0.1417	0.2344	1.73096
PPL	1	0.1056	0.175953	1.73094
TRPM3	0.578403	0.3677	0.0876495	1.72953
LOXL3	0.14395	1	0.130031	1.72774
SLC2A5	0.343945	0.0988	0.55133	1.72734
PES1	0.0920729	0.2041	1	1.72603
CHPF2	1	0.0271	0.694789	1.72518
MOGS	0.343945	0.7055	0.0779691	1.72309
ITGA11	0.343945	0.7055	0.0779691	1.72309
ST8SIA6	1	0.2041	0.0931845	1.72081
SLC26A4	1	0.2041	0.0931845	1.72081
C20orf26	1	0.2041	0.0931845	1.72081
HERC5	1	0.2041	0.0931845	1.72081
ANAPC7	1	0.2041	0.0931845	1.72081
ELP2	1	0.2041	0.0931845	1.72081
ZNF592	0.238984	0.6241	0.127804	1.71983
OR6S1	0.0570546	1	0.334297	1.71958
SLC37A3	0.0570546	1	0.334297	1.71958
NADSYN1	0.633774	0.2358	0.127804	1.71898
ITLN1	0.420913	0.3165	0.143707	1.71796
HSPG2	0.208138	0.3528	0.261481	1.71668
ETNPPL	0.238984	1	0.0809449	1.71344
ITGAE	0.152201	0.3953	0.322493	1.71214
TENC1	0.559394	0.0642	0.542037	1.71072
MMP15	0.14395	0.6415	0.211021	1.71027
VCL	0.238984	0.3165	0.257688	1.71016
EFCAB5	0.14395	0.1745	0.776558	1.70982
WWP2	0.0570546	0.6616	0.517754	1.70899
ARAP1	0.0570546	0.4601	0.744842	1.70879
TRIO	0.152201	0.6107	0.211021	1.70743
TNNI3K	1	0.0271	0.726716	1.70567
GAL3ST3	1	0.1417	0.139016	1.70557
GLI3	0.0570546	1	0.346619	1.70386
SHB	0.0570546	1	0.346619	1.70386
DLL1	0.0570546	1	0.346619	1.70386
GLG1	0.243196	0.3165	0.257688	1.70258
CAMTA1	0.420913	0.1585	0.297355	1.7025
PTPN21	0.243196	0.2041	0.400803	1.70127
SLC7A2	0.044703	1	0.445807	1.70052
NELFB	1	0.02	1	1.69897
PLEKHB2	1	0.02	1	1.69897
RPL12	1	0.02	1	1.69897
C11orf74	1	0.02	1	1.69897
TSTD2	1	0.02	1	1.69897
MRPS23	1	0.02	1	1.69897
FHIT	1	0.02	1	1.69897
HLA-DQA2	1	0.02	1	1.69897
FAM83E	1	0.02	1	1.69897
SAMD12	1	0.02	1	1.69897
OR5B21	1	0.02	1	1.69897
LYZL4	1	0.02	1	1.69897
ALG14	1	0.02	1	1.69897
ZDHHC22	1	0.02	1	1.69897
GPKOW	1	0.02	1	1.69897
FGFRL1	1	0.02	1	1.69897
BRMS1L	1	0.02	1	1.69897
UTP11L	1	0.02	1	1.69897
ACSL4	1	0.02	1	1.69897
KLK1	1	0.02	1	1.69897
SAP30L	1	0.02	1	1.69897
RORB	1	0.02	1	1.69897
DPRX	1	0.02	1	1.69897
STK3	1	0.02	1	1.69897
DUSP14	1	0.02	1	1.69897
TRAF3	1	0.02	1	1.69897
RABGEF1	1	0.02	1	1.69897
AIRE	1	0.02	1	1.69897
TMC3	0.0406141	1	0.49261	1.69882
SOWAHB	0.14395	1	0.139016	1.69873
AVPR1A	0.14395	1	0.139016	1.69873
CEP350	1	0.0449	0.44751	1.69695
TEN1	1	0.5343	0.0376315	1.69666
CD209	1	0.5343	0.0376315	1.69666
CD84	1	0.5343	0.0376315	1.69666
ABLIM1	0.420913	0.6616	0.0723019	1.69606
CEP120	0.238984	0.6616	0.127804	1.69449
LMOD2	0.238984	0.6616	0.127804	1.69449
PML	0.238984	0.1234	0.689944	1.6915
KREMEN2	0.14395	0.1417	1	1.69042
C1orf158	0.14395	0.1417	1	1.69042
ZC3H13	0.044703	0.4574	1	1.68937
MPL	0.044703	0.4574	1	1.68937
PDPR	0.044703	0.4574	1	1.68937
GRB10	0.0570546	0.6004	0.597171	1.68917
CREBBP	1	0.2529	0.0809449	1.68886
CA13	0.559394	0.2633	0.139016	1.68877
UBXN11	0.559394	0.2633	0.139016	1.68877
DHX35	0.559394	0.6004	0.061033	1.68828
ME3	0.559394	0.0915	0.400803	1.68793
GRIK2	0.420913	0.3751	0.130031	1.68761
TMPRSS15	0.0920729	0.7055	0.316096	1.68755
PITPNM2	1	0.0529	0.388788	1.68683
BSN	0.59894	0.1117	0.308391	1.68546
CRYBB1	0.559394	0.0637	0.579078	1.68541
OR1K1	1	1	0.0206629	1.68481
GRN	1	1	0.0206629	1.68481
SHCBP1	1	1	0.0206629	1.68481
SLC12A5	1	1	0.0206629	1.68481
SRCAP	1	1	0.0206629	1.68481
PSMD1	0.238984	0.3677	0.235638	1.68389
RAB34	0.238984	0.3677	0.235638	1.68389
ENOSF1	0.238984	0.3677	0.235638	1.68389
GNA13	0.238984	0.3677	0.235638	1.68389
ZFP57	0.238984	0.3677	0.235638	1.68389
MEI1	1	0.0915	0.227799	1.68103
CNTROB	1	0.0915	0.227799	1.68103
RIMS1	1	0.0915	0.227799	1.68103
SALL1	1	0.0915	0.227799	1.68103
EIF4G1	0.14395	0.2679	0.542037	1.67979
EIF2A	0.14395	1	0.145423	1.67916
OR2M2	0.238984	1	0.0876495	1.67888
HPN	0.238984	1	0.0876495	1.67888
STXBP4	0.238984	1	0.0876495	1.67888
KCNJ10	0.238984	1	0.0876495	1.67888
P4HTM	0.238984	1	0.0876495	1.67888
LPAR3	0.238984	1	0.0876495	1.67888
ATAD3B	0.368399	1	0.0569237	1.67839
CAMK1	0.0570546	0.3677	1	1.67822
SLC25A39	0.0570546	0.3677	1	1.67822
ATP2C1	0.420913	0.1496	0.334297	1.67674
USP2	0.243196	0.3677	0.235638	1.6763
RSPH6A	0.0570546	0.3716	1	1.67363
ECE2	0.346158	1	0.0612887	1.67335
ZNF160	0.238984	0.6832	0.130031	1.67304
HEATR5B	0.368399	0.0579	1	1.671
PFKL	0.14395	0.7075	0.211206	1.66736
UIMC1	0.14395	0.1496	1	1.66686
CAPN13	0.14395	0.1496	1	1.66686
AMPD1	0.14395	0.1496	1	1.66686
ATF6	1	0.1496	0.145423	1.66243
TARSL2	1	0.1496	0.145423	1.66243
C8A	1	0.1496	0.145423	1.66243
WDR49	1	0.1496	0.145423	1.66243
F11	1	0.1496	0.145423	1.66243
FBXO24	1	0.1496	0.145423	1.66243
STXBP5	1	0.1496	0.145423	1.66243
ZNF681	1	0.1496	0.145423	1.66243
PUS7	1	0.1496	0.145423	1.66243
ALG12	1	0.1496	0.145423	1.66243
YIPF1	1	0.1496	0.145423	1.66243
CRTAM	1	0.1496	0.145423	1.66243
TGFBI	1	0.1496	0.145423	1.66243
RHOBTB3	1	0.1496	0.145423	1.66243
FUBP1	1	0.1496	0.145423	1.66243
KLF10	1	0.1496	0.145423	1.66243
ZBTB37	0.238984	0.0915	1	1.66021
TRPV6	0.238984	1	0.0916535	1.65948
KCNH2	0.243196	0.0915	1	1.65262
FAM178A	0.243196	0.0915	1	1.65262
STAP1	0.238984	1	0.0931845	1.65229
CD93	0.14395	0.2602	0.597171	1.65038
CTBP2	0.238984	0.1496	0.629929	1.64741
ACBD4	1	0.0545	0.413892	1.64672
MC1R	1	0.0545	0.413892	1.64672
IHH	1	0.0545	0.413892	1.64672
PSMC6	1	0.0545	0.413892	1.64672
USP14	1	0.0545	0.413892	1.64672
FKBP4	1	0.0545	0.413892	1.64672
OR5K4	1	0.0545	0.413892	1.64672
CYHR1	1	0.0545	0.413892	1.64672
PTGFR	1	0.0545	0.413892	1.64672
TMEM208	1	0.0545	0.413892	1.64672
OR8U1	1	0.0545	0.413892	1.64672
A4GALT	1	0.0545	0.413892	1.64672
ZNF396	1	0.0545	0.413892	1.64672
EHD1	1	0.0545	0.413892	1.64672
CHCHD4	1	0.0545	0.413892	1.64672
ZNF259	1	0.0545	0.413892	1.64672
OR10AG1	1	0.0545	0.413892	1.64672
DHPS	1	0.0545	0.413892	1.64672
ATG4B	1	0.0545	0.413892	1.64672
GSX2	1	0.0545	0.413892	1.64672
STS	1	0.0545	0.413892	1.64672
CCDC160	1	0.0545	0.413892	1.64672
SSX3	1	0.0545	0.413892	1.64672
SEZ6L2	1	0.0545	0.413892	1.64672
PPP1R1C	1	0.0545	0.413892	1.64672
EFCAB14	1	0.0545	0.413892	1.64672
TRIM58	1	0.0545	0.413892	1.64672
ODF1	1	0.0545	0.413892	1.64672
CUL2	1	0.0545	0.413892	1.64672
PDK4	1	0.0545	0.413892	1.64672
PRKAB2	1	0.0545	0.413892	1.64672
PDE1A	1	0.0545	0.413892	1.64672
ZNF208	0.152201	0.4601	0.322493	1.64621
TRIP6	0.243196	1	0.0931845	1.6447
REV1	0.559394	1	0.0405534	1.64425
HP	1	0.0227	1	1.64397
XXYLT1	1	0.0227	1	1.64397
ZNF417	1	0.0227	1	1.64397
MFSD7	1	0.0227	1	1.64397
ORC4	1	0.0227	1	1.64397
CELA3A	1	0.0227	1	1.64397
SRPX	1	0.0227	1	1.64397
EPS8	1	0.0227	1	1.64397
TOB1	1	0.0227	1	1.64397
ALKBH1	1	0.0227	1	1.64397
MTHFSD	0.343945	0.4574	0.145423	1.64058
ABCA9	0.674905	0.4353	0.0779691	1.64005
BTAF1	0.420913	0.0988	0.55133	1.63964
SLC1A7	0.420913	0.0988	0.55133	1.63964
KLB	0.559394	0.0579	0.707921	1.63962
NCOA3	0.559394	0.0579	0.707921	1.63962
ADCK1	0.0570546	0.6004	0.669487	1.63953
HNRNPU	0.0570546	0.6004	0.669487	1.63953
C11orf49	0.420913	0.0545	1	1.63941
MMP1	0.420913	0.0545	1	1.63941
CDH11	0.420913	0.0545	1	1.63941
DDIT4L	0.420913	0.0545	1	1.63941
KCTD13	0.420913	0.0545	1	1.63941
ADAMTS19	0.420913	0.0915	0.597171	1.63829
USH1G	1	0.2633	0.0876495	1.6368
PPIB	0.420913	1	0.0549078	1.63617
APRT	0.420913	1	0.0549078	1.63617
ARHGEF25	0.420913	1	0.0549078	1.63617
C8orf74	0.420913	1	0.0549078	1.63617
CCDC89	0.420913	1	0.0549078	1.63617
C19orf45	0.420913	1	0.0549078	1.63617
ZNF619	0.420913	0.7055	0.0779691	1.63539
PTPN14	0.420913	0.1234	0.445807	1.63535
DDX60L	0.559394	0.1506	0.275214	1.63479
DNAH2	0.0902597	0.4559	0.563842	1.63448
QSER1	1	0.0988	0.235638	1.633
CBFA2T2	1	0.0988	0.235638	1.633
ATP5SL	1	0.0988	0.235638	1.633
LRRTM1	1	0.0988	0.235638	1.633
PLXNC1	1	0.0988	0.235638	1.633
ZNF816	1	0.0988	0.235638	1.633
EIF4G3	1	0.0988	0.235638	1.633
GLIS2	1	0.0988	0.235638	1.633
NVL	1	0.0988	0.235638	1.633
C16orf71	1	0.0988	0.235638	1.633
TFB2M	1	0.0988	0.235638	1.633
TMCO3	1	0.0988	0.235638	1.633
FUT8	1	0.0988	0.235638	1.633
KCNT1	1	0.0988	0.235638	1.633
RASGRP3	1	0.0988	0.235638	1.633
FAM162B	1	0.0988	0.235638	1.633
ARID5B	1	0.0988	0.235638	1.633
RAPGEF5	1	0.0988	0.235638	1.633
CLN3	1	0.0988	0.235638	1.633
OCA2	1	0.0988	0.235638	1.633
TRIM34	1	0.0988	0.235638	1.633
DNAJC1	1	0.0988	0.235638	1.633
MAP4	1	0.0637	0.365777	1.63264
PCDHA2	1	0.0637	0.365777	1.63264
RANBP2	1	0.0637	0.365777	1.63264
ZNF133	1	0.0637	0.365777	1.63264
SCN4A	1	0.4868	0.0478893	1.63241
SMPD3	1	0.0406	0.579078	1.62874
SLC6A11	0.238984	0.0988	1	1.62687
SEMA7A	0.238984	0.0988	1	1.62687
OR6K2	0.238984	0.0988	1	1.62687
HTR1F	0.238984	0.0988	1	1.62687
SLC25A2	0.238984	0.0988	1	1.62687
GRAMD3	0.238984	0.0988	1	1.62687
AGPAT6	0.238984	0.0988	1	1.62687
ANKRD66	0.238984	0.0988	1	1.62687
SIX1	0.238984	0.0988	1	1.62687
VAT1	0.0570546	1	0.413892	1.62682
ANKRD54	0.0570546	1	0.413892	1.62682
MRC2	0.578403	0.1585	0.257688	1.62665
TMEM102	0.0570546	0.6004	0.689944	1.62645
SAMD11	0.578403	0.0988	0.413892	1.62613
TRMU	0.559394	1	0.0423938	1.62498
LIMK1	0.0920729	1	0.257688	1.62477
ZNF280A	0.044703	0.5343	1	1.62188
DCHS1	0.208138	0.115	1	1.62095
ZNF486	0.420913	1	0.0569237	1.62051
TRPM4	0.578403	0.1506	0.275214	1.62027
LMO7	0.559394	0.1251	0.342714	1.62009
DAGLB	0.14395	1	0.167277	1.61835
COBL	0.238984	0.6031	0.167277	1.61781
GORAB	0.0570546	0.6107	0.694789	1.61603
PADI1	0.59894	1	0.0405534	1.61459
SBF1	0.243196	0.3724	0.268215	1.61455
UMOD	0.0570546	0.6031	0.707921	1.61333
MCM4	0.0606234	0.6004	0.669487	1.61318
TUBA8	0.578403	1	0.0423938	1.61047
DAP3	0.044703	1	0.55133	1.60825
KCNB1	0.044703	1	0.55133	1.60825
NAV2	0.59894	0.0644	0.655084	1.59743
ZNF780A	0.243196	0.2602	0.400803	1.59581
CENPF	1	0.6616	0.0383536	1.5956
PDE4A	0.559394	0.3165	0.143707	1.59443
SPG7	0.633774	1	0.0405534	1.59004
GPR98	0.406283	1	0.0635852	1.58781
PUS10	1	0.4574	0.0569237	1.58441
TSHZ2	1	0.4574	0.0569237	1.58441
SHCBP1L	1	0.4574	0.0569237	1.58441
FGL1	1	0.4574	0.0569237	1.58441
MIER1	1	0.4574	0.0569237	1.58441
AFF1	1	0.4574	0.0569237	1.58441
ENTPD1	1	0.4574	0.0569237	1.58441
KRT28	1	0.4574	0.0569237	1.58441
HNF4G	1	0.4574	0.0569237	1.58441
TUBAL3	1	0.4574	0.0569237	1.58441
TLR9	1	0.4574	0.0569237	1.58441
PPARGC1B	1	0.4574	0.0569237	1.58441
PBXIP1	1	0.4574	0.0569237	1.58441
DCAF17	1	0.4574	0.0569237	1.58441
HS3ST1	0.238984	0.2633	0.413892	1.58429
ASUN	0.238984	0.2633	0.413892	1.58429
JOSD2	0.238984	0.2633	0.413892	1.58429
TUSC3	0.238984	0.2633	0.413892	1.58429
RIPK4	0.238984	0.2633	0.413892	1.58429
SLC35B3	0.238984	0.2633	0.413892	1.58429
FUT6	0.238984	0.2633	0.413892	1.58429
UBE2Z	0.238984	0.2633	0.413892	1.58429
SYNE4	0.238984	0.2633	0.413892	1.58429
MICU1	0.238984	0.2633	0.413892	1.58429
TST	0.238984	0.2633	0.413892	1.58429
MVB12B	0.238984	0.2633	0.413892	1.58429
C10orf2	0.238984	0.2633	0.413892	1.58429
RNF20	0.0570546	0.4574	1	1.58341
LARGE	0.0570546	0.4574	1	1.58341
ERO1LB	0.0570546	0.4574	1	1.58341
EPHA6	0.238984	0.1585	0.689944	1.58279
ZNF682	0.238984	0.3165	0.346619	1.58141
SYNJ1	0.559394	0.0999	0.469427	1.58115
MYH11	0.453732	0.2391	0.242661	1.57962
ABCC4	1	0.1585	0.167277	1.57653
KIAA1324	1	0.1585	0.167277	1.57653
PLAT	0.044703	1	0.597171	1.57356
FAM114A2	0.346158	0.3716	0.210903	1.56657
NHSL1	0.0570546	0.5757	0.831377	1.56371
SI	0.453732	0.0964	0.626154	1.56244
SEC31A	0.559394	0.5343	0.0931845	1.55515
CAST	0.559394	0.5343	0.0931845	1.55515
MFSD9	0.559394	0.1496	0.334297	1.55322
MAP1B	0.420913	0.4574	0.145423	1.55288
ZNF221	0.420913	0.4574	0.145423	1.55288
DNM1	0.420913	0.4574	0.145423	1.55288
HJURP	0.420913	0.4574	0.145423	1.55288
OTOP1	0.044703	1	0.629929	1.55037
ARNTL2	0.238984	0.2041	0.579078	1.54905
EFTUD2	0.238984	0.2041	0.579078	1.54905
RSPO4	0.238984	0.2041	0.579078	1.54905
MLLT3	0.238984	0.2041	0.579078	1.54905
FAM186A	0.152201	0.2601	0.719212	1.54559
GCNT4	0.0920729	0.5343	0.579078	1.54535
EML6	0.69564	0.041	1	1.54483
SLC12A3	0.152201	0.2529	0.743644	1.54327
GBF1	0.211036	0.4954	0.275214	1.54102
FGD6	1	0.1249	0.232165	1.53764
KANK1	0.208138	0.2529	0.552681	1.53622
PPP1R15A	0.238984	0.2041	0.597171	1.53569
DLGAP4	0.14395	0.3677	0.55133	1.53488
GRIN1	0.14395	0.3677	0.55133	1.53488
FAHD2A	0.14395	0.3677	0.55133	1.53488
TMC2	0.243196	0.3821	0.316096	1.53205
WDR70	0.14395	0.2041	1	1.53195
CHD2	0.238984	0.1234	1	1.53032
PDLIM7	0.0570546	1	0.517754	1.52959
SNX30	1	0.3821	0.0779691	1.5259
MAGI2	1	0.3821	0.0779691	1.5259
SNW1	0.343945	0.3677	0.235638	1.52577
UNC80	0.243196	0.1226	1	1.52555
PARP1	0.59894	0.5343	0.0931845	1.52549
CCDC33	0.238984	0.1249	1	1.52507
HLA-DPB1	1	1	0.0298759	1.52468
KCNIP2	1	1	0.0298759	1.52468
ZNF728	1	1	0.0298759	1.52468
FSTL1	1	1	0.0298759	1.52468
FAM47A	1	1	0.0298759	1.52468
NEUROD6	1	1	0.0298759	1.52468
ST14	1	1	0.0298759	1.52468
KIF3B	1	1	0.0298759	1.52468
PFDN2	1	1	0.0298759	1.52468
SPNS2	1	1	0.0298759	1.52468
PPARGC1A	1	1	0.0298759	1.52468
CKMT2	0.346158	0.3677	0.235638	1.52299
CEP97	0.243196	0.1234	1	1.52273
SSFA2	0.243196	0.1234	1	1.52273
PHF21B	1	0.0545	0.55133	1.52219
PTCD3	1	0.2358	0.127804	1.52091
ZNF470	1	0.2358	0.127804	1.52091
DUS3L	0.343945	1	0.0876495	1.52076
FAM71B	0.238984	0.6031	0.210903	1.51716
NBAS	0.0516684	1	0.588694	1.51689
PNPLA7	0.0988545	0.4134	0.744842	1.51657
GARS	0.578403	0.2422	0.217301	1.51653
PTPRM	0.343945	0.163	0.543493	1.51613
HTRA4	0.559394	0.0988	0.55133	1.51611
MATN4	0.0570546	0.5343	1	1.51592
DTL	0.559394	0.0545	1	1.51589
OPCML	0.559394	0.0545	1	1.51589
STAM2	0.559394	0.0545	1	1.51589
CDC25C	0.559394	0.0545	1	1.51589
SLC12A8	0.238984	1	0.127804	1.51509
MDGA1	0.238984	1	0.127804	1.51509
RRP9	0.559394	1	0.0549078	1.51265
CBR4	0.559394	1	0.0549078	1.51265
OSBPL6	0.559394	0.7055	0.0779691	1.51186
SLC25A25	0.238984	0.6107	0.211021	1.51148
VSTM5	0.238984	0.6107	0.211021	1.51148
PARVB	0.243196	0.6031	0.210903	1.50957
ASTE1	0.243196	0.6031	0.210903	1.50957
LMBR1L	0.243196	0.6031	0.210903	1.50957
LIPC	0.243196	0.6031	0.210903	1.50957
MIS18BP1	0.243196	1	0.127804	1.5075
CACNA1D	0.343945	1	0.0905365	1.50669
SGK223	0.420913	0.0999	0.743644	1.50488
TIAM2	0.14395	1	0.217301	1.50473
CRISPLD2	0.243196	0.6107	0.211021	1.50389
PADI4	0.243196	0.6107	0.211021	1.50389
TMPRSS6	0.420913	0.2041	0.365777	1.50275
CDC7	0.420913	0.2041	0.365777	1.50275
SLC46A3	0.0570546	1	0.55133	1.5023
EPO	0.0570546	1	0.55133	1.5023
SLC16A13	0.0570546	1	0.55133	1.5023
NUDT19	0.0570546	1	0.55133	1.5023
SERINC3	0.0570546	1	0.55133	1.5023
PIK3C2B	0.0570546	0.7103	0.776558	1.50209
PNN	0.578403	0.0988	0.55133	1.5016
KCNJ16	0.578403	0.0545	1	1.50137
EGF	0.044703	0.7055	1	1.50117
SCYL1	0.578403	0.1496	0.365777	1.49962
JMJD8	0.0920729	1	0.346619	1.49602
TTC8	0.0319449	1	1	1.4956
VWDE	0.0319449	1	1	1.4956
SRRM2	1	0.3953	0.0809449	1.49488
ZNF609	1	0.3953	0.0809449	1.49488
GPR179	0.238984	0.5646	0.237519	1.49419
MLXIPL	0.238984	0.3677	0.365777	1.49292
OR2T4	1	0.3677	0.0876495	1.49176
ZC2HC1A	1	0.3677	0.0876495	1.49176
CYC1	1	0.3677	0.0876495	1.49176
MPPE1	1	0.3677	0.0876495	1.49176
ANKLE2	1	0.3677	0.0876495	1.49176
GIPC2	1	0.3677	0.0876495	1.49176
ANKDD1A	1	0.3677	0.0876495	1.49176
GPR37	1	0.3677	0.0876495	1.49176
EIF4G2	1	0.3677	0.0876495	1.49176
ZNF560	1	0.3677	0.0876495	1.49176
GPR4	1	0.3677	0.0876495	1.49176
ZNF17	1	0.3677	0.0876495	1.49176
PMF1-BGLAP	1	0.3677	0.0876495	1.49176
SLC45A2	1	0.3677	0.0876495	1.49176
ZNF484	1	0.3677	0.0876495	1.49176
FAM212B	1	0.3677	0.0876495	1.49176
FAM222B	1	0.3677	0.0876495	1.49176
SPAG16	1	0.3677	0.0876495	1.49176
ST6GALNAC2	1	0.3677	0.0876495	1.49176
DMTF1	1	0.3677	0.0876495	1.49176
MFGE8	1	0.3677	0.0876495	1.49176
USP8	1	0.3677	0.0876495	1.49176
PCDHGA10	1	0.3677	0.0876495	1.49176
RPS6KA2	1	0.3677	0.0876495	1.49176
AZGP1	1	0.3677	0.0876495	1.49176
TRIM52	1	0.3677	0.0876495	1.49176
SHC4	1	0.3677	0.0876495	1.49176
SNRNP25	1	0.3677	0.0876495	1.49176
C5orf34	1	0.3677	0.0876495	1.49176
ACOT6	1	0.3677	0.0876495	1.49176
STAT2	1	0.3677	0.0876495	1.49176
NFKBIL1	1	0.3677	0.0876495	1.49176
CDK5RAP2	1	0.0808	0.400148	1.49037
ADAMTS18	0.688948	0.1585	0.297355	1.48851
MICALL2	0.238984	0.2041	0.669487	1.48605
MPND	0.238984	0.6004	0.227799	1.48564
LRP12	0.238984	0.6004	0.227799	1.48564
DLC1	0.559394	1	0.0588104	1.48283
SLC27A5	0.420913	0.3716	0.210903	1.48165
OPTN	0.420913	0.3716	0.210903	1.48165
JAK3	0.0920729	0.6004	0.597171	1.48133
GRM3	0.0920729	0.6004	0.597171	1.48133
ZBED4	0.559394	1	0.0590268	1.48123
RANBP3L	0.0570546	1	0.579078	1.48097
CLPTM1L	0.0570546	1	0.579078	1.48097
TFPT	1	0.1417	0.2344	1.47867
AIFM2	1	0.1417	0.2344	1.47867
OR2B3	1	0.1417	0.2344	1.47867
NFS1	1	0.1417	0.2344	1.47867
TBX5	1	0.1417	0.2344	1.47867
FOXA3	1	0.1417	0.2344	1.47867
USP21	1	0.1417	0.2344	1.47867
TANK	1	0.1417	0.2344	1.47867
SULT1C4	1	0.1417	0.2344	1.47867
DAZAP1	1	0.1417	0.2344	1.47867
C11orf48	1	0.1417	0.2344	1.47867
IL2RG	1	0.1417	0.2344	1.47867
PLS1	1	0.1417	0.2344	1.47867
PLK2	1	0.1417	0.2344	1.47867
PLAC8	1	0.1417	0.2344	1.47867
POTEF	1	0.1417	0.2344	1.47867
GDF6	1	0.1417	0.2344	1.47867
OR4D5	1	0.1417	0.2344	1.47867
C12orf50	1	0.1417	0.2344	1.47867
EIF3B	1	0.1417	0.2344	1.47867
LAGE3	1	0.1417	0.2344	1.47867
WDR26	1	0.1417	0.2344	1.47867
DDX41	1	0.1417	0.2344	1.47867
C4orf3	1	0.1417	0.2344	1.47867
UCN2	1	0.1417	0.2344	1.47867
G6PC3	1	0.1417	0.2344	1.47867
C18orf21	1	0.1417	0.2344	1.47867
PPCDC	1	0.1417	0.2344	1.47867
GPR32	1	0.1417	0.2344	1.47867
CHRM2	1	0.1417	0.2344	1.47867
QPRT	1	0.1417	0.2344	1.47867
C20orf27	1	0.1417	0.2344	1.47867
RHD	1	0.1417	0.2344	1.47867
HSPA8	1	0.1417	0.2344	1.47867
FAM78A	1	0.1417	0.2344	1.47867
C17orf107	1	0.1417	0.2344	1.47867
HPDL	1	0.1417	0.2344	1.47867
SF3A3	1	0.1417	0.2344	1.47867
DUSP6	1	0.1417	0.2344	1.47867
CCL1	1	0.1417	0.2344	1.47867
C1GALT1C1	1	0.1417	0.2344	1.47867
PTPLAD2	1	0.1417	0.2344	1.47867
STX16	1	0.1417	0.2344	1.47867
MRPS6	1	0.1417	0.2344	1.47867
SLC35F3	1	0.1417	0.2344	1.47867
FXYD1	1	0.1417	0.2344	1.47867
STYX	1	0.1417	0.2344	1.47867
ZNF207	1	0.1417	0.2344	1.47867
LRP2BP	1	0.1417	0.2344	1.47867
C1QTNF9	1	0.1417	0.2344	1.47867
ZFYVE1	1	0.1417	0.2344	1.47867
CBX1	1	0.1417	0.2344	1.47867
YIPF5	1	0.1417	0.2344	1.47867
TSPAN11	1	0.1417	0.2344	1.47867
MTX2	1	0.1417	0.2344	1.47867
LDLRAD3	1	0.1417	0.2344	1.47867
FAHD1	1	0.1417	0.2344	1.47867
TREML4	1	0.1417	0.2344	1.47867
RPF1	1	0.1417	0.2344	1.47867
ASRGL1	1	0.1417	0.2344	1.47867
CDRT1	1	0.1417	0.2344	1.47867
ARID3C	1	0.1417	0.2344	1.47867
TNFRSF1A	1	0.1417	0.2344	1.47867
MED28	1	0.1417	0.2344	1.47867
C10orf10	1	0.1417	0.2344	1.47867
IFNE	1	0.1417	0.2344	1.47867
C9orf43	1	0.1417	0.2344	1.47867
ZBTB14	1	0.1417	0.2344	1.47867
CCDC105	1	0.1417	0.2344	1.47867
AAMP	1	0.1417	0.2344	1.47867
CCDC126	1	0.1417	0.2344	1.47867
LYPD2	1	0.1417	0.2344	1.47867
MRPL27	1	0.1417	0.2344	1.47867
UST	1	0.1417	0.2344	1.47867
PDGFD	1	0.1417	0.2344	1.47867
SIRT6	1	0.1417	0.2344	1.47867
C1QL3	1	0.1417	0.2344	1.47867
RASSF3	1	0.1417	0.2344	1.47867
TAS2R20	1	0.1417	0.2344	1.47867
ANKHD1-EIF4EBP3	1	0.1417	0.2344	1.47867
TLX1	1	0.1417	0.2344	1.47867
TCEA3	1	0.1417	0.2344	1.47867
XPO6	1	0.1417	0.2344	1.47867
PECR	1	0.1417	0.2344	1.47867
NAGS	1	0.1417	0.2344	1.47867
TEKT3	1	0.1417	0.2344	1.47867
CTDSP2	1	0.1417	0.2344	1.47867
DCAF16	1	0.1417	0.2344	1.47867
TCN1	0.238984	1	0.139016	1.47857
FKBP3	0.238984	1	0.139016	1.47857
DCTN3	0.238984	1	0.139016	1.47857
HIST1H2AD	0.238984	1	0.139016	1.47857
ZNF420	0.238984	1	0.139016	1.47857
CRYBA1	0.238984	1	0.139016	1.47857
CAPG	0.238984	1	0.139016	1.47857
NABP1	0.238984	1	0.139016	1.47857
ORC5	0.238984	1	0.139016	1.47857
MFAP4	0.238984	1	0.139016	1.47857
PRKG2	0.238984	1	0.139016	1.47857
PRKCA	0.238984	1	0.139016	1.47857
DLG4	0.238984	1	0.139016	1.47857
KCNT2	0.238984	1	0.139016	1.47857
SMAP1	0.238984	1	0.139016	1.47857
HARBI1	0.238984	1	0.139016	1.47857
GABRB3	0.238984	1	0.139016	1.47857
PDCL	0.238984	1	0.139016	1.47857
GLB1L3	0.243196	0.6004	0.227799	1.47805
TRIM29	0.243196	0.6004	0.227799	1.47805
VLDLR	0.243196	0.6004	0.227799	1.47805
WISP2	1	0.1417	0.235638	1.47639
PPP6R1	1	0.1417	0.235638	1.47639
SEC24A	1	0.1585	0.210903	1.47589
GADL1	1	0.1585	0.210903	1.47589
ZCCHC2	1	0.1585	0.210903	1.47589
COX18	0.14395	1	0.2344	1.47183
BCAR1	1	0.7055	0.0478893	1.47126
TET2	0.59894	0.2377	0.237519	1.47089
ARMC1	0.238984	0.1417	1	1.47026
SHISA7	0.238984	0.1417	1	1.47026
CLDN8	0.238984	0.1417	1	1.47026
C12orf54	0.238984	0.1417	1	1.47026
HIST1H2BB	0.238984	0.1417	1	1.47026
PTBP3	0.238984	0.1417	1	1.47026
METTL20	0.238984	0.1417	1	1.47026
2018-09-06	0.238984	0.1417	1	1.47026
TMEM61	0.238984	0.1417	1	1.47026
MYL10	0.238984	0.1417	1	1.47026
SYT13	0.238984	0.1417	1	1.47026
TNNI1	0.238984	0.1417	1	1.47026
TNNI2	0.238984	0.1417	1	1.47026
STC1	0.238984	0.1417	1	1.47026
MRPL15	0.238984	0.1417	1	1.47026
C7orf50	0.238984	0.1417	1	1.47026
ETV2	0.238984	0.1417	1	1.47026
HMGCL	0.238984	0.1417	1	1.47026
KCTD10	0.238984	0.1417	1	1.47026
INPP4B	1	0.7075	0.0478893	1.47003
PER3	1	0.0999	0.339257	1.46991
PRCP	0.14395	1	0.235638	1.46954
GEMIN2	0.14395	1	0.235638	1.46954
COIL	0.14395	1	0.235638	1.46954
PMS1	1	0.4353	0.0779691	1.46929
FBXL4	0.0570546	1	0.597171	1.46761
ZNF302	0.0570546	1	0.597171	1.46761
SLC43A1	0.0570546	1	0.597171	1.46761
GOLGA4	1	0.7945	0.0428999	1.46745
CD36	0.559394	1	0.061033	1.46672
CDYL2	0.559394	1	0.061033	1.46672
MEGF6	0.0656048	0.6832	0.762085	1.46651
OGFOD1	0.0570546	0.6004	1	1.46527
TNKS2	0.559394	0.0915	0.669487	1.46512
FREM1	0.742408	0.498	0.0928523	1.46434
TP53RK	0.243196	0.1417	1	1.46267
DHRS7B	0.633774	0.0988	0.55133	1.4619
GALR2	0.559394	0.2633	0.2344	1.46187
LEPREL1	0.044703	1	0.775848	1.45989
OLFML2B	0.238984	1	0.145423	1.459
TNIP2	0.238984	1	0.145423	1.459
KIAA1429	0.238984	1	0.145828	1.45779
TAOK2	0.243196	1	0.143707	1.45657
NCAPD2	0.559394	0.0808	0.775848	1.45509
MYO9B	0.674905	0.2422	0.217301	1.44952
ALPK2	0.633774	0.0775	0.726716	1.4474
RAD50	0.633774	0.0775	0.726716	1.4474
SMARCD3	0.238984	0.1496	1	1.4467
ARMC7	0.238984	0.1496	1	1.4467
HIST1H2BA	0.238984	0.1496	1	1.4467
ZNF382	0.238984	0.1496	1	1.4467
NDUFAF1	0.238984	0.1496	1	1.4467
TNS4	0.238984	0.1496	1	1.4467
KIF17	0.238984	0.1496	1	1.4467
NADK	0.238984	0.1496	1	1.4467
ABCA6	0.14395	0.6832	0.36442	1.44564
OPN4	0.0570546	1	0.629929	1.44442
SNAP91	0.0570546	1	0.629929	1.44442
TERT	1	0.7075	0.0508602	1.4439
RCBTB2	0.633774	1	0.0569237	1.44277
APOB	0.476939	0.1535	0.493442	1.44219
PKD2L2	0.343945	0.3165	0.334297	1.43901
KANK2	0.238984	0.2633	0.579078	1.43844
AQP9	0.420913	0.3677	0.235638	1.43807
ZNF570	0.420913	0.3677	0.235638	1.43807
ACSS1	0.420913	0.3677	0.235638	1.43807
UQCRFS1	0.420913	0.3677	0.235638	1.43807
WDR4	0.420913	0.3677	0.235638	1.43807
ADAM18	0.420913	0.3677	0.235638	1.43807
PARP11	0.420913	0.3677	0.235638	1.43807
CABYR	0.420913	0.3677	0.235638	1.43807
IST1	0.238984	0.4574	0.334297	1.4372
VPS33B	0.238984	0.4574	0.334297	1.4372
CNOT1	0.238984	0.4574	0.334297	1.4372
PCDHB11	0.238984	0.4574	0.334297	1.4372
RP9	0.238984	0.4574	0.334297	1.4372
LGALS12	0.238984	0.4574	0.334297	1.4372
PACSIN3	0.238984	0.4574	0.334297	1.4372
HAS3	0.238984	0.4574	0.334297	1.4372
PTRHD1	1	0.2633	0.139016	1.43648
MTCH1	1	0.2633	0.139016	1.43648
NEIL3	1	0.2633	0.139016	1.43648
CA9	1	0.2633	0.139016	1.43648
CAMKV	1	0.2633	0.139016	1.43648
HOXC8	1	0.2633	0.139016	1.43648
HOXC9	1	0.2633	0.139016	1.43648
SOHLH2	1	0.2633	0.139016	1.43648
ARSG	1	0.2633	0.139016	1.43648
SARS	1	0.2633	0.139016	1.43648
FBXO21	1	0.2633	0.139016	1.43648
DAB1	1	0.2633	0.139016	1.43648
HIST1H2AM	1	0.2633	0.139016	1.43648
OR9A2	1	0.2633	0.139016	1.43648
DGAT2L6	1	0.2633	0.139016	1.43648
GJB2	1	0.2633	0.139016	1.43648
ZNF492	1	0.2633	0.139016	1.43648
ZNF468	1	0.2633	0.139016	1.43648
ZFP2	1	0.2633	0.139016	1.43648
SESN3	1	0.2633	0.139016	1.43648
RHBDD2	1	0.2633	0.139016	1.43648
TMEM190	1	0.2633	0.139016	1.43648
HMBS	1	0.2633	0.139016	1.43648
TRIM7	1	0.2633	0.139016	1.43648
RINT1	1	0.2633	0.139016	1.43648
FAM45A	1	0.2633	0.139016	1.43648
STRADB	1	0.2633	0.139016	1.43648
SAR1B	1	0.2633	0.139016	1.43648
KRT31	1	0.2633	0.139016	1.43648
C6orf47	1	0.2633	0.139016	1.43648
ISG20	1	0.2633	0.139016	1.43648
SLC22A18AS	1	0.2633	0.139016	1.43648
COX7A2L	1	0.2633	0.139016	1.43648
ANAPC11	1	0.2633	0.139016	1.43648
UPB1	1	0.2633	0.139016	1.43648
GATA3	1	0.2633	0.139016	1.43648
PPP1R18	1	0.2633	0.139016	1.43648
NDUFB2	1	0.2633	0.139016	1.43648
HLA-F	1	0.2633	0.139016	1.43648
PIH1D1	1	0.2633	0.139016	1.43648
GUCY1A2	1	0.2633	0.139016	1.43648
NCK2	1	0.2633	0.139016	1.43648
TRMT11	1	0.2633	0.139016	1.43648
SLC7A3	1	0.2633	0.139016	1.43648
PAPPA2	0.152201	0.4353	0.552681	1.43632
HEATR1	1	0.5262	0.0696003	1.43624
RLF	1	0.6004	0.061033	1.43599
DSC3	1	0.6004	0.061033	1.43599
TOPBP1	1	0.6004	0.061033	1.43599
PCDHA7	1	0.0915	0.400803	1.43565
PLCD1	1	0.0915	0.400803	1.43565
ZNF662	1	0.0915	0.400803	1.43565
ZNF714	1	0.0915	0.400803	1.43565
IL12RB2	1	0.0915	0.400803	1.43565
CHTF18	1	0.0915	0.400803	1.43565
CTSB	1	0.0915	0.400803	1.43565
ARHGEF10L	0.0920729	1	0.400148	1.43365
ZNF311	1	0.0637	0.579078	1.43312
ZSCAN25	1	0.0637	0.579078	1.43312
FAM13C	1	0.0637	0.579078	1.43312
RSPH9	1	0.0637	0.579078	1.43312
DNTTIP2	1	0.0637	0.579078	1.43312
TRIP10	1	0.0637	0.579078	1.43312
TBCC	0.420913	1	0.0876495	1.43306
OR5L2	0.420913	1	0.0876495	1.43306
DDX1	0.420913	1	0.0876495	1.43306
C16orf59	0.420913	1	0.0876495	1.43306
TRIM13	0.420913	1	0.0876495	1.43306
FZD1	0.420913	1	0.0876495	1.43306
CHRNA3	0.14395	0.3716	0.689944	1.4329
BTN2A1	0.14395	1	0.257688	1.4307
MOCOS	0.14395	1	0.257688	1.4307
IQGAP2	0.674905	0.7055	0.0779691	1.43034
ZNF354A	0.238984	0.2602	0.597171	1.43023
ZNF169	0.238984	0.2602	0.597171	1.43023
KIF5A	0.238984	0.2602	0.597171	1.43023
KDELC2	0.243196	0.4574	0.334297	1.42962
SLC25A24	0.243196	0.4574	0.334297	1.42962
CPNE4	0.243196	0.4574	0.334297	1.42962
ARMC4	0.559394	0.4574	0.145423	1.42935
SERPINI2	0.559394	0.4574	0.145423	1.42935
AEBP1	1	0.0497	0.751377	1.42779
APOBR	1	0.2602	0.143707	1.42722
PLEKHG1	0.14395	0.2602	1	1.42648
SAMD9	0.559394	0.3083	0.217301	1.42625
SPIDR	0.343945	0.2633	0.413892	1.42617
FUK	0.406283	0.1549	0.595865	1.42597
VARS	0.420913	0.5343	0.167277	1.42459
ARMC9	1	1	0.0376315	1.42445
PNPT1	1	1	0.0376315	1.42445
ENO3	1	1	0.0376315	1.42445
SHROOM4	1	1	0.0376315	1.42445
C15orf27	1	1	0.0376315	1.42445
ITGA2	0.14395	0.3716	0.707921	1.42173
ABCC8	0.125917	0.6107	0.49261	1.42158
CIT	0.243196	0.2866	0.543493	1.42157
PNPLA2	0.14395	0.2633	1	1.42134
COLQ	0.14395	0.2633	1	1.42134
KRT4	0.420913	0.2436	0.3697	1.42128
METTL25	0.420913	0.2602	0.346619	1.42065
FAM149A	0.0920729	1	0.413892	1.41898
EFHB	0.0570546	1	0.669487	1.41797
IMPG1	0.578403	0.4574	0.145423	1.41484
CTNND2	0.420913	0.0915	1	1.41439
GPR128	0.420913	0.0915	1	1.41439
DENND3	0.243196	0.1585	1	1.41401
PRF1	0.578403	0.3165	0.211021	1.41307
DOCK9	0.346158	0.7055	0.158278	1.41281
ZNF638	1	0.1962	0.19912	1.40819
DNAH9	1	0.1633	0.240215	1.40641
AP3B2	0.0920729	0.6031	0.707921	1.40549
UNC5B	0.0570546	1	0.694789	1.40186
OSBP2	0.0570546	1	0.694789	1.40186
FLYWCH1	1	0.0579	0.689944	1.39851
GEMIN4	0.674905	0.2602	0.227799	1.3979
DIEXF	1	0.0637	0.629929	1.39657
APBB1	1	0.0637	0.629929	1.39657
PLA2G4E	1	0.0637	0.629929	1.39657
ERLEC1	1	0.0637	0.629929	1.39657
IFI16	1	0.0637	0.629929	1.39657
TUB	1	0.0637	0.629929	1.39657
SLC38A6	0.14395	0.3751	0.743644	1.39628
CACNA1A	0.368399	0.1585	0.689944	1.39484
ASXL3	0.420913	0.4134	0.232165	1.39364
MYH10	1	1	0.0405534	1.39197
TSC22D1	1	1	0.0405534	1.39197
PARP8	1	0.0406	1	1.39147
MON1B	1	0.0406	1	1.39147
SLC4A4	1	0.0406	1	1.39147
LRRTM3	1	0.0406	1	1.39147
KY	1	0.0406	1	1.39147
ABCG4	1	0.0406	1	1.39147
VNN2	1	0.0406	1	1.39147
APC2	1	0.0406	1	1.39147
TGFBR3	1	0.0406	1	1.39147
CWC27	1	0.0406	1	1.39147
EHD3	1	0.0406	1	1.39147
CD68	1	0.0406	1	1.39147
FBXL22	1	0.0406	1	1.39147
ZNF419	1	0.0406	1	1.39147
MN1	1	0.0406	1	1.39147
ADAT2	1	0.0406	1	1.39147
ANAPC1	1	0.0406	1	1.39147
SLC26A10	1	0.0406	1	1.39147
GRIK4	1	0.0406	1	1.39147
APOL1	1	0.0406	1	1.39147
ASAP1	1	0.0406	1	1.39147
MAN2B2	1	0.0406	1	1.39147
ALPI	1	0.0406	1	1.39147
SIPA1	1	0.0406	1	1.39147
CPB1	1	0.0406	1	1.39147
OTUD4	1	0.0406	1	1.39147
NEK8	0.343945	0.2041	0.579078	1.39093
COL17A1	0.146645	0.3751	0.744842	1.38752
NPAT	1	0.0579	0.707921	1.38734
AMBRA1	1	0.0579	0.707921	1.38734
BDP1	1	0.0688	0.595865	1.38726
TECTA	0.59894	0.1535	0.44751	1.38571
CC2D2A	0.343945	0.1504	0.795914	1.3854
ADAMTS9	1	0.1056	0.390397	1.38483
IFT140	0.578403	0.2367	0.302102	1.38342
ABCG5	1	0.1962	0.210903	1.38322
AFG3L2	1	0.0414	1	1.383
EXOC7	1	0.0414	1	1.383
INSC	1	0.0414	1	1.383
ACSS2	1	0.0414	1	1.383
LRIF1	1	0.0414	1	1.383
MGAT5B	1	0.1962	0.211021	1.38297
MICAL1	1	0.1962	0.211021	1.38297
ITGA10	1	0.1962	0.211021	1.38297
PPP1R3A	1	0.1962	0.211021	1.38297
ARHGAP32	1	0.1506	0.275214	1.3825
RRP12	1	0.1506	0.275214	1.3825
MASP1	0.0570546	1	0.726716	1.38234
GLT8D1	0.453732	0.0915	1	1.38178
FUT1	0.420913	0.0988	1	1.38105
MFHAS1	0.420913	0.0988	1	1.38105
PUM2	0.238984	0.2602	0.669487	1.38058
USP34	0.559394	0.1251	0.595865	1.37988
FAM65B	0.559394	0.2041	0.365777	1.37922
PTPRG	0.14395	0.6241	0.469427	1.37497
ARHGEF15	0.346158	0.2358	0.517754	1.37406
PCCB	0.243196	0.2602	0.669487	1.37299
C5AR1	1	1	0.0423938	1.3727
RNF220	1	1	0.0423938	1.3727
RBM48	1	1	0.0423938	1.3727
RTDR1	1	1	0.0423938	1.3727
PSMG4	1	1	0.0423938	1.3727
OR6A2	1	1	0.0423938	1.3727
SULT1C3	1	1	0.0423938	1.3727
MGME1	1	1	0.0423938	1.3727
C4orf29	1	1	0.0423938	1.3727
TMEM201	1	1	0.0423938	1.3727
ZNF563	1	1	0.0423938	1.3727
RNF145	1	1	0.0423938	1.3727
LAMP3	1	1	0.0423938	1.3727
CD63	1	1	0.0423938	1.3727
PRDM14	1	1	0.0423938	1.3727
CPPED1	1	1	0.0423938	1.3727
DET1	1	1	0.0423938	1.3727
TMEM18	1	1	0.0423938	1.3727
ZNF182	1	1	0.0423938	1.3727
CYP4V2	1	1	0.0423938	1.3727
FAM49A	1	1	0.0423938	1.3727
DSCR3	1	1	0.0423938	1.3727
ZDHHC2	1	1	0.0423938	1.3727
C17orf53	1	1	0.0423938	1.3727
CCDC116	1	1	0.0423938	1.3727
OR7A10	1	1	0.0423938	1.3727
HUS1B	1	1	0.0423938	1.3727
TNMD	1	1	0.0423938	1.3727
UPF2	1	1	0.0423938	1.3727
RMDN1	1	1	0.0423938	1.3727
MAD2L1BP	1	1	0.0423938	1.3727
GABRR1	1	1	0.0423938	1.3727
DNAJA1	1	1	0.0423938	1.3727
C1orf94	1	1	0.0423938	1.3727
CABS1	1	1	0.0423938	1.3727
WDR18	1	1	0.0423938	1.3727
SLIT1	0.343945	0.1234	1	1.3722
PEAR1	0.152201	0.3751	0.744842	1.37137
HAS1	1	0.4574	0.0931845	1.37036
INPP5J	0.238984	0.5343	0.334297	1.36971
GRM5	0.238984	0.5343	0.334297	1.36971
TCF3	1	0.1234	0.346619	1.36883
ZNF548	1	0.1234	0.346619	1.36883
MST1	1	0.1234	0.346619	1.36883
SH2D4B	1	0.1234	0.346619	1.36883
CNGB3	1	0.1234	0.346619	1.36883
EDC4	0.238984	0.6031	0.297355	1.36797
ZNF512B	0.238984	0.6031	0.297355	1.36797
TRPM8	0.152201	0.3751	0.751377	1.36758
PAPLN	1	0.0959	0.44751	1.36738
NPC1L1	0.59894	1	0.0723019	1.36347
MEP1A	0.14395	0.6107	0.49261	1.36346
PTCH2	0.243196	0.6031	0.297355	1.36038
PPP2R3A	0.559394	1	0.0779691	1.36036
SCN5A	0.343945	0.251	0.505558	1.36007
EGFL7	0.343945	0.3677	0.346619	1.35817
LRRC45	0.559394	0.3716	0.210903	1.35812
AFF2	0.238984	0.4601	0.400148	1.35656
CNDP1	0.346158	0.6031	0.210903	1.35625
USP40	0.14395	0.4134	0.743644	1.35405
ATRIP	0.238984	0.5343	0.346619	1.35399
KIF7	0.14395	0.4134	0.744842	1.35336
PXDNL	0.0570546	1	0.780056	1.35158
FARP1	0.211036	1	0.210903	1.35156
PCNXL3	0.420913	0.1745	0.605986	1.35155
CAMK2A	0.044703	1	1	1.34966
WDR45	0.044703	1	1	1.34966
ASNS	0.044703	1	1	1.34966
KRT6B	0.044703	1	1	1.34966
ABCC1	0.044703	1	1	1.34966
MRI1	0.044703	1	1	1.34966
ADRA1B	0.044703	1	1	1.34966
PPP3CA	0.044703	1	1	1.34966
NT5DC3	0.044703	1	1	1.34966
GNAO1	0.044703	1	1	1.34966
NOS3	0.14395	0.4134	0.751377	1.34956
ITGA4	0.420913	0.2422	0.439272	1.3489
WDR87	0.406283	0.2388	0.463881	1.34673
RBM19	0.578403	1	0.0779691	1.34585
XAB2	0.578403	1	0.0779691	1.34585
TRPC4	1	0.6241	0.0723019	1.3456
CUL7	0.559394	0.0808	1	1.34487
SPATA6	1	0.3165	0.143707	1.34215
CNTN5	1	0.3165	0.143707	1.34215
SLC4A5	0.14395	0.6415	0.49261	1.34209
TNKS1BP1	1	0.1249	0.36442	1.34184
MIB2	0.14395	0.3165	1	1.34142
SPTA1	0.0570546	1	0.798965	1.34118
ROS1	0.343945	0.2735	0.485622	1.34026
LPHN1	0.243196	0.3821	0.49261	1.33936
PTPN4	0.420913	0.2633	0.413892	1.33847
XRCC4	0.420913	0.2633	0.413892	1.33847
CREB1	0.420913	0.2633	0.413892	1.33847
TMUB2	0.420913	0.2633	0.413892	1.33847
JPH1	0.420913	0.2633	0.413892	1.33847
SLC16A9	0.420913	0.2633	0.413892	1.33847
SQLE	0.420913	0.2633	0.413892	1.33847
TPRN	0.420913	0.2633	0.413892	1.33847
SIGLEC8	0.420913	0.2633	0.413892	1.33847
FCRLB	0.420913	0.2633	0.413892	1.33847
RASEF	0.420913	0.2633	0.413892	1.33847
CPXM1	0.420913	0.1585	0.689944	1.33697
ZNF135	0.420913	0.1585	0.689944	1.33697
IGF1R	0.420913	0.1585	0.689944	1.33697
TNRC6A	0.238984	1	0.192702	1.33675
ORC3	0.578403	0.6241	0.127804	1.33597
IFT74	0.420913	0.3165	0.346619	1.33558
ZNF43	0.420913	0.3165	0.346619	1.33558
SUPT3H	0.420913	0.3165	0.346619	1.33558
PPP1R16A	0.420913	0.3165	0.346619	1.33558
EYA2	0.420913	0.3165	0.346619	1.33558
CCHCR1	0.14395	1	0.322493	1.33327
HMHA1	1	0.2041	0.227799	1.3326
TLR3	0.420913	0.3716	0.297355	1.33246
TRPM2	0.152201	0.3953	0.775848	1.33088
KIT	0.238984	0.5343	0.365777	1.33063
DVL1	0.59894	0.6107	0.127804	1.33025
DDX60	0.0920729	0.6832	0.743644	1.32996
CCDC150	0.238984	0.1962	1	1.32893
DOCK5	0.368399	0.3953	0.322493	1.32823
NALCN	0.343945	0.6004	0.227799	1.32752
DAB2IP	0.238984	0.7159	0.275214	1.32711
NGLY1	0.152201	0.5343	0.579078	1.32706
ZNF608	1	0.1585	0.297355	1.3267
TKTL2	0.420913	0.1585	0.707921	1.32579
GANC	0.368399	0.6107	0.211021	1.32353
TEX15	0.406283	0.4954	0.236127	1.32307
RNPC3	1	0.6616	0.0723019	1.32026
RBM20	1	1	0.0480659	1.31816
ANKRD32	1	1	0.0480659	1.31816
INPPL1	0.14395	1	0.334297	1.31766
PTEN	0.14395	1	0.334297	1.31766
PEX12	0.14395	1	0.334297	1.31766
EPM2AIP1	0.238984	0.3677	0.55133	1.31473
CYBB	0.238984	0.3677	0.55133	1.31473
FIGNL1	0.238984	0.3677	0.55133	1.31473
TAAR2	0.238984	0.3677	0.55133	1.31473
ASB6	0.238984	0.3677	0.55133	1.31473
FAXC	0.238984	0.3677	0.55133	1.31473
C10orf118	0.238984	0.3677	0.55133	1.31473
FAM211A	0.238984	0.3677	0.55133	1.31473
GDAP1	0.238984	0.3677	0.55133	1.31473
CETP	0.238984	0.3677	0.55133	1.31473
KCNA1	0.238984	0.3677	0.55133	1.31473
KCNN2	0.238984	0.3677	0.55133	1.31473
SNAP29	0.238984	0.3677	0.55133	1.31473
KRT35	0.238984	0.3677	0.55133	1.31473
TOR3A	0.238984	0.3677	0.55133	1.31473
BHLHE41	0.238984	0.3677	0.55133	1.31473
TLR6	0.238984	0.3677	0.55133	1.31473
THY1	0.238984	0.3677	0.55133	1.31473
DBH	0.559394	0.3677	0.235638	1.31454
NXPH2	0.559394	0.3677	0.235638	1.31454
CDH9	0.559394	0.3677	0.235638	1.31454
ASB18	0.559394	0.3677	0.235638	1.31454
CCDC41	0.559394	0.3677	0.235638	1.31454
PNLIP	0.559394	0.3751	0.232165	1.31234
ABCC10	0.59894	0.4601	0.176992	1.31181
CHPT1	1	0.3751	0.130031	1.31181
ZNF429	1	0.3751	0.130031	1.31181
TMEM131	1	0.3751	0.130031	1.31181
SPIRE1	1	0.3751	0.130031	1.31181
SOD1	1	0.3751	0.130031	1.31181
MSH5	1	0.3751	0.130031	1.31181
NDST2	1	0.3751	0.130031	1.31181
FBXO43	0.238984	0.2041	1	1.31179
SETDB1	0.238984	0.2041	1	1.31179
ADH6	0.238984	0.2041	1	1.31179
LARP1	0.238984	0.2041	1	1.31179
EXD1	0.238984	0.2041	1	1.31179
ADAM9	0.559394	1	0.0876495	1.30953
OR52M1	0.559394	1	0.0876495	1.30953
PIGG	0.343945	0.1962	0.726716	1.30945
TMEM63B	0.0920729	0.5343	1	1.30808
NOS1AP	0.243196	0.2041	1	1.3042
AWAT1	0.420913	0.2041	0.579078	1.30323
PFKFB3	0.420913	0.2041	0.579078	1.30323
JMJD4	0.420913	0.2041	0.579078	1.30323
ADAM17	0.420913	0.2041	0.579078	1.30323
CDH23	0.211036	0.5139	0.458889	1.30306
ZFP69B	1	0.5343	0.0931845	1.30287
APBA2	1	0.5343	0.0931845	1.30287
ACTL7A	1	0.5343	0.0931845	1.30287
ARHGAP24	1	0.5343	0.0931845	1.30287
ZNF77	1	0.5343	0.0931845	1.30287
CEP135	1	0.5343	0.0931845	1.30287
PGS1	1	0.5343	0.0931845	1.30287
CREB3L2	1	0.5343	0.0931845	1.30287
PON2	0.14395	1	0.346619	1.30194
DAB2	0.14395	1	0.346619	1.30194
KRT72	0.14395	1	0.346619	1.30194
CDH24	0.343945	0.2633	0.55133	1.30165
ARHGEF16	1	0.2367	0.211206	1.30109
IL11RA	1	0.1496	0.334297	1.30094
PLEKHA8	1	0.1496	0.334297	1.30094
RALBP1	1	0.1496	0.334297	1.30094
MEN1	1	0.1496	0.334297	1.30094
RBM14	1	0.1496	0.334297	1.30094
MARK1	1	0.1496	0.334297	1.30094
EBLN2	1	0.1496	0.334297	1.30094
SENP1	1	0.1496	0.334297	1.30094
MMP3	1	0.1496	0.334297	1.30094
KIF18A	1	0.1496	0.334297	1.30094
RNF139	1	0.1496	0.334297	1.30094
OR5AU1	1	0.1496	0.334297	1.30094
UGT3A2	1	0.1496	0.334297	1.30094
ARPP21	1	0.1496	0.334297	1.30094
CSTF2T	1	0.1496	0.334297	1.30094
ADAMTS2	1	0.1496	0.334297	1.30094
ACP5	1	0.1496	0.334297	1.30094
SMG5	1	0.1496	0.334297	1.30094
HSD3B7	1	0.1496	0.334297	1.30094
TTC17	1	0.1496	0.334297	1.30094
CCDC113	1	0.1496	0.334297	1.30094
DDC	0.578403	0.3677	0.235638	1.30003
NR3C1	0.238984	1	0.210903	1.29755
EIF2AK1	0.238984	1	0.210903	1.29755
NOA1	0.238984	1	0.210903	1.29755
PKP1	0.238984	1	0.211021	1.29731
SLC41A3	0.238984	1	0.211021	1.29731
KMT2D	0.238984	1	0.211021	1.29731
NCOA6	0.238984	1	0.211206	1.29692
TBP	0.238984	0.6241	0.339257	1.29585
TENM1	0.559394	1	0.0905365	1.29546
IBA57	0.578403	1	0.0876495	1.29502
MFN1	0.578403	1	0.0876495	1.29502
CACHD1	1	1	0.0508602	1.29362
UBA7	0.559394	0.0915	1	1.29086
COL13A1	0.559394	0.0915	1	1.29086
PCDHB14	0.559394	1	0.0916535	1.29013
NAPRT1	0.243196	1	0.210903	1.28996
ANKS6	0.243196	1	0.210903	1.28996
COLGALT1	0.633774	1	0.0809449	1.28988
HMGCS2	0.343945	0.1496	1	1.28858
MRM1	0.14395	0.5343	0.669487	1.28826
LAMA4	0.243196	0.6241	0.339257	1.28826
BOD1L1	0.238984	0.3442	0.626154	1.28814
SLC15A2	0.14395	0.6004	0.597171	1.28725
COL5A2	0.14395	0.6004	0.597171	1.28725
TIMELESS	1	0.0999	0.517754	1.28631
TUBGCP6	0.343945	0.2679	0.568214	1.28103
NIN	0.243196	0.3442	0.626154	1.28055
COL12A1	0.368399	1	0.142751	1.2791
NLRP5	1	0.2422	0.217301	1.27876
SETD1A	1	0.2422	0.217301	1.27876
DHCR7	0.14395	0.3677	1	1.2763
USP48	0.14395	0.3677	1	1.2763
CDR2L	0.14395	0.3677	1	1.2763
GRHL2	0.14395	0.3677	1	1.2763
SERPINB6	0.14395	0.3677	1	1.2763
CC2D1A	0.243196	0.3165	0.689944	1.27486
KDM4C	0.211036	0.2529	1	1.27269
SOCS7	1	0.3677	0.145423	1.27187
SCNN1B	0.420913	0.6031	0.210903	1.27134
GTF2F1	0.420913	0.6031	0.210903	1.27134
TMPRSS5	0.420913	0.6031	0.210903	1.27134
TMEM136	0.420913	0.6031	0.210903	1.27134
CARNS1	0.420913	0.6031	0.211021	1.27109
SPTBN1	0.343945	0.2866	0.543493	1.27104
ATP2A3	0.578403	0.1249	0.743644	1.26984
SOGA2	0.578403	0.1249	0.743644	1.26984
NEO1	1	0.4134	0.130031	1.26958
UNC79	1	0.4134	0.130031	1.26958
CAND2	1	0.4134	0.130031	1.26958
PPRC1	1	0.4134	0.130031	1.26958
SPAG9	0.420913	0.6415	0.19912	1.2695
ZNF18	0.420913	1	0.127804	1.26926
PTPRZ1	1	0.0775	0.694789	1.26885
NEURL4	0.578403	1	0.0931845	1.26843
HERC6	0.420913	0.2041	0.629929	1.26667
SUOX	0.420913	0.2041	0.629929	1.26667
VRK1	0.420913	0.6107	0.211021	1.26565
MFSD6L	0.420913	0.6107	0.211021	1.26565
AHNAK	1	0.0619	0.878306	1.26466
ZNF624	0.238984	1	0.227799	1.26408
ITPKC	0.238984	1	0.227799	1.26408
ATAD3C	0.238984	1	0.227799	1.26408
GGA2	1	0.0988	0.55133	1.26383
PSG5	1	0.0988	0.55133	1.26383
RBM14-RBM4	1	0.0988	0.55133	1.26383
FOXI2	1	0.0988	0.55133	1.26383
ARRB1	1	0.0988	0.55133	1.26383
ZWILCH	1	0.0988	0.55133	1.26383
GBP3	1	0.0988	0.55133	1.26383
VMP1	1	0.0988	0.55133	1.26383
CCNL1	1	0.0988	0.55133	1.26383
OR7G3	1	0.0988	0.55133	1.26383
CIC	1	0.0988	0.55133	1.26383
GALE	1	0.0988	0.55133	1.26383
SLC5A11	1	0.0988	0.55133	1.26383
LEFTY2	1	0.0988	0.55133	1.26383
FCN1	1	0.0988	0.55133	1.26383
GSTZ1	1	0.0988	0.55133	1.26383
OSBPL1A	1	0.0988	0.55133	1.26383
FAM84B	1	0.0988	0.55133	1.26383
COLEC11	1	0.0988	0.55133	1.26383
ABHD12	1	0.0988	0.55133	1.26383
TLDC2	1	0.0988	0.55133	1.26383
KLHDC7A	1	0.0988	0.55133	1.26383
ZFP1	1	0.0988	0.55133	1.26383
CDH4	1	0.0988	0.55133	1.26383
ME1	1	0.0988	0.55133	1.26383
CRYGS	1	0.0988	0.55133	1.26383
BSPRY	1	0.0988	0.55133	1.26383
SLC36A2	1	0.0988	0.55133	1.26383
CASD1	1	0.0988	0.55133	1.26383
ARMCX6	1	0.0988	0.55133	1.26383
USP6NL	1	0.0988	0.55133	1.26383
SLU7	1	0.0988	0.55133	1.26383
TP53I11	1	0.0988	0.55133	1.26383
RIC3	1	0.0988	0.55133	1.26383
[truncated: 10,681 more rows]
