# Supplementary material for: Comprehensive analysis of coding variants highlights genetic complexity in developmental and epileptic encephalopathy
Source: Nat Commun. 2019 Jun 7;10:2506. doi: 10.1038/s41467-019-10482-9 (PMC6555845; doi:10.1038/s41467-019-10482-9)
Supplement: Supplementary file 11 — Supplementary Data 8 [file 41467_2019_10482_MOESM11_ESM.xlsx]

## Sheet: Supplementary Data 8
Supplementary Data 8. Inheritance patterns of dURVs in selected genes
Chr	Position	Ref	Alt	Gene	Transcript_ID	cDNA_change	Protein_change	Mutation_group	SnpEff_mutation_type	Inheritance_pattern	EE/DEE_Phenotype_in_our_cohort	LOF_in_non_pURV_carriers(N=627)	CDmissense_in_non_pURV_carriers(N=627)	LOF_in_controls	CDmissense_in_controls	P_vs_pURV_carriers(N=627)	OR_vs_pURV_carriers(N=627)	pLI_score	Missense_Z_score	N_of_damaging_DNM_observed	N_of_damaging_DNM_expected*	P_from_observed/expected_DNM*
17	29528155	C	T	NF1	ENST00000358273	c.1163C>T	p.Pro388Leu	CD_missense	missense_variant	Paternally_inherited	Ohtahara_syndrome	1	5	0	1	0.000477075	22.8338	1	6.21894	3	0.0305895	4.66243e-06
17	29559848	A	G	NF1	ENST00000358273	c.3445A>G	p.Met1149Val	CD_missense	missense_variant	de_novo	Infantile_spasm
17	29562753	A	C	NF1	ENST00000358273	c.3833A>C	p.Asn1278Thr	CD_missense	missense_variant	Maternally_inherited	Unspecified_EE/DEE
17	29576004	T	C	NF1	ENST00000358273	c.3977T>C	p.Leu1326Ser	CD_missense	missense_variant&splice_region_variant	Paternally_inherited	Ohtahara_syndrome
17	29592358	G	T	NF1	ENST00000358273	c.4835+1G>T	NA	LOF	splice_donor_variant&intron_variant	de_novo	Infantile_spasm
17	29654578	T	A	NF1	ENST00000358273	c.5330T>A	p.Val1777Asp	CD_missense	missense_variant	de_novo	Infantile_spasm
8	68111260	C	T	ARFGEF1	ENST00000262215	c.5459G>A	p.Arg1820His	CD_missense	missense_variant	Parents_not_available	Ohtahara_syndrome	0	4	0	0	0.0019114	Inf	1	4.7344	0	0.0197337	NA
8	68183977	A	G	ARFGEF1	ENST00000262215	c.1532T>C	p.Leu511Ser	CD_missense	missense_variant	Paternally_inherited	Migrating_partial_seizures_of_infancy
8	68208690	G	C	ARFGEF1	ENST00000262215	c.615C>G	p.Ile205Met	CD_missense	missense_variant	Maternally_inherited	Lennox-Gastaut_syndrome
8	68188280	G	C	ARFGEF1	ENST00000262215	c.1268C>G	p.Ala423Gly	CD_missense	missense_variant	Paternally_inherited	Unspecified_EE/DEE
3	120998779	C	T	STXBP5L	ENST00000273666	c.2086C>T	p.Arg696*	LOF	stop_gained	Maternally_inherited	Infantile_spasm	1	3	0	1	0.0079634	15.1655	0.999948	0.187317	0	0.0135433	NA
3	120952505	A	G	STXBP5L	ENST00000273666	c.1154A>G	p.Asp385Gly	CD_missense	missense_variant	Paternally_inherited	Infantile_spasm
3	121100218	C	T	STXBP5L	ENST00000273666	c.2498C>T	p.Thr833Ile	CD_missense	missense_variant	Paternally_inherited	Unspecified_EE/DEE
3	121126431	G	A	STXBP5L	ENST00000273666	c.3001G>A	p.Gly1001Arg	CD_missense	missense_variant	Parents_not_available	Infantile_spasm
X	53560316	A	T	HUWE1	ENST00000262854	c.13079T>A	p.Leu4360Gln	CD_missense	missense_variant	Hemizygous(maternally_inherited)	Infantile_spasm	0	4	1	0	0.0079634	15.1655	1	8.75375	1	0.0493174	0.048121
X	53564586	C	G	HUWE1	ENST00000262854	c.12068G>C	p.Arg4023Pro	CD_missense	missense_variant	Hemizygous(de_novo)	Infantile_spasm
X	53564587	G	A	HUWE1	ENST00000262854	c.12067C>T	p.Arg4023Cys	CD_missense	protein_protein_contact	Hemizygous(maternally_inherited)	Infantile_spasm
X	53610678	C	T	HUWE1	ENST00000262854	c.5360G>A	p.Arg1787Gln	CD_missense	missense_variant	Heterozygous(paternally_inherited)	Unspecified_EE/DEE
1	181546966	C	T	CACNA1E	ENST00000367573	c.577C>T	p.Arg193Cys	CD_missense	missense_variant	Parents_not_available	Unspecified_EE/DEE	0	4	0	1	0.0079634	15.1655	1	6.60924	2	0.0255116	0.000319939
1	181620576	G	A	CACNA1E	ENST00000367573	c.1054G>A	p.Gly352Arg	CD_missense	missense_variant&splice_region_variant	Parents_not_available	Infantile_spasm
1	181693623	T	C	CACNA1E	ENST00000367573	c.2092T>C	p.Phe698Leu	CD_missense	missense_variant	de_novo	Infantile_spasm
1	181693635	G	A	CACNA1E	ENST00000367573	c.2104G>A	p.Ala702Thr	CD_missense	missense_variant	de_novo	Infantile_spasm
*Calculated by using the method described in Samocha et al. (see Methods for details)
