# Supplementary material for: Comprehensive analysis of coding variants highlights genetic complexity in developmental and epileptic encephalopathy
Source: Nat Commun. 2019 Jun 7;10:2506. doi: 10.1038/s41467-019-10482-9 (PMC6555845; doi:10.1038/s41467-019-10482-9)
Supplement: Supplementary file 12 — Supplementary Data 9 [file 41467_2019_10482_MOESM12_ESM.xlsx]

## Sheet: Supplementary Data 9
Supplementary Data 9. Confirmatory enrichment analyses of various functional types of URVs in EE/DEE by updating ExAC to gnomAD
Variant_type	Geneset	Case_group (number of case individuals)		With gnomAD-based filtering					Without gnomAD-based filtering					Direction_of_ OR_change
				Uncorrected_P*	Bonferroni-corrected_P*	Benjamini-Hochberg- corrected_P*	Odds_ratio		Uncorrected_P*	Bonferroni-corrected_P*	Benjamini-Hochberg- corrected_P*	Odds_ratio
CD_missense	58+1EE/DEE	All(743)		9.66226e-27	6.37709e-25	6.3756e-25	14.3442		4.37e-26	2.8842e-24	2.8842e-24	13.2752		Up
MODERATE	58+1EE/DEE	All(743)		1.04135e-24	6.8729e-23	3.432e-23	2.73657		3.69e-24	2.4354e-22	1.2177e-22	2.60116		Up
Null	58+1EE/DEE	All(743)		4.70213e-18	3.1034e-16	1.034e-16	13.1102		5.82e-18	3.8412e-16	1.2804e-16	11.5671		Up
Other_MODERATE	58+1EE/DEE	All(743)		1.42464e-06	9.4026e-05	2.343e-05	1.71207		4.21e-07	2.7786e-05	6.9465e-06	1.69911		Up
CD_missense	pLI>0.9	All(743)		5.30541e-06	0.000350157	7.0092e-05	1.23761		7.74e-05	0.0051084	0.00063855	1.18532		Up
dURV(null+CD_missense)	non58+1EE/DEE	All(743)		2.10271e-05	0.00138779	0.000213086	1.06752		9.49661e-06	0.000626776	0.0001254	1.06588		Up
Null	All	All(743)		2.25607e-05	0.00148901	0.000213086	1.09265		1.68e-05	0.0011088	0.0001848	1.08919		Up
CD_missense	All	All(743)		5.67743e-05	0.0037471	0.0004686	1.09667		6.43e-05	0.0042438	0.000606257	1.08769		Up
dURV(null+CD_missense)	non58+1EE/DEE	dURV_non_carriers(601)		9.38384e-05	0.00619333	0.000687867	1.06791		0.000161732	0.0106743	0.00118603	1.06134		Up
Null	pLI>0.9	All(743)		0.000202676	0.0133766	0.00133782	1.26837		0.000778461	0.0513784	0.00395219	1.23205		Up
Null	non58+1EE/DEE	All(743)		0.000612141	0.0404013	0.0036726	1.0747		0.000392232	0.0258873	0.00215728	1.07332		Up
MODERATE	All	All(743)		0.000695744	0.0459191	0.00382635	1.02521		0.00413968	0.273219	0.0151788	1.0192		Up
dURV(null+CD_missense)	non58+1EE/DEE	pURV_carriers(118)		0.000921961	0.0608494	0.00468092	1.1188		0.000215092	0.0141961	0.00141961	1.12499		Down
MODERATE	pLI>0.9	All(743)		0.00120339	0.0794234	0.00567317	1.05206		0.00102746	0.0678123	0.00484374	1.04845		Up
dURV(null+CD_missense)	non58+1EE/DEE	pURV_missense_carriers(73)		0.00226071	0.149207	0.00994708	1.13817		0.000321381	0.0212111	0.00192829	1.15323		Down
Null	non58+1EE/DEE	dURV_non_carriers(601)		0.0024922	0.164485	0.0102803	1.07215		0.00284912	0.188042	0.0117526	1.07		Up
MODERATE	non58+1EE/DEE	dURV_non_carriers(601)		0.00318637	0.210301	0.0123707	1.02376		0.00808	0.53328	0.0253943	1.01916		Up
dURV(null+CD_missense)	non58+1EE/DEE	pURV_unknown_carriers(74)		0.00586349	0.38699	0.020526	1.12268		0.00376128	0.248244	0.0146026	1.1216		Up
Null	non58+1EE/DEE	pURV_carriers(118)		0.00590897	0.389992	0.020526	1.13683		0.00591625	0.390472	0.0195236	1.13085		Up
MODERATE	non58+1EE/DEE	All(743)		0.00774466	0.511148	0.0250058	1.0198		0.0287805	1	0.0678397	1.01465		Up
CD_missense	non58+1EE/DEE	All(743)		0.00795641	0.525123	0.0250058	1.06334		0.00542804	0.35825	0.0188553	1.06078		Up
CD_missense	non58+1EE/DEE	dURV_non_carriers(601)		0.0108582	0.716643	0.0325746	1.06624		0.017402	1	0.0441742	1.05646		Up
dURV(null+CD_missense)	non58+1EE/DEE	dURV_carriers(142)		0.0222287	1	0.0622861	1.07487		0.00227235	0.149975	0.00999834	1.09476		Down
Other_MODERATE	non58+1EE/DEE	dURV_non_carriers(601)		0.0226495	1	0.0622861	1.01942		0.041582	1	0.083164	1.01566		Up
Other_MODERATE	All	All(743)		0.0251281	1	0.0654378	1.01757		0.0860577	1	0.149469	1.01218		Up
Synonymous	pLI>0.9	All(743)		0.0267257	1	0.0654378	1.05099		0.0138879	0.916603	0.0366641	1.05128		Down
Synonymous	All	All(743)		0.02677	1	0.0654378	1.02557		0.0366714	1	0.0756349	1.02183		Up
Synonymous	non58+1EE/DEE	All(743)		0.0297645	1	0.0701592	1.02523		0.0460309	1	0.0893541	1.02092		Up
Null	non58+1EE/DEE	dURV_carriers(142)		0.0367704	1	0.082952	1.09459		0.0130172	0.859132	0.0357972	1.10805		Down
dURV(null+CD_missense)	non58+1EE/DEE	pURV_nonDEE_carriers(11)		0.0385162	1	0.082952	1.25422		0.0108001	0.712803	0.0309915	1.29464		Down
FCDHS_synonymous	pLI>0.9	All(743)		0.0389623	1	0.082952	1.10736		0.0320004	1	0.0728286	1.10108		Up
CD_missense	non58+1EE/DEE	pURV_carriers(118)		0.048047	1	0.0990969	1.10703		0.0106864	0.705299	0.0309915	1.12811		Down
Other_MODERATE	non58+1EE/DEE	All(743)		0.0531834	1	0.106367	1.0152		0.160549	1	0.240823	1.00998		Up
Synonymous	non58+1EE/DEE	dURV_non_carriers(601)		0.0565375	1	0.109749	1.02417		0.0839395	1	0.149469	1.01974		Up
Other_MODERATE	pLI>0.9	All(743)		0.0614563	1	0.115889	1.0318		0.0349165	1	0.0743385	1.0328		Down
FCDHS_synonymous	All	All(743)		0.0896074	1	0.16428	1.04106		0.0251173	1	0.061398	1.04948		Down
SR_synonymous	pLI>0.9	All(743)		0.0987105	1	0.176078	1.23065		0.146644	1	0.225082	1.18618		Up
FCDHS_synonymous	non58+1EE/DEE	All(743)		0.102872	1	0.178672	1.03965		0.034097	1	0.0743385	1.04701		Down
dURV(null+CD_missense)	non58+1EE/DEE	pURV_LOF_carriers(45)		0.122255	1	0.206894	1.08873		0.138334	1	0.217383	1.08032		Up
Other_synonymous	All	All(743)		0.140267	1	0.23144	1.02		0.277514	1	0.366318	1.01336		Up
Other_synonymous	non58+1EE/DEE	All(743)		0.145897	1	0.234859	1.0198		0.295802	1	0.375441	1.0129		Up
FCDHS_synonymous	non58+1EE/DEE	dURV_non_carriers(601)		0.175853	1	0.276341	1.03572		0.0688981	1	0.126313	1.04365		Down
Other_synonymous	non58+1EE/DEE	dURV_non_carriers(601)		0.191684	1	0.294212	1.01938		0.349649	1	0.427348	1.01255		Up
Synonymous	non58+1EE/DEE	dURV_carriers(142)		0.210605	1	0.308639	1.0291		0.215186	1	0.295881	1.02674		Up
FCDHS_synonymous	non58+1EE/DEE	pURV_carriers(118)		0.211311	1	0.308639	1.06565		0.167889	1	0.245804	1.06755		Down
Other_synonymous	pLI>0.9	All(743)		0.215112	1	0.308639	1.03268		0.122647	1	0.202368	1.03708		Down
SR_synonymous	non58+1EE/DEE	All(743)		0.24688	1	0.332822	1.08402		0.391556	1	0.453381	1.05732		Up
CD_missense	non58+1EE/DEE	dURV_carriers(142)		0.248081	1	0.332822	1.05693		0.0612	1	0.115406	1.08602		Down
SR_synonymous	non58+1EE/DEE	dURV_non_carriers(601)		0.248155	1	0.332822	1.09035		0.548904	1	0.593896	1.04303		Up
FCDHS_synonymous	non58+1EE/DEE	dURV_carriers(142)		0.252138	1	0.332822	1.05514		0.171318	1	0.245804	1.06151		Down
Synonymous	non58+1EE/DEE	pURV_carriers(118)		0.262364	1	0.337056	1.02844		0.285669	1	0.369689	1.02507		Up
SR_synonymous	All	All(743)		0.26556	1	0.337056	1.08068		0.387791	1	0.453381	1.05776		Up
dURV(null+CD_missense)	non58+1EE/DEE	pURV_DEE_carriers(34)		0.301476	1	0.375423	1.06928		0.183653	1	0.257896	1.08417		Down
FCDHS_synonymous	58+1EE/DEE	All(743)		0.324589	1	0.39672	1.33937		0.0932827	1	0.157863	1.53898		Down
Non-coding	All	All(743)		0.39906	1	0.478872	1.01009		0.265803	1	0.358021	1.01231		Down
Synonymous	58+1EE/DEE	All(743)		0.436002	1	0.51386	1.13434		0.13002	1	0.2093	1.24724		Down
Other_synonymous	non58+1EE/DEE	dURV_carriers(142)		0.451732	1	0.523058	1.02105		0.56803	1	0.604677	1.01475		Up
Other_synonymous	non58+1EE/DEE	pURV_carriers(118)		0.594496	1	0.676496	1.01626		0.695266	1	0.728374	1.011		Up
SR_synonymous	non58+1EE/DEE	pURV_carriers(118)		0.680161	1	0.760858	1.06643		0.468556	1	0.524147	1.10877		Down
Other_synonymous	58+1EE/DEE	All(743)		0.696987	1	0.761899	1.07831		0.50682	1	0.557502	1.12719		Down
MODERATE	non58+1EE/DEE	pURV_carriers(118)		0.704179	1	0.761899	1.00628		0.964991	1	0.964991	0.999338		Up
SR_synonymous	non58+1EE/DEE	dURV_carriers(142)		0.755004	1	0.803714	1.0459		0.427152	1	0.486069	1.10964		Down
Other_MODERATE	non58+1EE/DEE	pURV_carriers(118)		0.804733	1	0.838451	0.995695		0.382255	1	0.453381	0.986085		Up
MODERATE	non58+1EE/DEE	dURV_carriers(142)		0.813044	1	0.838451	1.00359		0.718986	1	0.741454	0.994982		Up
Other_MODERATE	non58+1EE/DEE	dURV_carriers(142)		0.897622	1	0.911432	0.997945		0.324738	1	0.40439	0.985515		Up
SR_synonymous	58+1EE/DEE	All(743)		0.968424	1	0.968424	NA**		0.896591	1	0.910385	1.16288		Down
*Bold face indicates P < 0.05. **No variant was observed in EE/DEE
