# Supplementary material for: Comprehensive analysis of coding variants highlights genetic complexity in developmental and epileptic encephalopathy
Source: Nat Commun. 2019 Jun 7;10:2506. doi: 10.1038/s41467-019-10482-9 (PMC6555845; doi:10.1038/s41467-019-10482-9)
Supplement: Supplementary file 13 — Supplementary Data 10 [file 41467_2019_10482_MOESM13_ESM.xlsx]

## Sheet: Supplementary Data 10
Supplementary Data 10. Confirmatory gene-based burden test by updating ExAC to gnomAD
Gene	Chr	Start_position_of_coding_sequence	Null_in_all_cases(N=743)	CDmissense_in_all_cases(N=743)	Null_in_non-pURV_carriers(N=625)	CDmissense_in_non-pURV_carriers(N=625)	Null_in_controls	CDmissense_in_controls	P_vs_all_cases(N=743)	OR_vs_all_cases(N=743)	P_vs_non-pURV_carriers(N=625)	OR_vs_non-pURV_carriers(N=625)	58+1EE/DEE(1=yes,CACNA1E_included)	Change_in_P_vs_all_cases(N=743)*
CDKL5	23	18525216	14	4	NA	NA	0	0	5.51947e-12	Inf	NA	NA	1	-2.49802e-19
STXBP1	9	130374682	4	11	NA	NA	0	0	4.25044e-10	Inf	NA	NA	1	1.47141e-17
SCN1A	2	166847754	4	10	NA	NA	0	1	2.11175e-08	45.3622	NA	NA	1	1.5817e-08
SCN2A	2	166152333	1	11	NA	NA	0	1	3.29676e-07	38.7768	NA	NA	1	-1.97172e-14
KCNQ2	20	62037996	1	8	NA	NA	0	0	2.45032e-06	Inf	NA	NA	1	-9.56534e-14
AP5B1	11	65545326	5	0	4	0	0	0	0.00077158	Inf	0.00189212	Inf	0	-4.56331e-11
PIGA	23	15339627	1	4	NA	NA	0	0	0.00077158	Inf	NA	NA	1	-4.56331e-11
NF1	17	29422327	1	5	1	5	0	1	0.00102272	19.2406	0.000470123	22.9076	0	3.161e-10
CLCN2	3	184064393	1	2	1	1	0	0	0.0136072	Inf	0.0436091	Inf	0	0.0103653
DNMT3L	21	45666279	2	2	2	2	0	0	0.00324189	Inf	0.00189212	Inf	0	4.8418e-10
ARFGEF1	8	68087789	0	2	0	2	0	0	0.0570546	Inf	0.0436091	Inf	0	0.0538128
TRPM5	11	2426166	1	2	1	2	0	0	0.0136072	Inf	0.00908948	Inf	0	0.0103653
COL7A1	3	48601838	3	2	1	2	1	0	0.00371223	16.0036	0.0306816	11.3911	0	-1.46548e-10
STXBP5L	3	120628425	1	4	1	3	0	1	0.00371223	16.0036	0.00788711	15.2143	0	-1.46548e-10
SLC12A1	15	48483860	1	4	1	3	1	0	0.00371223	16.0036	0.00788711	15.2143	0	-1.46548e-10
USH2A	1	215799122	4	5	3	4	2	4	0.00294267	4.82032	0.00885711	4.45224	0	-0.00237372
WRN	8	30915963	2	4	1	3	1	2	0.00781498	6.40762	0.0385596	5.06981	0	-2.45097e-10
MSH6	2	47984932	2	3	1	3	0	2	0.010436	8.00194	0.0197576	7.60646	0	-3.80317e-09
MYOF	10	95066719	3	4	3	3	1	3	0.00570438	5.61222	0.00788485	5.7192	0	-0.00519125
SYNGAP1	6	33388041	4	0	NA	NA	0	0	0.00324189	Inf	NA	NA	1	-0.00988124
HUWE1	23	53560269	0	4	0	4	1	0	0.0131231	12.7879	0.00788711	15.2143	0	3.00343e-09
LAMC2	1	183155487	2	1	0	1	0	1	0.044703	9.57768	0.374311	3.78783	0	0.0315799
NDUFS1	2	206988908	3	1	3	1	1	0	0.0131231	12.7879	0.00788711	15.2143	0	3.00343e-09
HARS	5	140053841	2	1	1	1	1	0	0.044703	9.57768	0.112648	7.58526	0	0.0315799
CAPN11	6	44126585	4	0	2	0	0	0	0.00324189	Inf	0.0436091	Inf	0	-0.00988124
CACNA1E	1	181452880	0	4	NA	NA	0	1	0.0131231	12.7879	NA	NA	1	3.00343e-09
SCN8A	12	52056604	0	4	NA	NA	0	1	0.0131231	12.7879	NA	NA	1	3.00343e-09
HEXB	5	74001049	1	2	1	1	0	1	0.044703	9.57768	0.112648	7.58526	0	0.0315799
TTLL10	1	1110414	1	2	1	2	0	0	0.0136072	Inf	0.00908948	Inf	0	-4.10289e-09
CAPN10	2	241526328	2	1	1	1	0	0	0.0136072	Inf	0.0436091	Inf	0	-4.10289e-09
NEK4	3	52745792	1	2	1	2	0	0	0.0136072	Inf	0.00908948	Inf	0	-4.10289e-09
SLC39A4	8	145638955	2	1	2	1	0	0	0.0136072	Inf	0.00908948	Inf	0	-4.10289e-09
ARX	23	25022786	3	0	NA	NA	0	0	0.0136072	Inf	NA	NA	1	-4.10289e-09
DTNB	2	25602187	1	0	0	0	0	0	0.238984	Inf	1	0	0	0.225376
SLC34A2	4	25664122	1	2	1	2	0	0	0.0136072	Inf	0.00908948	Inf	0	-4.10289e-09
CNGA1	4	47938437	1	2	1	2	0	0	0.0136072	Inf	0.00908948	Inf	0	-4.10289e-09
ANKRD26	10	27283998	3	0	3	0	0	0	0.0136072	Inf	0.00908948	Inf	0	-4.10289e-09
EXOC6	10	94591077	0	2	0	2	0	0	0.0570546	Inf	0.0436091	Inf	0	0.0434475
BLNK	10	97951728	2	1	2	1	0	0	0.0136072	Inf	0.00908948	Inf	0	-4.10289e-09
DIS3L	15	66587435	0	2	0	2	0	0	0.0570546	Inf	0.0436091	Inf	0	0.0434475
AARS	16	70286623	1	2	1	2	0	0	0.0136072	Inf	0.00908948	Inf	0	-4.10289e-09
CCDC57	17	80059557	2	1	2	1	0	0	0.0136072	Inf	0.00908948	Inf	0	-4.10289e-09
KIAA2022	23	73959239	3	0	NA	NA	0	0	0.0136072	Inf	NA	NA	1	-4.10289e-09
MAGEC1	23	140992858	3	0	3	0	0	0	0.0136072	Inf	0.00908948	Inf	0	-4.10289e-09
MECP2	23	153295817	3	0	NA	NA	0	0	0.0136072	Inf	NA	NA	1	-4.10289e-09
SLC22A5	5	131705664	0	2	0	1	0	0	0.0570546	Inf	0.20896	Inf	0	0.0434475
ATP1A3	19	42471088	0	3	NA	NA	0	0	0.0136072	Inf	NA	NA	1	-4.10289e-09
HR	8	21973212	1	0	1	0	0	0	0.238984	Inf	0.20896	Inf	0	0.225376
ATF4	22	39917450	1	2	1	2	0	0	0.0136072	Inf	0.00908948	Inf	0	-4.10289e-09
MTSS1L	16	70697579	0	2	0	2	0	0	0.0570546	Inf	0.0436091	Inf	0	0.0434475
DUOX2	15	45386347	2	3	0	3	1	2	0.0223923	5.33286	0.109989	3.79679	0	0.00676907
FLII	17	18148451	0	3	0	3	0	2	0.0920729	4.78944	0.0648732	5.69645	0	0.0696805
PKHD1L1	8	110374809	2	4	1	3	1	4	0.027526	3.84196	0.097626	3.04006	0	1.69889e-09
DNAH3	16	20944475	0	0	0	0	7	7	0.0292583	0	0.0518357	0	0	-0.000131142
VWDE	7	12370808	3	0	3	0	1	1	0.0920729	4.78944	0.0648732	5.69645	0	0.060128
CNTRL	9	123850604	4	0	4	0	2	0	0.0319449	6.39299	0.0197576	7.60646	0	-6.96604e-10
GRIA4	11	105481724	1	2	0	1	0	1	0.044703	9.57768	0.374311	3.78783	0	0.0127581
TTC8	14	89291051	2	2	2	1	0	2	0.0319449	6.39299	0.0648732	5.69645	0	-6.96604e-10
POLR3A	10	79737235	3	2	3	2	0	3	0.0223923	5.33286	0.0125037	6.34678	0	-0.0182217
TMC3	15	81624759	1	4	1	4	3	1	0.040614	3.99817	0.0233523	4.75874	0	-3.08387e-09
ABCC3	17	48712297	1	3	1	3	2	1	0.0606234	4.26049	0.0385596	5.06981	0	0.0200094
GRIN3B	19	1000436	1	1	1	1	1	0	0.14395	6.37845	0.112648	7.58526	0	0.0992466
PCDH19	23	99551274	1	2	NA	NA	0	1	0.044703	9.57768	NA	NA	1	2.13591e-09
GNAO1	16	56226147	0	3	NA	NA	0	1	0.044703	9.57768	NA	NA	1	2.13591e-09
LEPREL1	3	189675700	0	3	0	3	1	0	0.044703	9.57768	0.0306816	11.3911	0	2.13591e-09
PDZRN3	3	73432515	0	2	0	2	0	1	0.14395	6.37845	0.112648	7.58526	0	0.0992466
PLCB2	15	40581773	0	3	0	3	0	1	0.044703	9.57768	0.0306816	11.3911	0	2.13591e-09
SETD1B	12	122242643	1	1	1	1	0	0	0.0570546	Inf	0.0436091	Inf	0	0.0123516
BAIAP2L2	22	38481306	2	0	2	0	0	1	0.14395	6.37845	0.112648	7.58526	0	0.0992466
ARHGEF19	1	16533506	1	2	1	2	1	0	0.044703	9.57768	0.0306816	11.3911	0	2.13591e-09
MPL	1	43803519	3	0	2	0	1	0	0.044703	9.57768	0.112648	7.58526	0	2.13591e-09
PRDX1	1	45977000	3	0	2	0	1	0	0.044703	9.57768	0.112648	7.58526	0	2.13591e-09
ELTD1	1	79356838	2	1	2	1	0	1	0.044703	9.57768	0.0306816	11.3911	0	2.13591e-09
DAP3	1	155659128	1	2	0	2	1	0	0.044703	9.57768	0.112648	7.58526	0	2.13591e-09
ANGEL2	1	213168382	0	2	0	2	0	1	0.14395	6.37845	0.112648	7.58526	0	0.0992466
NBEAL1	2	203881107	0	2	0	2	0	1	0.14395	6.37845	0.112648	7.58526	0	0.0992466
GOLGB1	3	121383326	1	2	1	2	1	0	0.044703	9.57768	0.0306816	11.3911	0	2.13591e-09
OTOP1	4	4190529	1	2	1	1	1	0	0.044703	9.57768	0.112648	7.58526	0	2.13591e-09
PPP3CA	4	101947021	1	2	1	2	0	1	0.044703	9.57768	0.0306816	11.3911	0	2.13591e-09
EGF	4	110834491	0	3	0	2	1	0	0.044703	9.57768	0.112648	7.58526	0	2.13591e-09
CAMK2A	5	149602272	1	2	1	2	0	1	0.044703	9.57768	0.0306816	11.3911	0	2.13591e-09
FARS2	6	5368803	2	0	2	0	0	0	0.0570546	Inf	0.0436091	Inf	0	0.0123516
ASNS	7	97481570	1	2	1	2	1	0	0.044703	9.57768	0.0306816	11.3911	0	2.13591e-09
SLC7A2	8	17400848	1	2	1	2	0	1	0.044703	9.57768	0.0306816	11.3911	0	2.13591e-09
PLAT	8	42036554	1	2	1	2	1	0	0.044703	9.57768	0.0306816	11.3911	0	2.13591e-09
KRT6B	12	52840973	0	2	0	1	1	0	0.14395	6.37845	0.374311	3.78783	0	0.0992466
ZC3H13	13	46531261	1	2	1	2	1	0	0.044703	9.57768	0.0306816	11.3911	0	2.13591e-09
PLA2G4D	15	42364076	2	1	2	1	1	0	0.044703	9.57768	0.0306816	11.3911	0	2.13591e-09
ABCC1	16	16043608	0	2	0	2	0	1	0.14395	6.37845	0.112648	7.58526	0	0.0992466
PIGN	18	59713088	2	1	1	1	1	0	0.044703	9.57768	0.112648	7.58526	0	2.13591e-09
IL12RB1	19	18170417	2	0	1	0	1	0	0.14395	6.37845	0.374311	3.78783	0	0.0992466
KCNB1	20	47989519	0	3	NA	NA	1	0	0.044703	9.57768	NA	NA	1	2.13591e-09
ZNF280A	22	22868325	3	0	3	0	0	0	0.0136072	Inf	0.00908948	Inf	0	-0.0310959
WDR45	23	48929527	3	0	NA	NA	0	1	0.044703	9.57768	NA	NA	1	2.13591e-09
ARHGEF9	23	62855198	3	0	NA	NA	0	1	0.044703	9.57768	NA	NA	1	2.13591e-09
SLC6A9	1	44457280	0	2	0	1	0	1	0.14395	6.37845	0.374311	3.78783	0	0.0992466
ATP2A1	16	28889992	0	3	0	3	0	1	0.044703	9.57768	0.0306816	11.3911	0	2.13591e-09
PDPR	16	70154395	0	2	0	2	0	1	0.14395	6.37845	0.112648	7.58526	0	0.0992466
NT5DC3	12	104171606	2	1	2	1	0	1	0.044703	9.57768	0.0306816	11.3911	0	2.13591e-09
ATP7B	13	52508891	1	2	0	2	1	0	0.044703	9.57768	0.112648	7.58526	0	2.13591e-09
MRI1	19	13875402	0	2	0	1	0	1	0.14395	6.37845	0.374311	3.78783	0	0.0992466
ADRA1B	5	159343912	1	2	0	2	0	1	0.044703	9.57768	0.112648	7.58526	0	2.13591e-09
Inf: OR=infinite; NA: not applicable
*Change in a P value by the additional gnomAD-based filtering. Calculated from the results of the analyses comparing all EE/DEE cases and controls. A negative value indicates a smaller P value when the additional filtering was applied.
